# Supplementary material for: Crystal structure and Hirshfeld surface analysis of 1-(di­methyl­amino­meth­yl)-2-(pyrrolidin-1-ylmeth­yl)ferrocene complexes with zinc(II) bromide and cadmium(II) bromide
Source: Acta Crystallogr E Crystallogr Commun. 2026 May 12;82(Pt 6):600–5. doi: 10.1107/S2056989026004688 (PMC13238998; doi:10.1107/S2056989026004688)
Supplement: Supplementary file 1 [file e-82-00600-sup1.cif]

##############################################################################
#                                                                            #
# This CIF contains the data in a paper accepted for publication in          #
# Acta Crystallographica Section E. It conforms to the requirements of       #
# Notes for Authors for Acta Crystallographica Section E, and has been       #
# peer reviewed under the auspices of the IUCr Commission on Journals.       #
#                                                                            #
# Full details of the Crystallographic Information File format               #
# are given in the paper "The Crystallographic Information File (CIF):       #
# a New Standard Archive File for Crystallography" by S. R. Hall, F. H.      #
# Allen and I. D. Brown [Acta Cryst. (1991), A47, 655-685].                  #
#                                                                            #
# The current version of the core CIF dictionary is obtainable from          #
# ftp://ftp.iucr.org/pub/cif_core.dic.                                       #
#                                                                            #
# Software is freely available for graphical display of the structure(s)     #
# in this CIF. For information consult the CIF software page                 #
# http://www.iucr.org/resources/cif/software.                                #
#                                                                            #
# This file may be used for bona fide research purposes within the           #
# scientific community so long as proper attribution is given to the journal # 
# article from which it was obtained.                                        #
#                                                                            #
##############################################################################
data_rac-1
_audit_creation_method
;
Olex2 1.5
(compiled 2025.07.13 svn.rb7424aed for OlexSys, GUI svn.r7314)
;
_chemical_name_systematic
;
<i>rac</i>-Dibromido[1-(dimethylaminomethyl)-2-(pyrrolidin-1-ylmethyl)\
ferrocene]zinc(II)
;
_chemical_formula_moiety     'C18 H26 Br2 Fe N2 Zn'
_chemical_formula_sum     'C18 H26 Br2 Fe N2 Zn'
_chemical_formula_iupac     '[Fe Zn Br2 (C5 H5) (C13 H22 N2)]'
_chemical_formula_weight     551.468
_space_group_crystal_system     monoclinic
_space_group_name_H-M_alt     'P 1 21/n 1'
_space_group_name_Hall     '-P 2yn'
loop_
    _space_group_symop_id
    _space_group_symop_operation_xyz
    1 x,y,z
    2 -x+1/2,y+1/2,-z+1/2
    3 -x,-y,-z
    4 x-1/2,-y-1/2,z-1/2
_cell_length_a     13.5397(11)
_cell_length_b     10.4169(9)
_cell_length_c     15.3223(14)
_cell_angle_alpha     90
_cell_angle_beta     112.846(4)
_cell_angle_gamma     90
_cell_volume     1991.6(3)
_cell_formula_units_Z     4
_cell_measurement_reflns_used     9845
_cell_measurement_theta_min     2.43
_cell_measurement_theta_max     29.58
_cell_measurement_temperature     100.00
_exptl_crystal_description     block
_exptl_crystal_colour     'clear yellow'
_exptl_crystal_size_max     0.613
_exptl_crystal_size_mid     0.326
_exptl_crystal_size_min     0.176
_exptl_crystal_density_diffrn     1.839
_exptl_crystal_F_000     1097.663
_exptl_absorpt_coefficient_mu     5.960
_exptl_absorpt_correction_type     multi-scan
_exptl_absorpt_process_details
;
(SADABS; Krause <i>et al.</i>,  2015)
;
_exptl_absorpt_correction_T_min     0.1961
_exptl_absorpt_correction_T_max     0.5628
_diffrn_ambient_temperature     100.00
_diffrn_source     'microfocus sealed X-ray tube'
_diffrn_radiation_type     'Mo K\a'
_diffrn_radiation_wavelength     0.71073
_diffrn_radiation_monochromator     'HELIOS mirror optics'
_diffrn_measurement_device_type     'Bruker D8 VENTURE area detector'
_diffrn_measurement_device     'four-circle diffractometer'
_diffrn_measurement_method     '\w and \f scans'
_diffrn_detector     'Bruker D8 VENTURE area detector'
_diffrn_detector_area_resol_mean     10.4167
loop_
    _diffrn_refln_index_h
    _diffrn_refln_index_k
    _diffrn_refln_index_l
    2 0 0
    2 0 0
    2 0 0
    -2 0 0
    2 0 0
    -2 0 0
    -2 0 0
    -2 0 0
    -2 0 0
    -2 0 0
    -2 0 0
    -2 0 0
    3 0 0
    3 0 0
    3 0 0
    3 0 0
    3 0 0
    -3 0 0
    -3 0 0
    -3 0 0
    -3 0 0
    -3 0 0
    -3 0 0
    -3 0 0
    -3 0 0
    -3 0 0
    -3 0 0
    3 0 0
    -3 0 0
    -3 0 0
    3 0 0
    -3 0 0
    -3 0 0
    3 0 0
    3 0 0
    -4 0 0
    -4 0 0
    4 0 0
    4 0 0
    -4 0 0
    -4 0 0
    -4 0 0
    -4 0 0
    -4 0 0
    -4 0 0
    -4 0 0
    -4 0 0
    -4 0 0
    -4 0 0
    4 0 0
    4 0 0
    4 0 0
    4 0 0
    4 0 0
    4 0 0
    4 0 0
    5 0 0
    -5 0 0
    -5 0 0
    -5 0 0
    -5 0 0
    -5 0 0
    -5 0 0
    -5 0 0
    5 0 0
    5 0 0
    5 0 0
    5 0 0
    -5 0 0
    -5 0 0
    -5 0 0
    -5 0 0
    5 0 0
    5 0 0
    5 0 0
    5 0 0
    -5 0 0
    5 0 0
    -5 0 0
    -5 0 0
    6 0 0
    6 0 0
    -6 0 0
    -6 0 0
    -6 0 0
    -6 0 0
    6 0 0
    6 0 0
    -6 0 0
    7 0 0
    7 0 0
    -7 0 0
    -7 0 0
    7 0 0
    -7 0 0
    -7 0 0
    -7 0 0
    -7 0 0
    -7 0 0
    -7 0 0
    -7 0 0
    -7 0 0
    7 0 0
    -7 0 0
    -7 0 0
    -7 0 0
    7 0 0
    -7 0 0
    7 0 0
    7 0 0
    7 0 0
    8 0 0
    -8 0 0
    8 0 0
    8 0 0
    8 0 0
    8 0 0
    -8 0 0
    8 0 0
    8 0 0
    -8 0 0
    -8 0 0
    -8 0 0
    -8 0 0
    -8 0 0
    -8 0 0
    -8 0 0
    -8 0 0
    8 0 0
    -8 0 0
    8 0 0
    -8 0 0
    -9 0 0
    -9 0 0
    9 0 0
    9 0 0
    -9 0 0
    -9 0 0
    9 0 0
    9 0 0
    -9 0 0
    -9 0 0
    -9 0 0
    9 0 0
    -9 0 0
    -9 0 0
    -9 0 0
    -9 0 0
    -9 0 0
    -9 0 0
    9 0 0
    9 0 0
    9 0 0
    9 0 0
    -9 0 0
    -9 0 0
    -9 0 0
    9 0 0
    10 0 0
    -10 0 0
    -10 0 0
    -10 0 0
    10 0 0
    -10 0 0
    -10 0 0
    10 0 0
    -10 0 0
    10 0 0
    -10 0 0
    -10 0 0
    10 0 0
    10 0 0
    10 0 0
    -10 0 0
    -10 0 0
    -10 0 0
    -10 0 0
    -10 0 0
    10 0 0
    -10 0 0
    -10 0 0
    -10 0 0
    10 0 0
    10 0 0
    -10 0 0
    -11 0 0
    -11 0 0
    -11 0 0
    -11 0 0
    -11 0 0
    -11 0 0
    -11 0 0
    -11 0 0
    11 0 0
    11 0 0
    11 0 0
    -11 0 0
    -11 0 0
    11 0 0
    -11 0 0
    -11 0 0
    -11 0 0
    11 0 0
    11 0 0
    11 0 0
    11 0 0
    11 0 0
    -11 0 0
    11 0 0
    -12 0 0
    -12 0 0
    12 0 0
    12 0 0
    -12 0 0
    -12 0 0
    -12 0 0
    -12 0 0
    -12 0 0
    -12 0 0
    12 0 0
    12 0 0
    12 0 0
    -12 0 0
    -12 0 0
    -12 0 0
    12 0 0
    -12 0 0
    12 0 0
    12 0 0
    13 0 0
    -13 0 0
    13 0 0
    -13 0 0
    13 0 0
    13 0 0
    13 0 0
    13 0 0
    13 0 0
    -13 0 0
    -13 0 0
    -13 0 0
    -13 0 0
    13 0 0
    -13 0 0
    13 0 0
    -13 0 0
    -13 0 0
    -13 0 0
    -13 0 0
    -13 0 0
    13 0 0
    -13 0 0
    -13 0 0
    14 0 0
    14 0 0
    -14 0 0
    14 0 0
    -14 0 0
    -14 0 0
    14 0 0
    14 0 0
    -14 0 0
    14 0 0
    14 0 0
    -14 0 0
    -14 0 0
    -14 0 0
    14 0 0
    -14 0 0
    -14 0 0
    -14 0 0
    -15 0 0
    -15 0 0
    15 0 0
    15 0 0
    -15 0 0
    -15 0 0
    15 0 0
    -15 0 0
    -15 0 0
    -15 0 0
    15 0 0
    15 0 0
    15 0 0
    16 0 0
    16 0 0
    16 0 0
    16 0 0
    16 0 0
    0 -1 0
    0 -1 0
    0 -1 0
    0 -1 0
    0 -1 0
    0 -1 0
    0 -1 0
    0 -1 0
    0 1 0
    1 -1 0
    -1 -1 0
    1 -1 0
    -1 -1 0
    1 1 0
    1 1 0
    1 1 0
    -2 -1 0
    2 -1 0
    2 -1 0
    -2 -1 0
    -2 -1 0
    -2 -1 0
    -2 -1 0
    -2 -1 0
    -2 -1 0
    -2 -1 0
    2 -1 0
    -2 -1 0
    2 -1 0
    -2 -1 0
    -2 -1 0
    -2 -1 0
    2 -1 0
    -2 -1 0
    2 -1 0
    -2 1 0
    2 1 0
    2 1 0
    2 1 0
    -2 1 0
    2 1 0
    2 1 0
    2 1 0
    -2 1 0
    2 1 0
    2 1 0
    -2 1 0
    -2 1 0
    -2 1 0
    -2 1 0
    2 1 0
    -2 1 0
    2 1 0
    2 1 0
    -3 -1 0
    -3 -1 0
    3 -1 0
    -3 -1 0
    -3 -1 0
    3 -1 0
    3 -1 0
    3 -1 0
    3 -1 0
    3 -1 0
    -3 -1 0
    -3 -1 0
    -3 -1 0
    3 -1 0
    -3 -1 0
    -3 -1 0
    -3 -1 0
    -3 -1 0
    3 -1 0
    -3 1 0
    -3 1 0
    3 1 0
    -3 1 0
    -3 1 0
    3 1 0
    3 1 0
    3 1 0
    -3 1 0
    3 1 0
    3 1 0
    3 1 0
    3 1 0
    3 1 0
    3 1 0
    -3 1 0
    3 1 0
    3 1 0
    -3 1 0
    -3 1 0
    -4 -1 0
    -4 -1 0
    4 -1 0
    -4 -1 0
    -4 -1 0
    -4 -1 0
    -4 -1 0
    -4 -1 0
    -4 -1 0
    4 -1 0
    -4 -1 0
    -4 -1 0
    4 -1 0
    4 -1 0
    4 -1 0
    4 -1 0
    4 1 0
    4 1 0
    -4 1 0
    4 1 0
    -4 1 0
    -4 1 0
    -4 1 0
    -4 1 0
    4 1 0
    4 1 0
    4 1 0
    4 1 0
    4 1 0
    -4 1 0
    4 1 0
    -4 1 0
    4 1 0
    -4 1 0
    -4 1 0
    4 1 0
    4 1 0
    -4 1 0
    -5 -1 0
    -5 -1 0
    5 -1 0
    5 1 0
    6 -1 0
    6 -1 0
    -6 -1 0
    -6 -1 0
    6 -1 0
    -6 -1 0
    -6 -1 0
    -6 -1 0
    6 -1 0
    6 -1 0
    -6 -1 0
    -6 -1 0
    6 -1 0
    6 -1 0
    -6 -1 0
    -6 -1 0
    -6 -1 0
    -6 -1 0
    6 -1 0
    -6 -1 0
    6 -1 0
    -6 -1 0
    6 -1 0
    -6 1 0
    6 1 0
    -6 1 0
    -6 1 0
    -6 1 0
    -6 1 0
    6 1 0
    6 1 0
    6 1 0
    -6 1 0
    6 1 0
    6 1 0
    -6 1 0
    6 1 0
    6 1 0
    -6 1 0
    -6 1 0
    -6 1 0
    -6 1 0
    6 1 0
    -6 1 0
    7 -1 0
    -7 -1 0
    -7 -1 0
    -7 -1 0
    -7 -1 0
    7 -1 0
    -7 -1 0
    7 -1 0
    -7 -1 0
    -7 -1 0
    7 -1 0
    -7 -1 0
    -7 -1 0
    7 -1 0
    -7 -1 0
    -7 -1 0
    -7 -1 0
    7 -1 0
    7 1 0
    7 1 0
    -7 1 0
    7 1 0
    -7 1 0
    -7 1 0
    7 1 0
    -7 1 0
    -7 1 0
    -7 1 0
    -7 1 0
    7 1 0
    -7 1 0
    7 1 0
    -7 1 0
    7 1 0
    -7 1 0
    7 1 0
    7 1 0
    -7 1 0
    -8 -1 0
    -8 -1 0
    -8 -1 0
    8 -1 0
    -8 -1 0
    -8 -1 0
    8 -1 0
    -8 -1 0
    -8 -1 0
    -8 -1 0
    8 -1 0
    8 -1 0
    8 -1 0
    8 -1 0
    -8 -1 0
    8 -1 0
    8 -1 0
    -8 -1 0
    -8 -1 0
    -8 -1 0
    -8 -1 0
    8 -1 0
    -8 1 0
    8 1 0
    8 1 0
    -8 1 0
    -8 1 0
    8 1 0
    -8 1 0
    -8 1 0
    -8 1 0
    -8 1 0
    -8 1 0
    -8 1 0
    8 1 0
    8 1 0
    8 1 0
    -8 1 0
    8 1 0
    8 1 0
    8 1 0
    -8 1 0
    8 1 0
    -9 -1 0
    -9 -1 0
    -9 -1 0
    -9 -1 0
    9 -1 0
    9 -1 0
    -9 -1 0
    -9 -1 0
    9 -1 0
    -9 -1 0
    -9 -1 0
    9 -1 0
    -9 -1 0
    9 -1 0
    9 -1 0
    -9 -1 0
    9 -1 0
    9 -1 0
    -9 -1 0
    -9 -1 0
    9 -1 0
    9 -1 0
    -9 1 0
    -9 1 0
    9 1 0
    -9 1 0
    9 1 0
    9 1 0
    9 1 0
    -9 1 0
    9 1 0
    9 1 0
    -9 1 0
    -9 1 0
    9 1 0
    -9 1 0
    9 1 0
    -9 1 0
    -9 1 0
    9 1 0
    -9 1 0
    9 1 0
    -9 1 0
    -10 -1 0
    -10 -1 0
    -10 -1 0
    -10 -1 0
    10 -1 0
    -10 -1 0
    10 -1 0
    10 -1 0
    10 -1 0
    10 -1 0
    10 -1 0
    -10 -1 0
    10 -1 0
    10 -1 0
    -10 -1 0
    -10 -1 0
    10 -1 0
    10 -1 0
    -10 -1 0
    -10 -1 0
    -10 -1 0
    -10 -1 0
    -10 1 0
    -10 1 0
    10 1 0
    10 1 0
    -10 1 0
    10 1 0
    10 1 0
    10 1 0
    -10 1 0
    -10 1 0
    10 1 0
    10 1 0
    10 1 0
    -10 1 0
    -10 1 0
    -10 1 0
    10 1 0
    -10 1 0
    -10 1 0
    10 1 0
    -10 1 0
    -10 1 0
    -10 1 0
    -10 1 0
    11 -1 0
    -11 -1 0
    11 -1 0
    11 -1 0
    -11 -1 0
    -11 -1 0
    -11 -1 0
    11 -1 0
    -11 -1 0
    -11 -1 0
    -11 -1 0
    11 -1 0
    -11 -1 0
    11 -1 0
    11 -1 0
    11 -1 0
    -11 -1 0
    -11 -1 0
    -11 -1 0
    11 -1 0
    11 -1 0
    -11 -1 0
    -11 -1 0
    -11 -1 0
    -11 1 0
    11 1 0
    -11 1 0
    -11 1 0
    -11 1 0
    11 1 0
    11 1 0
    11 1 0
    -11 1 0
    11 1 0
    -11 1 0
    -11 1 0
    11 1 0
    11 1 0
    -11 1 0
    -11 1 0
    -11 1 0
    11 1 0
    -11 1 0
    -11 1 0
    -11 1 0
    -11 1 0
    -12 -1 0
    -12 -1 0
    -12 -1 0
    12 -1 0
    -12 -1 0
    12 -1 0
    -12 -1 0
    12 -1 0
    12 -1 0
    -12 -1 0
    -12 -1 0
    12 -1 0
    -12 -1 0
    12 -1 0
    12 -1 0
    -12 -1 0
    -12 -1 0
    -12 -1 0
    -12 -1 0
    -12 -1 0
    -12 -1 0
    -12 -1 0
    -12 -1 0
    12 -1 0
    12 -1 0
    12 1 0
    12 1 0
    -12 1 0
    12 1 0
    12 1 0
    12 1 0
    12 1 0
    12 1 0
    -12 1 0
    12 1 0
    -12 1 0
    -12 1 0
    12 1 0
    -12 1 0
    -12 1 0
    -12 1 0
    -12 1 0
    -12 1 0
    -12 1 0
    12 1 0
    -12 1 0
    -12 1 0
    -12 1 0
    -12 1 0
    13 -1 0
    13 -1 0
    13 -1 0
    -13 -1 0
    13 -1 0
    -13 -1 0
    -13 -1 0
    -13 -1 0
    13 -1 0
    -13 -1 0
    -13 -1 0
    -13 -1 0
    -13 -1 0
    -13 -1 0
    -13 -1 0
    13 -1 0
    13 -1 0
    -13 -1 0
    -13 1 0
    13 1 0
    -13 1 0
    -13 1 0
    13 1 0
    13 1 0
    13 1 0
    13 1 0
    13 1 0
    -13 1 0
    13 1 0
    -13 1 0
    -13 1 0
    -13 1 0
    -13 1 0
    -13 1 0
    -13 1 0
    -13 1 0
    -13 1 0
    -13 1 0
    13 1 0
    13 1 0
    13 1 0
    -13 1 0
    -14 -1 0
    14 -1 0
    -14 -1 0
    14 -1 0
    14 -1 0
    14 -1 0
    -14 -1 0
    14 -1 0
    -14 -1 0
    -14 -1 0
    -14 -1 0
    14 -1 0
    -14 -1 0
    14 -1 0
    14 -1 0
    14 -1 0
    -14 -1 0
    -14 -1 0
    -14 -1 0
    14 -1 0
    -14 -1 0
    -14 -1 0
    -14 1 0
    14 1 0
    -14 1 0
    -14 1 0
    14 1 0
    -14 1 0
    -14 1 0
    14 1 0
    -14 1 0
    14 1 0
    -14 1 0
    -14 1 0
    -14 1 0
    14 1 0
    14 1 0
    14 1 0
    14 1 0
    -14 1 0
    14 1 0
    -14 1 0
    14 1 0
    -15 -1 0
    -15 -1 0
    -15 -1 0
    -15 -1 0
    -15 -1 0
    15 -1 0
    15 -1 0
    15 -1 0
    -15 -1 0
    15 -1 0
    -15 -1 0
    -15 -1 0
    -15 -1 0
    15 -1 0
    15 -1 0
    15 1 0
    15 1 0
    -15 1 0
    -15 1 0
    -15 1 0
    15 1 0
    -15 1 0
    15 1 0
    -1 -2 0
    -1 -2 0
    -1 -2 0
    -1 -2 0
    1 -2 0
    -1 -2 0
    1 -2 0
    1 -2 0
    1 -2 0
    -1 -2 0
    -1 -2 0
    1 -2 0
    1 -2 0
    1 -2 0
    1 -2 0
    -1 -2 0
    -1 -2 0
    1 -2 0
    1 -2 0
    -1 -2 0
    1 -2 0
    1 -2 0
    -1 2 0
    1 2 0
    1 2 0
    1 2 0
    1 2 0
    1 2 0
    -1 2 0
    -1 2 0
    1 2 0
    -1 2 0
    -2 -2 0
    2 -2 0
    -2 -2 0
    -2 -2 0
    2 -2 0
    2 -2 0
    -2 -2 0
    -2 -2 0
    -2 -2 0
    -2 -2 0
    -2 -2 0
    2 -2 0
    2 -2 0
    2 -2 0
    -2 -2 0
    -2 -2 0
    2 -2 0
    2 -2 0
    2 -2 0
    -2 -2 0
    -2 -2 0
    2 -2 0
    -2 2 0
    2 2 0
    2 2 0
    2 2 0
    -2 2 0
    -2 2 0
    2 2 0
    2 2 0
    2 2 0
    -2 2 0
    2 2 0
    -2 2 0
    -2 2 0
    -2 2 0
    -2 2 0
    2 2 0
    2 2 0
    -3 -2 0
    -3 -2 0
    -3 -2 0
    -3 -2 0
    3 -2 0
    -3 -2 0
    3 -2 0
    -3 -2 0
    -3 -2 0
    3 -2 0
    3 -2 0
    3 -2 0
    -3 -2 0
    -3 -2 0
    3 -2 0
    -3 -2 0
    -3 -2 0
    3 -2 0
    -3 -2 0
    -3 -2 0
    -3 2 0
    3 2 0
    3 2 0
    3 2 0
    3 2 0
    3 2 0
    3 2 0
    -3 2 0
    -3 2 0
    3 2 0
    3 2 0
    -3 2 0
    -3 2 0
    3 2 0
    -3 2 0
    3 2 0
    -3 2 0
    3 2 0
    3 2 0
    -4 -2 0
    4 -2 0
    -4 -2 0
    -4 -2 0
    4 -2 0
    4 -2 0
    4 -2 0
    4 -2 0
    4 -2 0
    -4 -2 0
    -4 -2 0
    -4 -2 0
    -4 -2 0
    4 -2 0
    -4 -2 0
    4 -2 0
    -4 -2 0
    -4 -2 0
    -4 -2 0
    -4 -2 0
    -4 -2 0
    4 2 0
    -4 2 0
    4 2 0
    -4 2 0
    4 2 0
    4 2 0
    -4 2 0
    4 2 0
    -4 2 0
    4 2 0
    -4 2 0
    -4 2 0
    4 2 0
    4 2 0
    4 2 0
    -5 -2 0
    -5 -2 0
    5 -2 0
    5 -2 0
    -5 -2 0
    -5 -2 0
    -5 -2 0
    -5 -2 0
    5 -2 0
    -5 -2 0
    -5 -2 0
    -5 -2 0
    5 -2 0
    -5 -2 0
    -5 -2 0
    -5 -2 0
    5 2 0
    -5 2 0
    5 2 0
    5 2 0
    5 2 0
    5 2 0
    -5 2 0
    -5 2 0
    5 2 0
    -5 2 0
    -5 2 0
    -5 2 0
    5 2 0
    -5 2 0
    -5 2 0
    5 2 0
    5 2 0
    5 2 0
    5 2 0
    5 2 0
    -6 -2 0
    -6 -2 0
    6 -2 0
    -6 -2 0
    -6 -2 0
    -6 -2 0
    -6 -2 0
    -6 -2 0
    6 -2 0
    -6 -2 0
    -6 -2 0
    6 -2 0
    -6 -2 0
    6 -2 0
    -6 -2 0
    6 -2 0
    6 -2 0
    6 2 0
    6 2 0
    -6 2 0
    -6 2 0
    6 2 0
    6 2 0
    -6 2 0
    -6 2 0
    6 2 0
    -6 2 0
    6 2 0
    -6 2 0
    6 2 0
    -6 2 0
    -7 -2 0
    7 -2 0
    -7 -2 0
    7 -2 0
    -7 -2 0
    -7 -2 0
    -7 -2 0
    7 -2 0
    -7 -2 0
    -7 -2 0
    -7 -2 0
    -7 -2 0
    7 -2 0
    7 -2 0
    7 -2 0
    7 2 0
    7 2 0
    -7 2 0
    7 2 0
    -7 2 0
    -7 2 0
    7 2 0
    7 2 0
    7 2 0
    -7 2 0
    -7 2 0
    7 2 0
    -7 2 0
    -7 2 0
    -8 -2 0
    -8 -2 0
    -8 -2 0
    8 -2 0
    -8 -2 0
    -8 -2 0
    -8 -2 0
    -8 -2 0
    8 -2 0
    8 -2 0
    8 -2 0
    -8 -2 0
    8 -2 0
    8 -2 0
    8 -2 0
    8 -2 0
    -8 -2 0
    8 -2 0
    8 -2 0
    -8 -2 0
    -8 -2 0
    -8 -2 0
    -8 2 0
    8 2 0
    8 2 0
    8 2 0
    8 2 0
    8 2 0
    8 2 0
    -8 2 0
    8 2 0
    -8 2 0
    -8 2 0
    8 2 0
    -8 2 0
    8 2 0
    8 2 0
    9 -2 0
    9 -2 0
    9 -2 0
    -9 -2 0
    9 -2 0
    -9 -2 0
    9 -2 0
    9 -2 0
    -9 -2 0
    -9 -2 0
    -9 -2 0
    9 -2 0
    -9 -2 0
    -9 -2 0
    9 -2 0
    -9 -2 0
    9 -2 0
    -9 -2 0
    -9 -2 0
    9 -2 0
    9 2 0
    9 2 0
    -9 2 0
    9 2 0
    9 2 0
    -9 2 0
    -9 2 0
    9 2 0
    9 2 0
    9 2 0
    -9 2 0
    -9 2 0
    -9 2 0
    9 2 0
    -10 -2 0
    -10 -2 0
    -10 -2 0
    10 -2 0
    -10 -2 0
    -10 -2 0
    10 -2 0
    -10 -2 0
    10 -2 0
    10 -2 0
    10 -2 0
    -10 -2 0
    -10 -2 0
    -10 -2 0
    10 -2 0
    -10 -2 0
    -10 -2 0
    -10 -2 0
    -10 -2 0
    -10 -2 0
    10 -2 0
    10 -2 0
    -10 -2 0
    10 -2 0
    -10 -2 0
    10 -2 0
    -10 2 0
    10 2 0
    -10 2 0
    -10 2 0
    -10 2 0
    10 2 0
    10 2 0
    10 2 0
    -10 2 0
    10 2 0
    -10 2 0
    -10 2 0
    10 2 0
    -10 2 0
    10 2 0
    -10 2 0
    10 2 0
    -10 2 0
    -11 -2 0
    -11 -2 0
    -11 -2 0
    11 -2 0
    11 -2 0
    11 -2 0
    -11 -2 0
    -11 -2 0
    -11 -2 0
    -11 -2 0
    11 -2 0
    -11 -2 0
    -11 -2 0
    -11 -2 0
    11 -2 0
    11 -2 0
    11 -2 0
    11 -2 0
    -11 -2 0
    -11 -2 0
    -11 2 0
    -11 2 0
    -11 2 0
    -11 2 0
    11 2 0
    -11 2 0
    -11 2 0
    -11 2 0
    -11 2 0
    11 2 0
    11 2 0
    11 2 0
    11 2 0
    11 2 0
    11 2 0
    11 2 0
    11 2 0
    -12 -2 0
    12 -2 0
    -12 -2 0
    12 -2 0
    -12 -2 0
    12 -2 0
    12 -2 0
    -12 -2 0
    -12 -2 0
    12 -2 0
    12 -2 0
    -12 -2 0
    12 -2 0
    12 -2 0
    -12 -2 0
    12 -2 0
    -12 -2 0
    -12 -2 0
    12 -2 0
    -12 -2 0
    -12 2 0
    12 2 0
    -12 2 0
    12 2 0
    12 2 0
    12 2 0
    -12 2 0
    -12 2 0
    -12 2 0
    -12 2 0
    12 2 0
    12 2 0
    12 2 0
    -12 2 0
    12 2 0
    -12 2 0
    -13 -2 0
    -13 -2 0
    -13 -2 0
    -13 -2 0
    -13 -2 0
    13 -2 0
    -13 -2 0
    13 -2 0
    13 -2 0
    -13 -2 0
    -13 -2 0
    13 -2 0
    13 -2 0
    -13 -2 0
    -13 -2 0
    -13 -2 0
    -13 -2 0
    13 -2 0
    13 -2 0
    13 -2 0
    13 -2 0
    13 2 0
    -13 2 0
    -13 2 0
    -13 2 0
    13 2 0
    13 2 0
    13 2 0
    13 2 0
    13 2 0
    -13 2 0
    13 2 0
    13 2 0
    -13 2 0
    -13 2 0
    -13 2 0
    -13 2 0
    13 2 0
    13 2 0
    14 -2 0
    -14 -2 0
    -14 -2 0
    14 -2 0
    -14 -2 0
    -14 -2 0
    14 -2 0
    14 -2 0
    -14 -2 0
    -14 -2 0
    14 -2 0
    -14 -2 0
    -14 -2 0
    -14 -2 0
    -14 -2 0
    14 -2 0
    -14 -2 0
    14 -2 0
    14 -2 0
    -14 -2 0
    14 -2 0
    14 2 0
    14 2 0
    -14 2 0
    -14 2 0
    14 2 0
    14 2 0
    -14 2 0
    -14 2 0
    -14 2 0
    14 2 0
    14 2 0
    14 2 0
    -14 2 0
    14 2 0
    -15 -2 0
    15 -2 0
    15 -2 0
    -15 -2 0
    15 -2 0
    -15 -2 0
    -15 -2 0
    15 -2 0
    -15 -2 0
    15 -2 0
    15 -2 0
    -15 -2 0
    -15 -2 0
    -15 -2 0
    15 2 0
    -15 2 0
    15 2 0
    15 2 0
    15 2 0
    -15 2 0
    15 2 0
    -15 2 0
    15 2 0
    -15 2 0
    -15 2 0
    -15 2 0
    0 -3 0
    0 -3 0
    0 -3 0
    0 -3 0
    0 -3 0
    0 -3 0
    0 -3 0
    0 -3 0
    0 -3 0
    0 -3 0
    0 -3 0
    0 -3 0
    0 -3 0
    0 -3 0
    0 -3 0
    0 -3 0
    0 3 0
    0 3 0
    0 3 0
    0 3 0
    0 3 0
    -1 -3 0
    -1 -3 0
    -1 -3 0
    -1 -3 0
    1 -3 0
    1 -3 0
    -1 -3 0
    1 -3 0
    1 -3 0
    1 -3 0
    -1 -3 0
    1 -3 0
    -1 -3 0
    1 -3 0
    1 -3 0
    -1 -3 0
    -1 -3 0
    -1 -3 0
    1 -3 0
    -1 -3 0
    1 -3 0
    -1 -3 0
    -1 -3 0
    -1 -3 0
    -1 -3 0
    -1 -3 0
    1 3 0
    1 3 0
    -1 3 0
    -1 3 0
    1 3 0
    -1 3 0
    1 3 0
    1 3 0
    -1 3 0
    1 3 0
    -2 -3 0
    2 -3 0
    -2 -3 0
    2 -3 0
    2 -3 0
    2 3 0
    2 3 0
    2 3 0
    -2 3 0
    -3 -3 0
    -3 -3 0
    3 -3 0
    3 -3 0
    3 -3 0
    3 -3 0
    3 -3 0
    -3 -3 0
    -3 -3 0
    3 -3 0
    3 -3 0
    -3 -3 0
    -3 -3 0
    -3 -3 0
    3 -3 0
    3 -3 0
    -3 -3 0
    3 3 0
    3 3 0
    -3 3 0
    3 3 0
    -3 3 0
    3 3 0
    3 3 0
    3 3 0
    3 3 0
    3 3 0
    -3 3 0
    -3 3 0
    3 3 0
    3 3 0
    -3 3 0
    3 3 0
    3 3 0
    -3 3 0
    -4 -3 0
    -4 -3 0
    -4 -3 0
    4 -3 0
    -4 -3 0
    -4 -3 0
    4 -3 0
    -4 -3 0
    -4 -3 0
    -4 -3 0
    4 -3 0
    -4 -3 0
    4 -3 0
    4 3 0
    -4 3 0
    4 3 0
    -4 3 0
    -4 3 0
    4 3 0
    4 3 0
    4 3 0
    4 3 0
    -4 3 0
    -5 -3 0
    5 -3 0
    -5 -3 0
    5 -3 0
    5 -3 0
    -5 -3 0
    -5 -3 0
    -5 -3 0
    5 -3 0
    5 -3 0
    -5 -3 0
    -5 -3 0
    -5 -3 0
    -5 -3 0
    -5 -3 0
    -5 -3 0
    5 -3 0
    -5 -3 0
    5 -3 0
    -5 3 0
    -5 3 0
    5 3 0
    5 3 0
    -5 3 0
    5 3 0
    5 3 0
    -5 3 0
    -5 3 0
    5 3 0
    -5 3 0
    5 3 0
    5 3 0
    5 3 0
    6 -3 0
    6 -3 0
    -6 -3 0
    6 -3 0
    6 -3 0
    -6 -3 0
    -6 -3 0
    6 -3 0
    -6 -3 0
    -6 -3 0
    6 -3 0
    -6 -3 0
    6 -3 0
    -6 -3 0
    6 -3 0
    6 -3 0
    -6 -3 0
    -6 -3 0
    -6 -3 0
    6 3 0
    -6 3 0
    6 3 0
    6 3 0
    -6 3 0
    6 3 0
    -6 3 0
    6 3 0
    -6 3 0
    6 3 0
    6 3 0
    6 3 0
    6 3 0
    6 3 0
    6 3 0
    -6 3 0
    -6 3 0
    -7 -3 0
    -7 -3 0
    7 -3 0
    7 -3 0
    -7 -3 0
    -7 -3 0
    7 -3 0
    7 -3 0
    7 -3 0
    -7 -3 0
    -7 -3 0
    7 -3 0
    7 -3 0
    -7 -3 0
    -7 -3 0
    -7 -3 0
    -7 -3 0
    7 -3 0
    -7 -3 0
    7 3 0
    -7 3 0
    7 3 0
    7 3 0
    -7 3 0
    7 3 0
    -7 3 0
    7 3 0
    7 3 0
    7 3 0
    -7 3 0
    -7 3 0
    -7 3 0
    7 3 0
    7 3 0
    7 3 0
    7 3 0
    8 -3 0
    -8 -3 0
    -8 -3 0
    -8 -3 0
    8 -3 0
    8 -3 0
    -8 -3 0
    8 -3 0
    8 -3 0
    8 -3 0
    -8 -3 0
    -8 -3 0
    -8 -3 0
    8 -3 0
    -8 -3 0
    -8 -3 0
    8 -3 0
    -8 -3 0
    -8 3 0
    8 3 0
    8 3 0
    8 3 0
    8 3 0
    -8 3 0
    8 3 0
    8 3 0
    -8 3 0
    8 3 0
    8 3 0
    8 3 0
    8 3 0
    -8 3 0
    -9 -3 0
    9 -3 0
    9 -3 0
    -9 -3 0
    9 -3 0
    9 -3 0
    9 -3 0
    -9 -3 0
    -9 -3 0
    -9 -3 0
    -9 -3 0
    -9 -3 0
    9 -3 0
    9 -3 0
    -9 -3 0
    -9 -3 0
    9 -3 0
    9 -3 0
    -9 -3 0
    -9 -3 0
    -9 -3 0
    9 3 0
    9 3 0
    -9 3 0
    9 3 0
    -9 3 0
    9 3 0
    -9 3 0
    9 3 0
    -9 3 0
    -9 3 0
    9 3 0
    9 3 0
    -9 3 0
    9 3 0
    -9 3 0
    -9 3 0
    -10 -3 0
    -10 -3 0
    10 -3 0
    -10 -3 0
    10 -3 0
    10 -3 0
    10 -3 0
    10 -3 0
    -10 -3 0
    -10 -3 0
    -10 -3 0
    10 -3 0
    -10 -3 0
    -10 -3 0
    -10 -3 0
    -10 -3 0
    10 -3 0
    10 -3 0
    -10 -3 0
    -10 -3 0
    -10 -3 0
    10 -3 0
    -10 -3 0
    10 3 0
    10 3 0
    10 3 0
    10 3 0
    -10 3 0
    -10 3 0
    -10 3 0
    10 3 0
    -10 3 0
    -10 3 0
    -10 3 0
    10 3 0
    10 3 0
    10 3 0
    10 3 0
    -10 3 0
    -10 3 0
    -11 -3 0
    -11 -3 0
    11 -3 0
    -11 -3 0
    -11 -3 0
    -11 -3 0
    11 -3 0
    -11 -3 0
    11 -3 0
    -11 -3 0
    -11 -3 0
    11 -3 0
    11 -3 0
    11 -3 0
    -11 -3 0
    11 -3 0
    11 -3 0
    -11 -3 0
    -11 -3 0
    -11 -3 0
    -11 -3 0
    -11 -3 0
    -11 -3 0
    -11 -3 0
    11 -3 0
    11 -3 0
    11 3 0
    11 3 0
    -11 3 0
    11 3 0
    -11 3 0
    -11 3 0
    11 3 0
    11 3 0
    -11 3 0
    -11 3 0
    -11 3 0
    11 3 0
    11 3 0
    11 3 0
    11 3 0
    12 -3 0
    -12 -3 0
    -12 -3 0
    -12 -3 0
    -12 -3 0
    12 -3 0
    12 -3 0
    12 -3 0
    -12 -3 0
    -12 -3 0
    -12 -3 0
    -12 -3 0
    -12 -3 0
    12 -3 0
    12 -3 0
    -12 -3 0
    12 -3 0
    12 -3 0
    -12 -3 0
    -12 -3 0
    12 -3 0
    -12 -3 0
    12 -3 0
    12 3 0
    12 3 0
    -12 3 0
    12 3 0
    12 3 0
    -12 3 0
    -12 3 0
    12 3 0
    -12 3 0
    12 3 0
    -12 3 0
    12 3 0
    -12 3 0
    -12 3 0
    12 3 0
    12 3 0
    -12 3 0
    12 3 0
    13 -3 0
    13 -3 0
    -13 -3 0
    13 -3 0
    -13 -3 0
    13 -3 0
    -13 -3 0
    13 -3 0
    13 -3 0
    -13 -3 0
    -13 -3 0
    -13 -3 0
    -13 -3 0
    13 -3 0
    -13 -3 0
    -13 -3 0
    13 -3 0
    -13 -3 0
    13 -3 0
    13 -3 0
    -13 -3 0
    -13 -3 0
    -13 -3 0
    13 3 0
    13 3 0
    13 3 0
    13 3 0
    13 3 0
    -13 3 0
    -13 3 0
    13 3 0
    -13 3 0
    13 3 0
    -13 3 0
    -13 3 0
    13 3 0
    13 3 0
    14 -3 0
    14 -3 0
    14 -3 0
    -14 -3 0
    -14 -3 0
    -14 -3 0
    14 -3 0
    14 -3 0
    -14 -3 0
    -14 -3 0
    -14 -3 0
    14 -3 0
    -14 -3 0
    14 -3 0
    -14 -3 0
    -14 -3 0
    14 -3 0
    -14 -3 0
    -14 -3 0
    14 -3 0
    -14 3 0
    14 3 0
    14 3 0
    -14 3 0
    14 3 0
    -14 3 0
    -14 3 0
    -14 3 0
    -14 3 0
    14 3 0
    14 3 0
    14 3 0
    15 -3 0
    -15 -3 0
    -15 -3 0
    -15 -3 0
    -15 -3 0
    -15 -3 0
    15 -3 0
    15 -3 0
    -15 -3 0
    15 -3 0
    -15 -3 0
    -15 -3 0
    -15 -3 0
    -15 -3 0
    15 -3 0
    -15 -3 0
    15 3 0
    -15 3 0
    15 3 0
    -15 3 0
    15 3 0
    15 3 0
    15 3 0
    15 3 0
    0 -4 0
    0 -4 0
    0 -4 0
    0 -4 0
    0 -4 0
    0 -4 0
    0 -4 0
    0 -4 0
    0 -4 0
    0 -4 0
    0 -4 0
    0 -4 0
    0 -4 0
    0 -4 0
    0 4 0
    0 4 0
    0 4 0
    0 4 0
    0 4 0
    0 4 0
    -1 -4 0
    -1 -4 0
    -1 -4 0
    1 -4 0
    1 -4 0
    -1 -4 0
    1 -4 0
    -1 -4 0
    -1 -4 0
    -1 -4 0
    -1 -4 0
    -1 -4 0
    1 -4 0
    -1 -4 0
    1 -4 0
    1 -4 0
    -1 -4 0
    -1 -4 0
    1 -4 0
    -1 -4 0
    1 -4 0
    1 -4 0
    1 4 0
    1 4 0
    -1 4 0
    1 4 0
    -1 4 0
    -1 4 0
    -2 -4 0
    2 -4 0
    -2 -4 0
    2 -4 0
    -2 -4 0
    2 -4 0
    -2 -4 0
    2 -4 0
    -2 -4 0
    2 -4 0
    -2 -4 0
    -2 -4 0
    2 -4 0
    -2 -4 0
    -2 -4 0
    2 -4 0
    -2 -4 0
    2 -4 0
    2 -4 0
    2 -4 0
    -2 -4 0
    -2 -4 0
    -2 -4 0
    2 -4 0
    -2 -4 0
    -2 -4 0
    -2 -4 0
    2 4 0
    -2 4 0
    -2 4 0
    2 4 0
    2 4 0
    2 4 0
    2 4 0
    3 -4 0
    3 -4 0
    3 -4 0
    3 -4 0
    3 -4 0
    -3 -4 0
    -3 -4 0
    -3 -4 0
    3 -4 0
    3 -4 0
    3 -4 0
    3 -4 0
    3 -4 0
    -3 -4 0
    -3 -4 0
    3 -4 0
    -3 -4 0
    -3 -4 0
    3 -4 0
    -3 -4 0
    -3 -4 0
    -3 -4 0
    -3 -4 0
    -3 -4 0
    -3 4 0
    3 4 0
    3 4 0
    3 4 0
    -3 4 0
    3 4 0
    3 4 0
    3 4 0
    4 -4 0
    -4 -4 0
    -4 -4 0
    4 -4 0
    -4 -4 0
    4 -4 0
    4 -4 0
    -4 -4 0
    4 -4 0
    -4 -4 0
    -4 -4 0
    4 -4 0
    -4 -4 0
    -4 -4 0
    4 -4 0
    4 -4 0
    -4 -4 0
    4 -4 0
    -4 -4 0
    4 -4 0
    -4 -4 0
    4 -4 0
    -4 -4 0
    4 -4 0
    -4 4 0
    4 4 0
    -4 4 0
    -4 4 0
    -4 4 0
    -4 4 0
    4 4 0
    -4 4 0
    4 4 0
    4 4 0
    4 4 0
    4 4 0
    -5 -4 0
    -5 -4 0
    5 -4 0
    -5 -4 0
    5 -4 0
    -5 -4 0
    -5 -4 0
    -5 -4 0
    -5 -4 0
    -5 -4 0
    5 -4 0
    5 -4 0
    -5 -4 0
    -5 -4 0
    5 -4 0
    -5 -4 0
    -5 -4 0
    5 -4 0
    -5 -4 0
    5 -4 0
    5 4 0
    -5 4 0
    -5 4 0
    5 4 0
    5 4 0
    5 4 0
    5 4 0
    -5 4 0
    5 4 0
    -5 4 0
    -5 4 0
    -5 4 0
    -6 -4 0
    -6 -4 0
    6 -4 0
    -6 -4 0
    -6 -4 0
    -6 -4 0
    6 -4 0
    -6 -4 0
    -6 -4 0
    6 -4 0
    -6 -4 0
    6 -4 0
    -6 -4 0
    -6 -4 0
    -6 -4 0
    6 -4 0
    6 -4 0
    -6 -4 0
    -6 -4 0
    6 -4 0
    -6 -4 0
    -6 -4 0
    -6 -4 0
    6 -4 0
    6 4 0
    6 4 0
    6 4 0
    6 4 0
    -6 4 0
    6 4 0
    6 4 0
    6 4 0
    -6 4 0
    -6 4 0
    6 4 0
    -6 4 0
    -6 4 0
    6 4 0
    6 4 0
    6 4 0
    6 4 0
    -6 4 0
    7 -4 0
    -7 -4 0
    -7 -4 0
    7 -4 0
    -7 -4 0
    -7 -4 0
    -7 -4 0
    -7 -4 0
    7 -4 0
    -7 -4 0
    -7 -4 0
    -7 -4 0
    -7 -4 0
    7 -4 0
    -7 4 0
    7 4 0
    7 4 0
    -7 4 0
    7 4 0
    7 4 0
    7 4 0
    7 4 0
    8 -4 0
    8 -4 0
    -8 -4 0
    -8 -4 0
    -8 -4 0
    8 -4 0
    -8 -4 0
    8 -4 0
    -8 -4 0
    8 -4 0
    8 -4 0
    -8 -4 0
    -8 -4 0
    8 -4 0
    -8 -4 0
    8 -4 0
    8 -4 0
    -8 -4 0
    -8 -4 0
    -8 -4 0
    -8 -4 0
    -8 -4 0
    -8 -4 0
    -8 -4 0
    8 4 0
    8 4 0
    -8 4 0
    8 4 0
    8 4 0
    8 4 0
    -8 4 0
    8 4 0
    8 4 0
    8 4 0
    8 4 0
    8 4 0
    9 -4 0
    -9 -4 0
    9 -4 0
    -9 -4 0
    -9 -4 0
    -9 -4 0
    9 -4 0
    -9 -4 0
    9 -4 0
    -9 -4 0
    -9 -4 0
    -9 -4 0
    -9 -4 0
    -9 -4 0
    -9 -4 0
    9 -4 0
    9 -4 0
    9 -4 0
    9 -4 0
    9 -4 0
    -9 -4 0
    9 4 0
    -9 4 0
    9 4 0
    9 4 0
    -9 4 0
    9 4 0
    9 4 0
    9 4 0
    9 4 0
    9 4 0
    -10 -4 0
    -10 -4 0
    10 -4 0
    10 -4 0
    -10 -4 0
    -10 -4 0
    -10 -4 0
    -10 -4 0
    -10 -4 0
    10 -4 0
    10 -4 0
    -10 -4 0
    10 -4 0
    -10 -4 0
    -10 -4 0
    -10 -4 0
    10 -4 0
    10 -4 0
    10 -4 0
    -10 -4 0
    -10 -4 0
    -10 -4 0
    -10 -4 0
    -10 -4 0
    10 -4 0
    10 -4 0
    10 4 0
    10 4 0
    10 4 0
    10 4 0
    -10 4 0
    10 4 0
    10 4 0
    10 4 0
    10 4 0
    -10 4 0
    10 4 0
    -11 -4 0
    -11 -4 0
    11 -4 0
    11 -4 0
    -11 -4 0
    -11 -4 0
    -11 -4 0
    11 -4 0
    -11 -4 0
    -11 -4 0
    -11 -4 0
    11 -4 0
    -11 -4 0
    -11 -4 0
    -11 -4 0
    -11 -4 0
    11 -4 0
    -11 -4 0
    11 -4 0
    -11 -4 0
    11 -4 0
    11 4 0
    11 4 0
    11 4 0
    11 4 0
    11 4 0
    -11 4 0
    11 4 0
    11 4 0
    11 4 0
    11 4 0
    -11 4 0
    11 4 0
    -12 -4 0
    -12 -4 0
    12 -4 0
    12 -4 0
    12 -4 0
    -12 -4 0
    -12 -4 0
    -12 -4 0
    -12 -4 0
    -12 -4 0
    -12 -4 0
    -12 -4 0
    -12 -4 0
    -12 -4 0
    -12 -4 0
    -12 -4 0
    -12 -4 0
    -12 -4 0
    -12 -4 0
    -12 -4 0
    -12 -4 0
    12 -4 0
    -12 -4 0
    12 -4 0
    -12 -4 0
    12 4 0
    12 4 0
    12 4 0
    12 4 0
    12 4 0
    12 4 0
    12 4 0
    -12 4 0
    -12 4 0
    -13 -4 0
    13 -4 0
    -13 -4 0
    13 -4 0
    -13 -4 0
    13 -4 0
    13 -4 0
    -13 -4 0
    -13 -4 0
    -13 -4 0
    -13 -4 0
    13 -4 0
    -13 -4 0
    -13 -4 0
    -13 -4 0
    -13 -4 0
    -13 -4 0
    13 4 0
    13 4 0
    13 4 0
    13 4 0
    13 4 0
    13 4 0
    -14 -4 0
    -14 -4 0
    -14 -4 0
    -14 -4 0
    -14 -4 0
    -14 -4 0
    14 -4 0
    -14 -4 0
    14 -4 0
    -14 -4 0
    14 -4 0
    -14 -4 0
    -14 -4 0
    -14 -4 0
    14 -4 0
    -14 -4 0
    -14 -4 0
    14 4 0
    14 4 0
    14 4 0
    14 4 0
    14 4 0
    14 4 0
    -15 -4 0
    15 -4 0
    -15 -4 0
    -15 -4 0
    -15 -4 0
    -15 -4 0
    -15 -4 0
    15 -4 0
    15 -4 0
    -15 -4 0
    15 -4 0
    -15 -4 0
    -15 -4 0
    -15 -4 0
    15 4 0
    15 4 0
    15 4 0
    15 4 0
    15 4 0
    15 4 0
    0 -5 0
    0 -5 0
    0 -5 0
    0 -5 0
    0 -5 0
    0 -5 0
    0 -5 0
    0 -5 0
    0 -5 0
    0 -5 0
    0 -5 0
    0 -5 0
    0 -5 0
    0 -5 0
    0 5 0
    0 5 0
    0 5 0
    0 5 0
    0 5 0
    1 -5 0
    1 -5 0
    1 -5 0
    -1 -5 0
    -1 -5 0
    -1 -5 0
    -1 -5 0
    1 -5 0
    1 -5 0
    1 -5 0
    1 -5 0
    -1 -5 0
    1 -5 0
    1 -5 0
    1 -5 0
    -1 -5 0
    -1 -5 0
    1 -5 0
    1 -5 0
    -1 -5 0
    -1 -5 0
    -1 -5 0
    -1 5 0
    1 5 0
    -1 5 0
    -1 5 0
    1 5 0
    1 5 0
    1 5 0
    1 5 0
    1 5 0
    -1 5 0
    -2 -5 0
    -2 -5 0
    2 -5 0
    2 -5 0
    2 -5 0
    2 -5 0
    -2 -5 0
    2 -5 0
    -2 -5 0
    2 -5 0
    2 -5 0
    -2 -5 0
    -2 -5 0
    2 -5 0
    -2 -5 0
    -2 -5 0
    2 -5 0
    2 -5 0
    2 -5 0
    2 -5 0
    2 -5 0
    2 5 0
    2 5 0
    -2 5 0
    2 5 0
    2 5 0
    -2 5 0
    -3 -5 0
    3 -5 0
    -3 -5 0
    -3 -5 0
    -3 -5 0
    -3 -5 0
    3 -5 0
    3 -5 0
    -3 -5 0
    3 -5 0
    3 -5 0
    3 -5 0
    -3 -5 0
    -3 -5 0
    -3 -5 0
    -3 -5 0
    3 -5 0
    3 -5 0
    -3 -5 0
    -3 -5 0
    3 -5 0
    3 -5 0
    -3 -5 0
    -3 -5 0
    3 -5 0
    -3 -5 0
    -3 5 0
    3 5 0
    3 5 0
    -3 5 0
    -4 -5 0
    4 -5 0
    -4 -5 0
    4 -5 0
    4 -5 0
    4 -5 0
    -4 -5 0
    -4 -5 0
    -4 -5 0
    -4 -5 0
    4 -5 0
    -4 -5 0
    4 -5 0
    4 -5 0
    -4 -5 0
    -4 -5 0
    -4 -5 0
    4 -5 0
    -4 -5 0
    4 -5 0
    4 -5 0
    4 5 0
    4 5 0
    4 5 0
    4 5 0
    -4 5 0
    -4 5 0
    4 5 0
    4 5 0
    5 -5 0
    -5 -5 0
    -5 -5 0
    5 -5 0
    -5 -5 0
    -5 -5 0
    -5 -5 0
    5 -5 0
    -5 -5 0
    5 -5 0
    5 -5 0
    5 -5 0
    -5 -5 0
    -5 -5 0
    5 -5 0
    -5 -5 0
    -5 -5 0
    5 -5 0
    5 -5 0
    5 5 0
    -5 5 0
    5 5 0
    -5 5 0
    5 5 0
    5 5 0
    5 5 0
    5 5 0
    -6 -5 0
    -6 -5 0
    -6 -5 0
    6 -5 0
    6 -5 0
    -6 -5 0
    -6 -5 0
    -6 -5 0
    6 -5 0
    6 -5 0
    -6 -5 0
    -6 -5 0
    -6 -5 0
    -6 -5 0
    -6 -5 0
    -6 -5 0
    -6 -5 0
    6 -5 0
    6 -5 0
    6 -5 0
    -6 -5 0
    6 5 0
    6 5 0
    6 5 0
    -6 5 0
    6 5 0
    -6 5 0
    6 5 0
    6 5 0
    6 5 0
    6 5 0
    6 5 0
    6 5 0
    6 5 0
    -7 -5 0
    -7 -5 0
    7 -5 0
    -7 -5 0
    7 -5 0
    -7 -5 0
    -7 -5 0
    -7 -5 0
    -7 -5 0
    -7 -5 0
    7 -5 0
    7 -5 0
    7 -5 0
    -7 -5 0
    -7 -5 0
    7 -5 0
    7 -5 0
    -7 -5 0
    -7 -5 0
    -7 -5 0
    -7 -5 0
    7 -5 0
    7 -5 0
    -7 -5 0
    -7 -5 0
    -7 5 0
    7 5 0
    7 5 0
    7 5 0
    7 5 0
    -7 5 0
    7 5 0
    7 5 0
    7 5 0
    7 5 0
    7 5 0
    7 5 0
    7 5 0
    7 5 0
    -8 -5 0
    -8 -5 0
    8 -5 0
    8 -5 0
    -8 -5 0
    8 -5 0
    -8 -5 0
    -8 -5 0
    -8 -5 0
    -8 -5 0
    -8 -5 0
    -8 -5 0
    8 -5 0
    -8 -5 0
    8 -5 0
    -8 -5 0
    -8 -5 0
    -8 -5 0
    -8 -5 0
    8 -5 0
    8 -5 0
    8 -5 0
    8 -5 0
    -8 -5 0
    -8 -5 0
    8 -5 0
    -8 -5 0
    8 5 0
    8 5 0
    8 5 0
    8 5 0
    8 5 0
    8 5 0
    8 5 0
    8 5 0
    8 5 0
    8 5 0
    8 5 0
    -9 -5 0
    -9 -5 0
    9 -5 0
    9 -5 0
    -9 -5 0
    -9 -5 0
    9 -5 0
    -9 -5 0
    9 -5 0
    -9 -5 0
    9 -5 0
    -9 -5 0
    -9 -5 0
    9 -5 0
    9 -5 0
    -9 -5 0
    9 -5 0
    -9 -5 0
    -9 -5 0
    -9 -5 0
    -9 -5 0
    9 5 0
    9 5 0
    9 5 0
    9 5 0
    9 5 0
    9 5 0
    9 5 0
    -10 -5 0
    10 -5 0
    10 -5 0
    -10 -5 0
    -10 -5 0
    -10 -5 0
    -10 -5 0
    -10 -5 0
    10 -5 0
    -10 -5 0
    -10 -5 0
    10 -5 0
    -10 -5 0
    -10 -5 0
    10 5 0
    10 5 0
    10 5 0
    10 5 0
    10 5 0
    10 5 0
    10 5 0
    10 5 0
    -11 -5 0
    -11 -5 0
    -11 -5 0
    -11 -5 0
    11 -5 0
    -11 -5 0
    -11 -5 0
    -11 -5 0
    11 -5 0
    -11 -5 0
    -11 -5 0
    -11 -5 0
    11 5 0
    11 5 0
    11 5 0
    11 5 0
    11 5 0
    11 5 0
    11 5 0
    11 5 0
    12 -5 0
    12 -5 0
    -12 -5 0
    -12 -5 0
    -12 -5 0
    12 -5 0
    -12 -5 0
    -12 -5 0
    -12 -5 0
    -12 -5 0
    -12 -5 0
    12 -5 0
    12 -5 0
    -12 -5 0
    -12 -5 0
    -12 -5 0
    12 -5 0
    -12 -5 0
    12 -5 0
    -12 -5 0
    12 -5 0
    12 5 0
    12 5 0
    12 5 0
    12 5 0
    12 5 0
    12 5 0
    -13 -5 0
    -13 -5 0
    -13 -5 0
    -13 -5 0
    13 -5 0
    -13 -5 0
    -13 -5 0
    -13 -5 0
    13 -5 0
    -13 -5 0
    13 -5 0
    13 -5 0
    -13 -5 0
    -13 -5 0
    -13 -5 0
    -13 -5 0
    -13 -5 0
    -13 -5 0
    13 5 0
    13 5 0
    13 5 0
    13 5 0
    13 5 0
    13 5 0
    -14 -5 0
    -14 -5 0
    -14 -5 0
    -14 -5 0
    -14 -5 0
    -14 -5 0
    -14 -5 0
    14 -5 0
    -14 -5 0
    -14 -5 0
    -14 -5 0
    -14 -5 0
    -14 -5 0
    14 5 0
    14 5 0
    14 5 0
    14 5 0
    0 -6 0
    0 -6 0
    0 -6 0
    0 -6 0
    0 -6 0
    0 -6 0
    0 -6 0
    0 -6 0
    0 -6 0
    0 -6 0
    0 -6 0
    0 -6 0
    0 6 0
    0 6 0
    0 6 0
    0 6 0
    0 6 0
    0 6 0
    -1 -6 0
    1 -6 0
    -1 -6 0
    -1 -6 0
    -1 -6 0
    -1 -6 0
    1 -6 0
    -1 -6 0
    1 -6 0
    -1 -6 0
    1 -6 0
    1 -6 0
    1 -6 0
    1 -6 0
    1 -6 0
    1 -6 0
    -1 -6 0
    -1 -6 0
    -1 -6 0
    1 -6 0
    1 -6 0
    1 -6 0
    -1 -6 0
    1 -6 0
    -1 -6 0
    -1 -6 0
    -1 6 0
    -1 6 0
    1 6 0
    1 6 0
    1 6 0
    -1 6 0
    1 6 0
    1 6 0
    2 -6 0
    -2 -6 0
    -2 -6 0
    2 -6 0
    -2 -6 0
    -2 -6 0
    2 -6 0
    2 -6 0
    -2 -6 0
    -2 -6 0
    -2 -6 0
    -2 -6 0
    2 -6 0
    2 -6 0
    2 -6 0
    2 -6 0
    2 -6 0
    2 -6 0
    -2 -6 0
    2 -6 0
    -2 -6 0
    -2 -6 0
    2 -6 0
    -2 -6 0
    2 -6 0
    -2 -6 0
    -2 -6 0
    2 -6 0
    2 -6 0
    -2 -6 0
    -2 -6 0
    -2 -6 0
    2 6 0
    -2 6 0
    2 6 0
    2 6 0
    2 6 0
    -3 -6 0
    -3 -6 0
    3 -6 0
    -3 -6 0
    3 -6 0
    -3 -6 0
    3 -6 0
    -3 -6 0
    -3 -6 0
    3 -6 0
    -3 -6 0
    -3 -6 0
    3 -6 0
    -3 -6 0
    3 -6 0
    -3 -6 0
    3 -6 0
    3 -6 0
    -3 -6 0
    3 -6 0
    -3 -6 0
    3 -6 0
    -3 -6 0
    3 -6 0
    3 -6 0
    3 -6 0
    3 6 0
    3 6 0
    -3 6 0
    -3 6 0
    3 6 0
    3 6 0
    -4 -6 0
    4 -6 0
    4 -6 0
    4 -6 0
    -4 -6 0
    -4 -6 0
    -4 -6 0
    4 -6 0
    -4 -6 0
    -4 -6 0
    -4 -6 0
    4 -6 0
    -4 -6 0
    4 -6 0
    -4 -6 0
    4 -6 0
    4 -6 0
    4 -6 0
    4 -6 0
    -4 -6 0
    -4 -6 0
    -4 -6 0
    4 -6 0
    -4 -6 0
    -4 -6 0
    4 -6 0
    -4 -6 0
    4 -6 0
    4 -6 0
    4 6 0
    4 6 0
    4 6 0
    -4 6 0
    4 6 0
    -4 6 0
    5 -6 0
    -5 -6 0
    -5 -6 0
    5 -6 0
    5 -6 0
    -5 -6 0
    5 -6 0
    -5 -6 0
    -5 -6 0
    -5 -6 0
    -5 -6 0
    5 -6 0
    5 -6 0
    5 -6 0
    -5 -6 0
    -5 -6 0
    -5 -6 0
    5 -6 0
    5 -6 0
    5 -6 0
    -5 -6 0
    -5 -6 0
    -5 -6 0
    5 -6 0
    5 -6 0
    -5 -6 0
    -5 -6 0
    5 -6 0
    -5 -6 0
    -5 -6 0
    5 -6 0
    5 6 0
    5 6 0
    -5 6 0
    -5 6 0
    5 6 0
    5 6 0
    5 6 0
    5 6 0
    -6 -6 0
    -6 -6 0
    6 -6 0
    6 -6 0
    -6 -6 0
    6 -6 0
    6 -6 0
    -6 -6 0
    -6 -6 0
    -6 -6 0
    -6 -6 0
    6 -6 0
    -6 -6 0
    6 -6 0
    6 -6 0
    6 -6 0
    -6 -6 0
    6 -6 0
    -6 -6 0
    6 -6 0
    -6 -6 0
    -6 -6 0
    6 -6 0
    -6 -6 0
    6 6 0
    6 6 0
    -6 6 0
    6 6 0
    -6 6 0
    6 6 0
    6 6 0
    7 -6 0
    -7 -6 0
    -7 -6 0
    -7 -6 0
    7 -6 0
    -7 -6 0
    -7 -6 0
    7 -6 0
    7 -6 0
    7 -6 0
    -7 -6 0
    -7 -6 0
    7 -6 0
    -7 -6 0
    -7 -6 0
    7 -6 0
    -7 -6 0
    -7 -6 0
    -7 -6 0
    7 -6 0
    7 -6 0
    -7 -6 0
    -7 -6 0
    7 6 0
    7 6 0
    -7 6 0
    -7 6 0
    7 6 0
    7 6 0
    7 6 0
    7 6 0
    7 6 0
    -8 -6 0
    8 -6 0
    8 -6 0
    8 -6 0
    -8 -6 0
    -8 -6 0
    8 -6 0
    -8 -6 0
    8 -6 0
    -8 -6 0
    8 -6 0
    -8 -6 0
    8 -6 0
    8 -6 0
    -8 -6 0
    -8 -6 0
    -8 -6 0
    -8 -6 0
    -8 -6 0
    8 -6 0
    -8 -6 0
    -8 -6 0
    8 -6 0
    -8 -6 0
    -8 -6 0
    8 6 0
    8 6 0
    8 6 0
    8 6 0
    8 6 0
    8 6 0
    8 6 0
    8 6 0
    9 -6 0
    9 -6 0
    -9 -6 0
    9 -6 0
    -9 -6 0
    -9 -6 0
    9 -6 0
    -9 -6 0
    -9 -6 0
    -9 -6 0
    -9 -6 0
    9 -6 0
    -9 -6 0
    -9 -6 0
    9 -6 0
    -9 -6 0
    -9 -6 0
    -9 -6 0
    -9 -6 0
    -9 -6 0
    9 -6 0
    9 -6 0
    9 -6 0
    9 -6 0
    -9 -6 0
    -9 -6 0
    9 6 0
    9 6 0
    9 6 0
    9 6 0
    9 6 0
    9 6 0
    -10 -6 0
    -10 -6 0
    10 -6 0
    -10 -6 0
    -10 -6 0
    10 -6 0
    10 -6 0
    -10 -6 0
    -10 -6 0
    -10 -6 0
    -10 -6 0
    -10 -6 0
    10 -6 0
    -10 -6 0
    10 -6 0
    -10 -6 0
    -10 -6 0
    10 -6 0
    10 6 0
    10 6 0
    10 6 0
    10 6 0
    10 6 0
    10 6 0
    11 -6 0
    11 -6 0
    11 -6 0
    -11 -6 0
    -11 -6 0
    -11 -6 0
    -11 -6 0
    -11 -6 0
    -11 -6 0
    -11 -6 0
    -11 -6 0
    11 -6 0
    -11 -6 0
    11 6 0
    11 6 0
    11 6 0
    11 6 0
    11 6 0
    11 6 0
    -12 -6 0
    -12 -6 0
    12 -6 0
    -12 -6 0
    -12 -6 0
    -12 -6 0
    12 -6 0
    -12 -6 0
    -12 -6 0
    -12 -6 0
    12 6 0
    12 6 0
    12 6 0
    12 6 0
    12 6 0
    -13 -6 0
    13 -6 0
    -13 -6 0
    13 -6 0
    -13 -6 0
    13 -6 0
    -13 -6 0
    -13 -6 0
    -13 -6 0
    13 -6 0
    -13 -6 0
    -13 -6 0
    -13 -6 0
    -13 -6 0
    -13 -6 0
    -13 -6 0
    13 6 0
    13 6 0
    13 6 0
    13 6 0
    13 6 0
    13 6 0
    -14 -6 0
    14 -6 0
    -14 -6 0
    -14 -6 0
    -14 -6 0
    14 -6 0
    -14 -6 0
    -14 -6 0
    -14 -6 0
    14 -6 0
    -14 -6 0
    14 -6 0
    -14 -6 0
    14 -6 0
    14 -6 0
    -14 -6 0
    14 -6 0
    -14 -6 0
    14 -6 0
    -14 -6 0
    14 6 0
    14 6 0
    14 6 0
    14 6 0
    14 6 0
    14 6 0
    0 -7 0
    0 -7 0
    0 -7 0
    0 -7 0
    0 -7 0
    0 -7 0
    0 -7 0
    0 -7 0
    0 -7 0
    0 -7 0
    0 -7 0
    0 -7 0
    0 -7 0
    0 -7 0
    0 -7 0
    0 -7 0
    0 7 0
    0 7 0
    0 7 0
    0 7 0
    0 7 0
    1 -7 0
    -1 -7 0
    1 -7 0
    -1 -7 0
    -1 -7 0
    1 -7 0
    1 -7 0
    1 -7 0
    -1 -7 0
    1 -7 0
    -1 -7 0
    -1 -7 0
    1 -7 0
    1 -7 0
    -1 -7 0
    1 -7 0
    1 -7 0
    -1 -7 0
    -1 -7 0
    -1 -7 0
    1 -7 0
    -1 -7 0
    -1 -7 0
    1 -7 0
    -1 -7 0
    -1 -7 0
    1 7 0
    1 7 0
    1 7 0
    1 7 0
    1 7 0
    -2 -7 0
    -2 -7 0
    -2 -7 0
    -2 -7 0
    -2 -7 0
    2 -7 0
    2 -7 0
    2 -7 0
    2 -7 0
    2 -7 0
    2 -7 0
    -2 -7 0
    -2 -7 0
    2 -7 0
    -2 -7 0
    -2 -7 0
    2 -7 0
    2 -7 0
    -2 -7 0
    -2 -7 0
    -2 -7 0
    2 -7 0
    2 -7 0
    2 7 0
    -2 7 0
    2 7 0
    2 7 0
    -2 7 0
    3 -7 0
    -3 -7 0
    3 -7 0
    -3 -7 0
    -3 -7 0
    3 -7 0
    3 -7 0
    3 -7 0
    3 -7 0
    3 -7 0
    -3 -7 0
    -3 -7 0
    -3 -7 0
    3 -7 0
    -3 -7 0
    -3 -7 0
    3 -7 0
    3 -7 0
    3 -7 0
    3 -7 0
    -3 -7 0
    -3 -7 0
    -3 -7 0
    3 -7 0
    -3 -7 0
    -3 7 0
    3 7 0
    3 7 0
    3 7 0
    3 7 0
    3 7 0
    -3 7 0
    4 -7 0
    4 -7 0
    4 -7 0
    -4 -7 0
    4 -7 0
    4 -7 0
    -4 -7 0
    4 -7 0
    4 -7 0
    4 -7 0
    -4 -7 0
    -4 -7 0
    -4 -7 0
    -4 -7 0
    4 -7 0
    4 -7 0
    -4 -7 0
    4 -7 0
    -4 -7 0
    -4 -7 0
    4 -7 0
    -4 -7 0
    -4 -7 0
    4 -7 0
    4 -7 0
    -4 -7 0
    -4 -7 0
    -4 -7 0
    -4 -7 0
    4 -7 0
    -4 -7 0
    4 -7 0
    4 -7 0
    -4 7 0
    4 7 0
    4 7 0
    4 7 0
    -4 7 0
    -5 -7 0
    -5 -7 0
    -5 -7 0
    5 -7 0
    -5 -7 0
    5 -7 0
    -5 -7 0
    -5 -7 0
    -5 -7 0
    5 -7 0
    -5 -7 0
    -5 -7 0
    5 -7 0
    -5 -7 0
    -5 -7 0
    5 -7 0
    5 -7 0
    -5 -7 0
    -5 -7 0
    5 -7 0
    5 -7 0
    5 -7 0
    5 -7 0
    -5 -7 0
    5 -7 0
    5 7 0
    5 7 0
    5 7 0
    5 7 0
    -5 7 0
    -5 7 0
    6 -7 0
    -6 -7 0
    6 -7 0
    -6 -7 0
    -6 -7 0
    6 -7 0
    -6 -7 0
    -6 -7 0
    6 -7 0
    6 -7 0
    6 -7 0
    6 -7 0
    -6 -7 0
    -6 -7 0
    6 -7 0
    6 -7 0
    -6 -7 0
    6 -7 0
    -6 -7 0
    -6 -7 0
    6 -7 0
    -6 -7 0
    -6 -7 0
    6 -7 0
    -6 -7 0
    6 -7 0
    -6 -7 0
    -6 -7 0
    6 -7 0
    6 -7 0
    -6 7 0
    6 7 0
    6 7 0
    6 7 0
    6 7 0
    -6 7 0
    6 7 0
    6 7 0
    6 7 0
    7 -7 0
    7 -7 0
    -7 -7 0
    7 -7 0
    7 -7 0
    7 -7 0
    -7 -7 0
    -7 -7 0
    7 -7 0
    -7 -7 0
    -7 -7 0
    -7 -7 0
    -7 -7 0
    7 -7 0
    7 -7 0
    -7 -7 0
    7 -7 0
    -7 -7 0
    -7 -7 0
    -7 -7 0
    -7 -7 0
    7 7 0
    -7 7 0
    7 7 0
    7 7 0
    7 7 0
    7 7 0
    -7 7 0
    7 7 0
    8 -7 0
    8 -7 0
    8 -7 0
    -8 -7 0
    -8 -7 0
    -8 -7 0
    -8 -7 0
    8 -7 0
    -8 -7 0
    -8 -7 0
    -8 -7 0
    -8 -7 0
    8 -7 0
    -8 -7 0
    8 -7 0
    -8 -7 0
    -8 -7 0
    -8 -7 0
    -8 -7 0
    8 -7 0
    -8 -7 0
    8 -7 0
    -8 -7 0
    8 -7 0
    8 -7 0
    8 -7 0
    8 7 0
    8 7 0
    8 7 0
    8 7 0
    8 7 0
    8 7 0
    8 7 0
    8 7 0
    9 -7 0
    9 -7 0
    -9 -7 0
    -9 -7 0
    -9 -7 0
    9 -7 0
    9 -7 0
    9 -7 0
    -9 -7 0
    9 -7 0
    9 -7 0
    -9 -7 0
    -9 -7 0
    9 -7 0
    9 -7 0
    -9 -7 0
    -9 -7 0
    -9 -7 0
    9 -7 0
    -9 -7 0
    -9 -7 0
    -9 -7 0
    -9 -7 0
    9 -7 0
    -9 -7 0
    9 -7 0
    9 7 0
    9 7 0
    9 7 0
    9 7 0
    9 7 0
    -10 -7 0
    -10 -7 0
    -10 -7 0
    -10 -7 0
    -10 -7 0
    10 -7 0
    -10 -7 0
    10 -7 0
    -10 -7 0
    -10 -7 0
    10 -7 0
    10 -7 0
    10 -7 0
    10 -7 0
    -10 -7 0
    10 7 0
    10 7 0
    10 7 0
    10 7 0
    10 7 0
    10 7 0
    -11 -7 0
    -11 -7 0
    -11 -7 0
    -11 -7 0
    -11 -7 0
    11 -7 0
    11 -7 0
    -11 -7 0
    11 -7 0
    -11 -7 0
    -11 -7 0
    11 -7 0
    -11 -7 0
    -11 -7 0
    11 7 0
    11 7 0
    11 7 0
    11 7 0
    -12 -7 0
    12 -7 0
    -12 -7 0
    -12 -7 0
    -12 -7 0
    -12 -7 0
    12 -7 0
    -12 -7 0
    -12 -7 0
    12 -7 0
    -12 -7 0
    12 -7 0
    12 -7 0
    -12 -7 0
    -12 -7 0
    12 -7 0
    -12 -7 0
    12 -7 0
    12 -7 0
    12 7 0
    12 7 0
    12 7 0
    12 7 0
    12 7 0
    12 7 0
    -13 -7 0
    -13 -7 0
    -13 -7 0
    13 -7 0
    -13 -7 0
    -13 -7 0
    -13 -7 0
    13 -7 0
    -13 -7 0
    -13 -7 0
    13 -7 0
    -13 -7 0
    13 -7 0
    13 -7 0
    13 -7 0
    -13 -7 0
    13 -7 0
    -13 -7 0
    13 7 0
    13 7 0
    13 7 0
    13 7 0
    13 7 0
    0 -8 0
    0 -8 0
    0 -8 0
    0 -8 0
    0 -8 0
    0 -8 0
    0 -8 0
    0 -8 0
    0 -8 0
    0 8 0
    0 8 0
    0 8 0
    0 8 0
    1 -8 0
    1 -8 0
    -1 -8 0
    -1 -8 0
    1 -8 0
    -1 -8 0
    -1 -8 0
    -1 -8 0
    1 -8 0
    1 -8 0
    1 -8 0
    1 -8 0
    -1 -8 0
    1 -8 0
    1 -8 0
    1 -8 0
    1 -8 0
    -1 -8 0
    -1 -8 0
    -1 -8 0
    1 -8 0
    1 -8 0
    -1 -8 0
    -1 -8 0
    -1 -8 0
    -1 -8 0
    1 -8 0
    1 8 0
    1 8 0
    1 8 0
    1 8 0
    1 8 0
    1 8 0
    2 -8 0
    -2 -8 0
    2 -8 0
    2 -8 0
    -2 -8 0
    -2 -8 0
    2 -8 0
    -2 -8 0
    -2 -8 0
    -2 -8 0
    -2 -8 0
    -2 -8 0
    2 -8 0
    2 -8 0
    2 -8 0
    -2 -8 0
    -2 -8 0
    2 -8 0
    -2 -8 0
    2 -8 0
    2 -8 0
    2 -8 0
    2 -8 0
    -2 -8 0
    -2 -8 0
    2 -8 0
    2 -8 0
    -2 -8 0
    -2 -8 0
    2 -8 0
    2 -8 0
    2 -8 0
    2 -8 0
    -2 -8 0
    2 8 0
    2 8 0
    2 8 0
    2 8 0
    -2 8 0
    2 8 0
    -2 8 0
    2 8 0
    -3 -8 0
    3 -8 0
    -3 -8 0
    3 -8 0
    3 -8 0
    3 -8 0
    -3 -8 0
    -3 -8 0
    -3 -8 0
    -3 -8 0
    3 -8 0
    -3 -8 0
    -3 -8 0
    3 -8 0
    -3 -8 0
    3 -8 0
    -3 -8 0
    3 -8 0
    -3 -8 0
    3 -8 0
    -3 -8 0
    3 -8 0
    -3 -8 0
    3 -8 0
    3 -8 0
    3 -8 0
    -3 -8 0
    -3 8 0
    -3 8 0
    3 8 0
    3 8 0
    3 8 0
    3 8 0
    3 8 0
    4 -8 0
    4 -8 0
    -4 -8 0
    4 -8 0
    -4 -8 0
    4 -8 0
    -4 -8 0
    -4 -8 0
    -4 -8 0
    4 -8 0
    -4 -8 0
    4 -8 0
    4 -8 0
    -4 -8 0
    4 -8 0
    -4 -8 0
    -4 -8 0
    4 -8 0
    -4 -8 0
    4 -8 0
    4 -8 0
    -4 -8 0
    4 -8 0
    -4 -8 0
    -4 -8 0
    4 -8 0
    4 -8 0
    -4 -8 0
    4 -8 0
    4 -8 0
    -4 -8 0
    -4 -8 0
    -4 -8 0
    4 -8 0
    4 -8 0
    4 8 0
    4 8 0
    4 8 0
    4 8 0
    4 8 0
    4 8 0
    -4 8 0
    -4 8 0
    -5 -8 0
    5 -8 0
    5 -8 0
    5 -8 0
    -5 -8 0
    5 -8 0
    -5 -8 0
    -5 -8 0
    -5 -8 0
    -5 -8 0
    5 -8 0
    5 -8 0
    -5 -8 0
    -5 -8 0
    5 -8 0
    5 -8 0
    -5 -8 0
    5 -8 0
    5 -8 0
    5 -8 0
    -5 -8 0
    -5 -8 0
    5 -8 0
    -5 -8 0
    5 -8 0
    5 -8 0
    5 -8 0
    5 -8 0
    -5 -8 0
    5 8 0
    -5 8 0
    5 8 0
    5 8 0
    -5 8 0
    5 8 0
    5 8 0
    -6 -8 0
    6 -8 0
    -6 -8 0
    -6 -8 0
    -6 -8 0
    6 -8 0
    6 -8 0
    -6 -8 0
    -6 -8 0
    -6 -8 0
    6 -8 0
    -6 -8 0
    6 -8 0
    6 -8 0
    6 8 0
    6 8 0
    6 8 0
    -6 8 0
    -6 8 0
    6 8 0
    6 8 0
    6 8 0
    -7 -8 0
    -7 -8 0
    7 -8 0
    7 -8 0
    -7 -8 0
    -7 -8 0
    7 -8 0
    7 -8 0
    -7 -8 0
    -7 -8 0
    7 -8 0
    -7 -8 0
    -7 -8 0
    7 -8 0
    7 -8 0
    7 -8 0
    -7 -8 0
    -7 -8 0
    7 -8 0
    -7 -8 0
    7 -8 0
    7 -8 0
    -7 -8 0
    7 8 0
    7 8 0
    7 8 0
    -7 8 0
    7 8 0
    7 8 0
    7 8 0
    -7 8 0
    7 8 0
    -8 -8 0
    8 -8 0
    -8 -8 0
    8 -8 0
    -8 -8 0
    8 -8 0
    8 -8 0
    8 -8 0
    8 -8 0
    8 -8 0
    -8 -8 0
    -8 -8 0
    8 -8 0
    8 -8 0
    -8 -8 0
    -8 -8 0
    8 -8 0
    -8 -8 0
    -8 -8 0
    8 -8 0
    8 -8 0
    -8 -8 0
    -8 -8 0
    -8 -8 0
    -8 -8 0
    8 -8 0
    8 8 0
    8 8 0
    8 8 0
    8 8 0
    8 8 0
    8 8 0
    9 -8 0
    -9 -8 0
    9 -8 0
    9 -8 0
    9 -8 0
    9 -8 0
    9 -8 0
    -9 -8 0
    9 -8 0
    9 -8 0
    9 -8 0
    9 -8 0
    9 -8 0
    -9 -8 0
    -9 -8 0
    -9 -8 0
    9 -8 0
    -9 -8 0
    9 -8 0
    -9 -8 0
    -9 -8 0
    -9 -8 0
    -9 -8 0
    9 -8 0
    9 -8 0
    -9 -8 0
    -9 -8 0
    9 -8 0
    9 8 0
    9 8 0
    9 8 0
    9 8 0
    9 8 0
    9 8 0
    -10 -8 0
    10 -8 0
    -10 -8 0
    10 -8 0
    -10 -8 0
    10 -8 0
    10 -8 0
    10 -8 0
    -10 -8 0
    -10 -8 0
    -10 -8 0
    -10 -8 0
    -10 -8 0
    -10 -8 0
    10 -8 0
    10 -8 0
    -10 -8 0
    -10 -8 0
    -10 -8 0
    -10 -8 0
    10 -8 0
    10 -8 0
    -10 -8 0
    10 8 0
    10 8 0
    10 8 0
    10 8 0
    10 8 0
    10 8 0
    11 -8 0
    -11 -8 0
    11 -8 0
    -11 -8 0
    -11 -8 0
    -11 -8 0
    -11 -8 0
    11 -8 0
    -11 -8 0
    11 -8 0
    -11 -8 0
    -11 -8 0
    -11 -8 0
    -11 -8 0
    -11 -8 0
    11 -8 0
    11 -8 0
    11 8 0
    11 8 0
    11 8 0
    11 8 0
    11 8 0
    11 8 0
    -12 -8 0
    -12 -8 0
    -12 -8 0
    -12 -8 0
    -12 -8 0
    -12 -8 0
    -12 -8 0
    12 8 0
    12 8 0
    0 -9 0
    0 -9 0
    0 -9 0
    0 -9 0
    0 -9 0
    0 -9 0
    0 -9 0
    0 -9 0
    0 -9 0
    0 -9 0
    0 -9 0
    0 -9 0
    0 -9 0
    0 -9 0
    0 -9 0
    0 -9 0
    0 -9 0
    0 -9 0
    0 9 0
    0 9 0
    0 9 0
    0 9 0
    1 -9 0
    -1 -9 0
    -1 -9 0
    1 -9 0
    -1 -9 0
    1 -9 0
    -1 -9 0
    -1 -9 0
    -1 -9 0
    -1 -9 0
    1 -9 0
    1 -9 0
    -1 -9 0
    1 -9 0
    1 -9 0
    1 -9 0
    1 -9 0
    -1 -9 0
    1 -9 0
    1 -9 0
    1 -9 0
    -1 -9 0
    1 -9 0
    -1 -9 0
    -1 9 0
    1 9 0
    1 9 0
    -1 9 0
    2 -9 0
    2 -9 0
    2 -9 0
    -2 -9 0
    2 -9 0
    2 -9 0
    -2 -9 0
    -2 -9 0
    2 -9 0
    2 -9 0
    -2 -9 0
    -2 -9 0
    2 -9 0
    -2 -9 0
    -2 -9 0
    2 -9 0
    -2 -9 0
    -2 -9 0
    2 -9 0
    -2 -9 0
    -2 -9 0
    2 -9 0
    2 -9 0
    2 -9 0
    -2 -9 0
    -2 -9 0
    2 -9 0
    2 -9 0
    -2 -9 0
    2 -9 0
    2 -9 0
    -2 -9 0
    2 -9 0
    -2 -9 0
    2 -9 0
    2 -9 0
    -2 -9 0
    -2 -9 0
    -2 9 0
    2 9 0
    2 9 0
    2 9 0
    -2 9 0
    2 9 0
    3 -9 0
    3 -9 0
    -3 -9 0
    3 -9 0
    -3 -9 0
    3 -9 0
    -3 -9 0
    -3 -9 0
    -3 -9 0
    3 -9 0
    -3 -9 0
    3 -9 0
    -3 -9 0
    -3 -9 0
    3 -9 0
    3 -9 0
    -3 -9 0
    -3 -9 0
    -3 -9 0
    -3 -9 0
    -3 -9 0
    -3 -9 0
    -3 -9 0
    3 -9 0
    3 -9 0
    3 -9 0
    3 -9 0
    3 -9 0
    3 -9 0
    -3 -9 0
    3 -9 0
    3 -9 0
    3 -9 0
    3 9 0
    -3 9 0
    3 9 0
    3 9 0
    -3 9 0
    3 9 0
    3 9 0
    3 9 0
    4 -9 0
    -4 -9 0
    -4 -9 0
    -4 -9 0
    -4 -9 0
    -4 -9 0
    4 -9 0
    4 -9 0
    -4 -9 0
    4 -9 0
    4 -9 0
    4 -9 0
    4 -9 0
    -4 -9 0
    -4 -9 0
    4 -9 0
    -4 -9 0
    4 -9 0
    4 -9 0
    -4 -9 0
    -4 -9 0
    4 -9 0
    -4 -9 0
    -4 -9 0
    4 -9 0
    4 9 0
    4 9 0
    4 9 0
    4 9 0
    5 -9 0
    -5 -9 0
    5 -9 0
    5 -9 0
    5 -9 0
    5 -9 0
    5 -9 0
    -5 -9 0
    5 -9 0
    -5 -9 0
    5 -9 0
    -5 -9 0
    -5 -9 0
    5 -9 0
    -5 -9 0
    5 -9 0
    -5 -9 0
    5 -9 0
    -5 -9 0
    -5 -9 0
    -5 -9 0
    5 -9 0
    5 9 0
    5 9 0
    -5 9 0
    -5 9 0
    -6 -9 0
    -6 -9 0
    -6 -9 0
    6 -9 0
    -6 -9 0
    -6 -9 0
    6 -9 0
    6 -9 0
    6 -9 0
    -6 -9 0
    -6 -9 0
    6 -9 0
    -6 -9 0
    6 -9 0
    6 -9 0
    6 -9 0
    -6 -9 0
    -6 -9 0
    -6 -9 0
    6 -9 0
    6 -9 0
    6 -9 0
    6 9 0
    -6 9 0
    -6 9 0
    6 9 0
    6 9 0
    -7 -9 0
    -7 -9 0
    -7 -9 0
    -7 -9 0
    -7 -9 0
    7 -9 0
    7 -9 0
    -7 -9 0
    -7 -9 0
    7 -9 0
    -7 -9 0
    7 -9 0
    7 -9 0
    7 -9 0
    7 -9 0
    -7 -9 0
    -7 -9 0
    7 -9 0
    -7 -9 0
    7 -9 0
    7 -9 0
    7 9 0
    7 9 0
    7 9 0
    7 9 0
    -7 9 0
    7 9 0
    -7 9 0
    8 -9 0
    -8 -9 0
    8 -9 0
    -8 -9 0
    -8 -9 0
    8 -9 0
    -8 -9 0
    8 -9 0
    -8 -9 0
    -8 -9 0
    -8 -9 0
    8 -9 0
    -8 -9 0
    -8 -9 0
    8 -9 0
    -8 -9 0
    8 -9 0
    8 -9 0
    8 9 0
    8 9 0
    -9 -9 0
    9 -9 0
    -9 -9 0
    -9 -9 0
    9 -9 0
    9 -9 0
    9 -9 0
    -9 -9 0
    -9 -9 0
    9 -9 0
    9 -9 0
    -9 -9 0
    -9 -9 0
    -9 -9 0
    9 -9 0
    9 -9 0
    -9 -9 0
    -9 -9 0
    -9 -9 0
    9 -9 0
    9 -9 0
    -9 -9 0
    9 9 0
    9 9 0
    9 9 0
    9 9 0
    9 9 0
    10 -9 0
    10 -9 0
    -10 -9 0
    10 -9 0
    -10 -9 0
    -10 -9 0
    -10 -9 0
    -10 -9 0
    10 -9 0
    -10 -9 0
    -10 -9 0
    -10 -9 0
    10 -9 0
    10 -9 0
    10 -9 0
    -10 -9 0
    10 -9 0
    10 -9 0
    10 -9 0
    -10 -9 0
    10 9 0
    10 9 0
    10 9 0
    10 9 0
    -11 -9 0
    -11 -9 0
    -11 -9 0
    -11 -9 0
    -11 -9 0
    -11 -9 0
    -11 -9 0
    11 -9 0
    11 -9 0
    -11 -9 0
    11 -9 0
    11 9 0
    11 9 0
    11 9 0
    11 9 0
    0 -10 0
    0 -10 0
    0 -10 0
    0 -10 0
    0 -10 0
    0 -10 0
    0 -10 0
    0 -10 0
    0 -10 0
    0 -10 0
    0 -10 0
    0 -10 0
    0 -10 0
    0 10 0
    0 10 0
    1 -10 0
    1 -10 0
    1 -10 0
    -1 -10 0
    -1 -10 0
    1 -10 0
    1 -10 0
    1 -10 0
    1 -10 0
    -1 -10 0
    1 -10 0
    1 -10 0
    1 -10 0
    1 -10 0
    -1 -10 0
    -1 -10 0
    -1 -10 0
    -1 -10 0
    1 -10 0
    -1 -10 0
    -1 -10 0
    -1 -10 0
    1 -10 0
    1 -10 0
    -1 -10 0
    1 10 0
    1 10 0
    -1 10 0
    1 10 0
    -1 10 0
    2 -10 0
    -2 -10 0
    -2 -10 0
    2 -10 0
    2 -10 0
    -2 -10 0
    2 -10 0
    -2 -10 0
    2 -10 0
    2 -10 0
    -2 -10 0
    -2 -10 0
    2 -10 0
    2 -10 0
    -2 -10 0
    2 -10 0
    -2 -10 0
    -2 -10 0
    2 -10 0
    -2 -10 0
    2 -10 0
    2 -10 0
    2 -10 0
    -2 -10 0
    2 -10 0
    2 -10 0
    -2 -10 0
    2 -10 0
    -2 -10 0
    -2 -10 0
    2 -10 0
    2 -10 0
    -2 -10 0
    -2 -10 0
    2 10 0
    -2 10 0
    2 10 0
    2 10 0
    2 10 0
    -2 10 0
    3 -10 0
    -3 -10 0
    -3 -10 0
    3 -10 0
    3 -10 0
    3 -10 0
    -3 -10 0
    -3 -10 0
    -3 -10 0
    3 -10 0
    -3 -10 0
    -3 -10 0
    3 -10 0
    3 -10 0
    -3 -10 0
    -3 -10 0
    -3 -10 0
    3 -10 0
    -3 -10 0
    3 -10 0
    -3 -10 0
    -3 -10 0
    -3 -10 0
    3 -10 0
    -3 -10 0
    3 -10 0
    3 -10 0
    3 -10 0
    3 10 0
    -3 10 0
    3 10 0
    3 10 0
    -3 10 0
    4 -10 0
    -4 -10 0
    -4 -10 0
    4 -10 0
    -4 -10 0
    4 -10 0
    -4 -10 0
    4 -10 0
    -4 -10 0
    4 -10 0
    -4 -10 0
    4 -10 0
    4 -10 0
    -4 -10 0
    4 -10 0
    -4 -10 0
    -4 -10 0
    4 -10 0
    4 -10 0
    -4 -10 0
    4 -10 0
    -4 -10 0
    4 -10 0
    -4 -10 0
    4 -10 0
    4 -10 0
    4 -10 0
    -4 -10 0
    -4 -10 0
    4 -10 0
    4 10 0
    -4 10 0
    4 10 0
    -4 10 0
    4 10 0
    4 10 0
    4 10 0
    4 10 0
    5 -10 0
    5 -10 0
    5 -10 0
    5 -10 0
    5 -10 0
    5 -10 0
    5 -10 0
    5 -10 0
    -5 -10 0
    -5 -10 0
    -5 -10 0
    5 -10 0
    5 -10 0
    5 -10 0
    5 -10 0
    -5 -10 0
    -5 -10 0
    -5 -10 0
    5 -10 0
    5 -10 0
    5 -10 0
    -5 -10 0
    5 -10 0
    5 -10 0
    -5 -10 0
    5 -10 0
    -5 -10 0
    5 -10 0
    -5 -10 0
    -5 10 0
    5 10 0
    5 10 0
    5 10 0
    -5 10 0
    5 10 0
    6 -10 0
    6 -10 0
    6 -10 0
    -6 -10 0
    -6 -10 0
    -6 -10 0
    -6 -10 0
    6 -10 0
    6 -10 0
    6 -10 0
    -6 -10 0
    -6 -10 0
    6 -10 0
    6 -10 0
    -6 -10 0
    6 -10 0
    6 -10 0
    -6 -10 0
    6 10 0
    -6 10 0
    -6 10 0
    6 10 0
    7 -10 0
    7 -10 0
    7 -10 0
    -7 -10 0
    -7 -10 0
    7 -10 0
    -7 -10 0
    -7 -10 0
    7 -10 0
    -7 -10 0
    -7 -10 0
    7 -10 0
    7 -10 0
    -7 -10 0
    7 -10 0
    -7 -10 0
    -7 -10 0
    7 -10 0
    -7 -10 0
    7 -10 0
    7 -10 0
    7 -10 0
    7 -10 0
    7 -10 0
    7 -10 0
    -7 -10 0
    -7 -10 0
    7 10 0
    -7 10 0
    7 10 0
    7 10 0
    7 10 0
    -7 10 0
    8 -10 0
    8 -10 0
    -8 -10 0
    -8 -10 0
    -8 -10 0
    8 -10 0
    8 -10 0
    -8 -10 0
    -8 -10 0
    8 -10 0
    -8 -10 0
    -8 -10 0
    8 -10 0
    -8 -10 0
    -8 -10 0
    -8 -10 0
    -8 -10 0
    8 -10 0
    8 -10 0
    8 -10 0
    8 -10 0
    -8 -10 0
    -8 -10 0
    -8 -10 0
    8 10 0
    8 10 0
    9 -10 0
    9 -10 0
    -9 -10 0
    -9 -10 0
    9 -10 0
    9 -10 0
    -9 -10 0
    -9 -10 0
    9 -10 0
    9 -10 0
    9 -10 0
    -9 -10 0
    -9 -10 0
    -9 -10 0
    -9 -10 0
    9 -10 0
    -9 -10 0
    -9 -10 0
    9 -10 0
    -9 -10 0
    -9 -10 0
    9 -10 0
    -9 -10 0
    -9 -10 0
    9 -10 0
    9 -10 0
    9 10 0
    9 10 0
    10 -10 0
    10 -10 0
    10 -10 0
    -10 -10 0
    -10 -10 0
    -10 -10 0
    -10 -10 0
    10 -10 0
    -10 -10 0
    -10 -10 0
    -10 -10 0
    -10 -10 0
    -10 -10 0
    -10 -10 0
    10 -10 0
    -10 -10 0
    10 -10 0
    10 -10 0
    10 -10 0
    -10 -10 0
    10 10 0
    10 10 0
    0 -11 0
    0 -11 0
    0 -11 0
    0 -11 0
    0 -11 0
    0 -11 0
    0 -11 0
    0 -11 0
    0 -11 0
    0 -11 0
    0 -11 0
    0 -11 0
    0 -11 0
    0 -11 0
    0 -11 0
    0 -11 0
    0 -11 0
    0 -11 0
    0 -11 0
    1 -11 0
    -1 -11 0
    -1 -11 0
    -1 -11 0
    -1 -11 0
    -1 -11 0
    -1 -11 0
    1 -11 0
    -1 -11 0
    1 -11 0
    -1 -11 0
    1 -11 0
    1 -11 0
    1 -11 0
    1 -11 0
    1 -11 0
    1 -11 0
    -1 -11 0
    1 -11 0
    1 -11 0
    1 -11 0
    -1 -11 0
    1 -11 0
    1 -11 0
    -1 -11 0
    -1 -11 0
    -1 -11 0
    1 -11 0
    1 -11 0
    -1 -11 0
    -1 -11 0
    1 11 0
    1 11 0
    1 11 0
    2 -11 0
    2 -11 0
    2 -11 0
    -2 -11 0
    -2 -11 0
    -2 -11 0
    -2 -11 0
    2 -11 0
    2 -11 0
    2 -11 0
    2 -11 0
    -2 -11 0
    2 -11 0
    -2 -11 0
    2 -11 0
    2 -11 0
    -2 -11 0
    -2 -11 0
    -2 -11 0
    -2 -11 0
    -2 -11 0
    2 -11 0
    2 -11 0
    2 -11 0
    2 -11 0
    -2 -11 0
    -2 -11 0
    2 -11 0
    2 -11 0
    -2 -11 0
    2 11 0
    2 11 0
    -3 -11 0
    -3 -11 0
    -3 -11 0
    3 -11 0
    3 -11 0
    3 -11 0
    3 -11 0
    -3 -11 0
    3 -11 0
    -3 -11 0
    -3 -11 0
    3 -11 0
    3 -11 0
    3 -11 0
    3 -11 0
    -3 -11 0
    3 -11 0
    3 -11 0
    3 -11 0
    3 -11 0
    -3 -11 0
    -3 -11 0
    -3 -11 0
    -3 -11 0
    3 -11 0
    3 -11 0
    -3 -11 0
    3 -11 0
    -3 -11 0
    3 11 0
    3 11 0
    3 11 0
    -3 11 0
    -3 11 0
    4 -11 0
    4 -11 0
    -4 -11 0
    4 -11 0
    -4 -11 0
    -4 -11 0
    -4 -11 0
    4 -11 0
    -4 -11 0
    -4 -11 0
    -4 -11 0
    4 -11 0
    4 -11 0
    -4 -11 0
    4 -11 0
    4 -11 0
    4 -11 0
    4 -11 0
    4 -11 0
    4 -11 0
    4 -11 0
    -4 11 0
    -4 11 0
    4 11 0
    4 11 0
    5 -11 0
    -5 -11 0
    -5 -11 0
    5 -11 0
    -5 -11 0
    -5 -11 0
    5 -11 0
    5 -11 0
    -5 -11 0
    -5 -11 0
    5 -11 0
    5 -11 0
    5 -11 0
    5 -11 0
    -5 -11 0
    5 -11 0
    -5 -11 0
    -5 -11 0
    -5 -11 0
    5 -11 0
    5 -11 0
    5 -11 0
    5 -11 0
    -5 -11 0
    -5 -11 0
    -5 -11 0
    5 -11 0
    5 -11 0
    -5 -11 0
    5 -11 0
    5 -11 0
    5 11 0
    5 11 0
    5 11 0
    -5 11 0
    5 11 0
    -5 11 0
    6 -11 0
    -6 -11 0
    6 -11 0
    6 -11 0
    6 -11 0
    6 -11 0
    6 -11 0
    6 -11 0
    -6 -11 0
    -6 -11 0
    6 -11 0
    6 -11 0
    6 -11 0
    -6 -11 0
    -6 -11 0
    6 -11 0
    -6 -11 0
    6 -11 0
    -6 -11 0
    6 -11 0
    -6 -11 0
    -6 -11 0
    -6 -11 0
    6 -11 0
    -6 -11 0
    6 -11 0
    6 -11 0
    -6 -11 0
    6 -11 0
    6 11 0
    6 11 0
    6 11 0
    6 11 0
    -6 11 0
    -6 11 0
    -7 -11 0
    7 -11 0
    -7 -11 0
    7 -11 0
    7 -11 0
    7 -11 0
    7 -11 0
    -7 -11 0
    -7 -11 0
    7 -11 0
    -7 -11 0
    7 -11 0
    7 -11 0
    7 -11 0
    -7 -11 0
    -7 -11 0
    7 -11 0
    7 -11 0
    7 -11 0
    7 -11 0
    7 -11 0
    -7 -11 0
    -7 -11 0
    7 -11 0
    -7 -11 0
    7 -11 0
    7 -11 0
    7 -11 0
    7 -11 0
    -7 -11 0
    7 11 0
    7 11 0
    8 -11 0
    -8 -11 0
    -8 -11 0
    -8 -11 0
    8 -11 0
    -8 -11 0
    8 -11 0
    8 -11 0
    -8 -11 0
    -8 -11 0
    8 -11 0
    8 -11 0
    8 -11 0
    8 11 0
    8 11 0
    8 11 0
    8 11 0
    9 -11 0
    -9 -11 0
    -9 -11 0
    9 -11 0
    9 -11 0
    -9 -11 0
    9 -11 0
    -9 -11 0
    9 -11 0
    -9 -11 0
    -9 -11 0
    -9 -11 0
    -9 -11 0
    -9 -11 0
    9 -11 0
    9 -11 0
    9 -11 0
    -9 -11 0
    9 -11 0
    9 -11 0
    9 11 0
    9 11 0
    0 -12 0
    0 -12 0
    0 -12 0
    0 -12 0
    0 -12 0
    0 -12 0
    0 -12 0
    0 -12 0
    0 -12 0
    0 -12 0
    0 -12 0
    0 -12 0
    0 -12 0
    0 -12 0
    0 -12 0
    0 -12 0
    0 -12 0
    1 -12 0
    1 -12 0
    1 -12 0
    -1 -12 0
    -1 -12 0
    -1 -12 0
    -1 -12 0
    1 -12 0
    1 -12 0
    1 -12 0
    -1 -12 0
    -1 -12 0
    -1 -12 0
    -1 -12 0
    -1 -12 0
    -1 -12 0
    -1 -12 0
    1 -12 0
    1 -12 0
    1 -12 0
    1 -12 0
    -1 -12 0
    -2 -12 0
    2 -12 0
    2 -12 0
    -2 -12 0
    2 -12 0
    -2 -12 0
    -2 -12 0
    -2 -12 0
    2 -12 0
    2 -12 0
    2 -12 0
    -2 -12 0
    2 -12 0
    -2 -12 0
    2 -12 0
    -2 -12 0
    -2 -12 0
    2 -12 0
    -2 -12 0
    -2 -12 0
    2 -12 0
    -2 -12 0
    2 -12 0
    2 -12 0
    2 -12 0
    -2 -12 0
    -2 -12 0
    2 -12 0
    -2 -12 0
    2 -12 0
    -2 -12 0
    -2 -12 0
    -2 12 0
    2 12 0
    2 12 0
    -2 12 0
    -3 -12 0
    3 -12 0
    3 -12 0
    3 -12 0
    -3 -12 0
    3 -12 0
    3 -12 0
    3 -12 0
    -3 -12 0
    3 -12 0
    3 -12 0
    3 -12 0
    3 -12 0
    -3 -12 0
    3 -12 0
    -3 -12 0
    -3 -12 0
    -3 -12 0
    3 -12 0
    -3 -12 0
    -3 -12 0
    -3 -12 0
    3 -12 0
    -3 -12 0
    -3 -12 0
    3 -12 0
    3 -12 0
    3 -12 0
    -3 -12 0
    3 -12 0
    -3 12 0
    -3 12 0
    3 12 0
    4 -12 0
    -4 -12 0
    4 -12 0
    -4 -12 0
    -4 -12 0
    4 -12 0
    -4 -12 0
    4 -12 0
    -4 -12 0
    4 -12 0
    -4 -12 0
    4 -12 0
    -4 -12 0
    -4 -12 0
    4 -12 0
    4 -12 0
    4 -12 0
    -4 -12 0
    -4 -12 0
    4 -12 0
    -4 -12 0
    4 -12 0
    -4 -12 0
    4 -12 0
    -4 -12 0
    4 -12 0
    -4 -12 0
    -4 -12 0
    4 -12 0
    4 -12 0
    4 -12 0
    4 -12 0
    4 -12 0
    4 -12 0
    4 12 0
    4 12 0
    5 -12 0
    -5 -12 0
    -5 -12 0
    5 -12 0
    5 -12 0
    5 -12 0
    -5 -12 0
    5 -12 0
    5 -12 0
    5 -12 0
    5 -12 0
    -5 -12 0
    5 -12 0
    5 -12 0
    -5 -12 0
    -5 -12 0
    5 -12 0
    -5 -12 0
    5 -12 0
    5 -12 0
    -5 -12 0
    5 -12 0
    5 -12 0
    -5 -12 0
    -5 -12 0
    5 12 0
    5 12 0
    5 12 0
    5 12 0
    -6 -12 0
    -6 -12 0
    -6 -12 0
    6 -12 0
    -6 -12 0
    6 -12 0
    6 -12 0
    -6 -12 0
    -6 -12 0
    6 -12 0
    6 -12 0
    6 -12 0
    -6 -12 0
    -6 -12 0
    6 -12 0
    6 -12 0
    -6 -12 0
    6 -12 0
    6 -12 0
    -6 -12 0
    -6 -12 0
    6 -12 0
    -6 -12 0
    6 -12 0
    6 -12 0
    6 -12 0
    -6 -12 0
    6 -12 0
    6 -12 0
    6 -12 0
    6 12 0
    6 12 0
    6 12 0
    6 12 0
    7 -12 0
    7 -12 0
    -7 -12 0
    -7 -12 0
    -7 -12 0
    7 -12 0
    -7 -12 0
    7 -12 0
    7 -12 0
    7 -12 0
    7 -12 0
    -7 -12 0
    7 -12 0
    -7 -12 0
    7 -12 0
    7 -12 0
    -7 -12 0
    7 -12 0
    7 -12 0
    -7 -12 0
    7 -12 0
    -7 -12 0
    7 -12 0
    -7 -12 0
    -7 -12 0
    7 -12 0
    -7 -12 0
    7 -12 0
    -7 -12 0
    7 -12 0
    7 12 0
    0 -13 0
    0 -13 0
    0 -13 0
    0 -13 0
    0 -13 0
    0 -13 0
    0 -13 0
    0 -13 0
    0 -13 0
    0 -13 0
    0 -13 0
    0 -13 0
    0 -13 0
    0 -13 0
    0 -13 0
    0 -13 0
    0 -13 0
    -1 -13 0
    -1 -13 0
    1 -13 0
    -1 -13 0
    -1 -13 0
    1 -13 0
    1 -13 0
    1 -13 0
    -1 -13 0
    -1 -13 0
    1 -13 0
    1 -13 0
    1 -13 0
    -1 -13 0
    -1 -13 0
    1 -13 0
    -1 -13 0
    -1 -13 0
    -1 -13 0
    1 -13 0
    1 -13 0
    -1 -13 0
    1 -13 0
    1 -13 0
    1 -13 0
    -1 -13 0
    -1 -13 0
    1 -13 0
    -1 -13 0
    1 -13 0
    -1 -13 0
    2 -13 0
    -2 -13 0
    -2 -13 0
    2 -13 0
    -2 -13 0
    2 -13 0
    2 -13 0
    -2 -13 0
    -2 -13 0
    -2 -13 0
    2 -13 0
    -2 -13 0
    -2 -13 0
    -2 -13 0
    2 -13 0
    -2 -13 0
    2 -13 0
    -2 -13 0
    -2 -13 0
    -2 -13 0
    2 -13 0
    -2 -13 0
    2 -13 0
    2 -13 0
    -2 -13 0
    2 -13 0
    2 -13 0
    2 -13 0
    -2 -13 0
    -2 -13 0
    2 -13 0
    -3 -13 0
    -3 -13 0
    3 -13 0
    -3 -13 0
    -3 -13 0
    3 -13 0
    -3 -13 0
    3 -13 0
    -3 -13 0
    -3 -13 0
    3 -13 0
    -3 -13 0
    3 -13 0
    3 -13 0
    -3 -13 0
    3 -13 0
    3 -13 0
    -3 -13 0
    3 -13 0
    -3 -13 0
    3 -13 0
    3 -13 0
    -3 -13 0
    3 -13 0
    3 -13 0
    3 -13 0
    -3 -13 0
    -3 -13 0
    -3 -13 0
    3 -13 0
    3 -13 0
    -16 0 1
    16 0 -1
    16 0 -1
    -16 0 1
    -16 0 1
    16 0 -1
    16 0 -1
    16 0 -1
    16 0 -1
    -16 0 1
    16 0 -1
    -16 0 1
    -16 0 1
    -16 0 1
    16 0 -1
    16 0 -1
    -15 0 1
    -15 0 1
    15 0 -1
    15 0 -1
    15 0 -1
    15 0 -1
    15 0 -1
    -15 0 1
    -15 0 1
    -15 0 1
    15 0 -1
    15 0 -1
    15 0 -1
    -15 0 1
    -15 0 1
    -15 0 1
    -15 0 1
    15 0 -1
    -15 0 1
    15 0 -1
    -14 0 1
    14 0 -1
    -14 0 1
    14 0 -1
    14 0 -1
    14 0 -1
    14 0 -1
    -14 0 1
    -14 0 1
    -14 0 1
    14 0 -1
    14 0 -1
    14 0 -1
    14 0 -1
    -14 0 1
    -14 0 1
    -14 0 1
    14 0 -1
    13 0 -1
    -13 0 1
    -13 0 1
    -13 0 1
    13 0 -1
    -13 0 1
    -13 0 1
    13 0 -1
    -13 0 1
    -13 0 1
    13 0 -1
    -13 0 1
    -13 0 1
    13 0 -1
    -13 0 1
    13 0 -1
    13 0 -1
    13 0 -1
    -13 0 1
    13 0 -1
    -13 0 1
    -12 0 1
    -12 0 1
    -12 0 1
    -12 0 1
    12 0 -1
    12 0 -1
    12 0 -1
    12 0 -1
    -12 0 1
    12 0 -1
    -12 0 1
    -12 0 1
    12 0 -1
    -12 0 1
    -12 0 1
    12 0 -1
    12 0 -1
    12 0 -1
    -12 0 1
    -11 0 1
    11 0 -1
    -11 0 1
    -11 0 1
    11 0 -1
    -11 0 1
    11 0 -1
    -11 0 1
    -11 0 1
    -11 0 1
    -11 0 1
    11 0 -1
    11 0 -1
    -11 0 1
    11 0 -1
    11 0 -1
    -11 0 1
    -11 0 1
    11 0 -1
    11 0 -1
    -11 0 1
    -11 0 1
    -11 0 1
    11 0 -1
    -10 0 1
    -10 0 1
    10 0 -1
    10 0 -1
    10 0 -1
    10 0 -1
    10 0 -1
    -10 0 1
    -10 0 1
    -10 0 1
    -10 0 1
    10 0 -1
    10 0 -1
    -10 0 1
    -10 0 1
    -10 0 1
    10 0 -1
    10 0 -1
    -10 0 1
    10 0 -1
    -10 0 1
    -10 0 1
    -10 0 1
    -10 0 1
    -9 0 1
    9 0 -1
    -9 0 1
    9 0 -1
    9 0 -1
    9 0 -1
    9 0 -1
    9 0 -1
    -9 0 1
    9 0 -1
    -9 0 1
    9 0 -1
    -9 0 1
    -9 0 1
    -9 0 1
    -9 0 1
    -9 0 1
    -9 0 1
    -9 0 1
    9 0 -1
    -9 0 1
    -9 0 1
    -8 0 1
    8 0 -1
    8 0 -1
    -8 0 1
    -8 0 1
    8 0 -1
    8 0 -1
    -8 0 1
    -8 0 1
    -8 0 1
    -8 0 1
    8 0 -1
    -8 0 1
    -8 0 1
    8 0 -1
    -8 0 1
    8 0 -1
    -8 0 1
    -8 0 1
    8 0 -1
    8 0 -1
    -8 0 1
    8 0 -1
    7 0 -1
    -7 0 1
    -7 0 1
    -7 0 1
    -7 0 1
    7 0 -1
    -7 0 1
    7 0 -1
    7 0 -1
    -7 0 1
    -7 0 1
    7 0 -1
    -7 0 1
    -7 0 1
    7 0 -1
    -7 0 1
    -7 0 1
    -6 0 1
    6 0 -1
    6 0 -1
    6 0 -1
    6 0 -1
    -6 0 1
    -6 0 1
    -6 0 1
    -6 0 1
    6 0 -1
    6 0 -1
    -6 0 1
    -6 0 1
    -6 0 1
    -6 0 1
    6 0 -1
    -6 0 1
    6 0 -1
    6 0 -1
    -6 0 1
    -6 0 1
    -6 0 1
    -6 0 1
    6 0 -1
    -5 0 1
    5 0 -1
    -4 0 1
    4 0 -1
    4 0 -1
    -4 0 1
    4 0 -1
    4 0 -1
    -4 0 1
    4 0 -1
    -4 0 1
    4 0 -1
    4 0 -1
    4 0 -1
    -4 0 1
    4 0 -1
    -4 0 1
    -4 0 1
    -4 0 1
    4 0 -1
    -4 0 1
    2 0 -1
    2 0 -1
    2 0 -1
    -2 0 1
    -2 0 1
    2 0 -1
    -2 0 1
    -2 0 1
    2 0 -1
    2 0 -1
    2 0 -1
    -2 0 1
    -2 0 1
    2 0 -1
    2 0 -1
    -2 0 1
    1 0 1
    -2 0 -1
    -2 0 -1
    -2 0 -1
    -2 0 -1
    2 0 1
    -2 0 -1
    2 0 1
    -2 0 -1
    2 0 1
    -2 0 -1
    2 0 1
    -2 0 -1
    -2 0 -1
    -2 0 -1
    -2 0 -1
    -2 0 -1
    -2 0 -1
    2 0 1
    -2 0 -1
    -2 0 -1
    -2 0 -1
    2 0 1
    2 0 1
    -2 0 -1
    2 0 1
    2 0 1
    -2 0 -1
    2 0 1
    2 0 1
    -2 0 -1
    2 0 1
    3 0 1
    -3 0 -1
    3 0 1
    3 0 1
    3 0 1
    3 0 1
    -3 0 -1
    -3 0 -1
    -3 0 -1
    -3 0 -1
    3 0 1
    -3 0 -1
    3 0 1
    -3 0 -1
    -3 0 -1
    3 0 1
    3 0 1
    3 0 1
    -3 0 -1
    -3 0 -1
    -3 0 -1
    3 0 1
    -3 0 -1
    -3 0 -1
    -3 0 -1
    3 0 1
    -3 0 -1
    3 0 1
    3 0 1
    -3 0 -1
    -3 0 -1
    4 0 1
    4 0 1
    4 0 1
    4 0 1
    -4 0 -1
    -4 0 -1
    -4 0 -1
    4 0 1
    4 0 1
    -4 0 -1
    -4 0 -1
    -4 0 -1
    4 0 1
    4 0 1
    4 0 1
    4 0 1
    4 0 1
    -4 0 -1
    -4 0 -1
    4 0 1
    -4 0 -1
    -4 0 -1
    -4 0 -1
    -4 0 -1
    -4 0 -1
    -4 0 -1
    4 0 1
    -4 0 -1
    4 0 1
    -4 0 -1
    5 0 1
    -5 0 -1
    -5 0 -1
    -5 0 -1
    5 0 1
    -5 0 -1
    5 0 1
    -5 0 -1
    -5 0 -1
    5 0 1
    5 0 1
    5 0 1
    -5 0 -1
    -5 0 -1
    -5 0 -1
    -5 0 -1
    5 0 1
    -5 0 -1
    -5 0 -1
    5 0 1
    -5 0 -1
    5 0 1
    -5 0 -1
    -5 0 -1
    5 0 1
    5 0 1
    -5 0 -1
    5 0 1
    -6 0 -1
    -6 0 -1
    6 0 1
    -6 0 -1
    -6 0 -1
    6 0 1
    6 0 1
    6 0 1
    -6 0 -1
    -6 0 -1
    -6 0 -1
    6 0 1
    -6 0 -1
    -6 0 -1
    6 0 1
    6 0 1
    -6 0 -1
    6 0 1
    -6 0 -1
    6 0 1
    6 0 1
    6 0 1
    -6 0 -1
    -6 0 -1
    -6 0 -1
    -6 0 -1
    6 0 1
    -6 0 -1
    7 0 1
    7 0 1
    -7 0 -1
    7 0 1
    -7 0 -1
    -7 0 -1
    -7 0 -1
    -7 0 -1
    -7 0 -1
    -8 0 -1
    8 0 1
    8 0 1
    8 0 1
    -8 0 -1
    -8 0 -1
    -8 0 -1
    8 0 1
    -8 0 -1
    -8 0 -1
    8 0 1
    8 0 1
    -8 0 -1
    -8 0 -1
    -8 0 -1
    -8 0 -1
    -8 0 -1
    -8 0 -1
    -8 0 -1
    8 0 1
    -8 0 -1
    -8 0 -1
    8 0 1
    -8 0 -1
    8 0 1
    8 0 1
    -9 0 -1
    -9 0 -1
    9 0 1
    -9 0 -1
    9 0 1
    -9 0 -1
    9 0 1
    -9 0 -1
    -9 0 -1
    9 0 1
    -9 0 -1
    -9 0 -1
    9 0 1
    9 0 1
    -9 0 -1
    -9 0 -1
    9 0 1
    -9 0 -1
    -9 0 -1
    9 0 1
    -9 0 -1
    9 0 1
    -9 0 -1
    -9 0 -1
    -9 0 -1
    9 0 1
    10 0 1
    10 0 1
    10 0 1
    10 0 1
    -10 0 -1
    10 0 1
    -10 0 -1
    -10 0 -1
    10 0 1
    10 0 1
    10 0 1
    -10 0 -1
    -10 0 -1
    -10 0 -1
    -10 0 -1
    -10 0 -1
    10 0 1
    -10 0 -1
    -10 0 -1
    -10 0 -1
    10 0 1
    -10 0 -1
    -10 0 -1
    -10 0 -1
    -10 0 -1
    -10 0 -1
    -11 0 -1
    -11 0 -1
    -11 0 -1
    -11 0 -1
    -11 0 -1
    -11 0 -1
    11 0 1
    -11 0 -1
    -11 0 -1
    -11 0 -1
    -11 0 -1
    11 0 1
    -11 0 -1
    -11 0 -1
    11 0 1
    -11 0 -1
    11 0 1
    11 0 1
    11 0 1
    11 0 1
    11 0 1
    -11 0 -1
    -11 0 -1
    -12 0 -1
    -12 0 -1
    -12 0 -1
    12 0 1
    -12 0 -1
    12 0 1
    -12 0 -1
    -12 0 -1
    12 0 1
    12 0 1
    -12 0 -1
    -12 0 -1
    -12 0 -1
    12 0 1
    12 0 1
    12 0 1
    12 0 1
    -12 0 -1
    -12 0 -1
    -12 0 -1
    -12 0 -1
    12 0 1
    -12 0 -1
    12 0 1
    -13 0 -1
    -13 0 -1
    13 0 1
    -13 0 -1
    -13 0 -1
    13 0 1
    -13 0 -1
    -13 0 -1
    13 0 1
    -13 0 -1
    13 0 1
    -13 0 -1
    13 0 1
    -13 0 -1
    -13 0 -1
    -13 0 -1
    -13 0 -1
    13 0 1
    -14 0 -1
    14 0 1
    14 0 1
    -14 0 -1
    14 0 1
    -14 0 -1
    -14 0 -1
    -14 0 -1
    -14 0 -1
    14 0 1
    -14 0 -1
    -14 0 -1
    -14 0 -1
    14 0 1
    -14 0 -1
    14 0 1
    15 0 1
    15 0 1
    -15 0 -1
    -15 0 -1
    15 0 1
    -15 0 -1
    -15 0 -1
    15 0 1
    -15 0 -1
    -15 0 -1
    15 0 1
    15 0 1
    16 -1 -1
    16 -1 -1
    -16 -1 1
    16 -1 -1
    16 -1 -1
    -16 -1 1
    -16 -1 1
    16 -1 -1
    -16 -1 1
    -16 -1 1
    16 -1 -1
    -16 -1 1
    16 1 -1
    16 1 -1
    16 1 -1
    -16 1 1
    -16 1 1
    -16 1 1
    16 1 -1
    16 1 -1
    -16 1 1
    16 1 -1
    16 1 -1
    16 1 -1
    15 -1 -1
    -15 -1 1
    15 -1 -1
    -15 -1 1
    -15 -1 1
    15 -1 -1
    15 -1 -1
    15 -1 -1
    -15 -1 1
    15 -1 -1
    -15 -1 1
    -15 -1 1
    -15 -1 1
    -15 -1 1
    -15 -1 1
    15 -1 -1
    15 -1 -1
    -15 -1 1
    15 -1 -1
    15 -1 -1
    15 1 -1
    15 1 -1
    -15 1 1
    15 1 -1
    15 1 -1
    15 1 -1
    -15 1 1
    15 1 -1
    15 1 -1
    15 1 -1
    15 1 -1
    -15 1 1
    15 1 -1
    -15 1 1
    -15 1 1
    -15 1 1
    -15 1 1
    14 -1 -1
    14 -1 -1
    14 -1 -1
    -14 -1 1
    -14 -1 1
    -14 -1 1
    14 -1 -1
    -14 -1 1
    14 -1 -1
    14 -1 -1
    -14 -1 1
    -14 -1 1
    -14 -1 1
    -14 -1 1
    -14 -1 1
    14 -1 -1
    -14 -1 1
    14 -1 -1
    -14 -1 1
    -14 -1 1
    -14 -1 1
    -14 -1 1
    14 -1 -1
    14 -1 -1
    14 1 -1
    14 1 -1
    -14 1 1
    -14 1 1
    -14 1 1
    14 1 -1
    14 1 -1
    14 1 -1
    -14 1 1
    -14 1 1
    -14 1 1
    -14 1 1
    14 1 -1
    14 1 -1
    -14 1 1
    -14 1 1
    14 1 -1
    -14 1 1
    -14 1 1
    14 1 -1
    13 -1 -1
    -13 -1 1
    -13 -1 1
    -13 -1 1
    -13 -1 1
    13 -1 -1
    13 -1 -1
    13 -1 -1
    -13 -1 1
    13 -1 -1
    -13 -1 1
    -13 -1 1
    -13 -1 1
    13 -1 -1
    13 -1 -1
    -13 -1 1
    -13 -1 1
    -13 -1 1
    13 -1 -1
    13 1 -1
    -13 1 1
    -13 1 1
    13 1 -1
    13 1 -1
    -13 1 1
    -13 1 1
    13 1 -1
    -13 1 1
    -13 1 1
    -13 1 1
    13 1 -1
    13 1 -1
    -13 1 1
    -13 1 1
    13 1 -1
    -13 1 1
    13 1 -1
    -13 1 1
    -13 1 1
    13 1 -1
    13 1 -1
    12 -1 -1
    12 -1 -1
    -12 -1 1
    -12 -1 1
    -12 -1 1
    -12 -1 1
    -12 -1 1
    12 -1 -1
    -12 -1 1
    -12 -1 1
    -12 -1 1
    12 -1 -1
    12 -1 -1
    -12 -1 1
    12 -1 -1
    12 -1 -1
    -12 -1 1
    12 -1 -1
    12 -1 -1
    -12 -1 1
    12 -1 -1
    -12 -1 1
    12 1 -1
    -12 1 1
    -12 1 1
    12 1 -1
    -12 1 1
    12 1 -1
    12 1 -1
    -12 1 1
    12 1 -1
    -12 1 1
    -12 1 1
    12 1 -1
    -12 1 1
    12 1 -1
    -12 1 1
    -12 1 1
    -12 1 1
    12 1 -1
    12 1 -1
    11 -1 -1
    -11 -1 1
    -11 -1 1
    11 -1 -1
    11 -1 -1
    11 -1 -1
    11 -1 -1
    -11 -1 1
    11 -1 -1
    -11 -1 1
    -11 -1 1
    -11 -1 1
    -11 -1 1
    11 -1 -1
    -11 -1 1
    -11 -1 1
    11 -1 -1
    11 -1 -1
    11 -1 -1
    -11 -1 1
    11 1 -1
    -11 1 1
    -11 1 1
    -11 1 1
    -11 1 1
    11 1 -1
    -11 1 1
    -11 1 1
    11 1 -1
    -11 1 1
    11 1 -1
    -11 1 1
    -11 1 1
    11 1 -1
    11 1 -1
    -11 1 1
    11 1 -1
    -11 1 1
    -11 1 1
    11 1 -1
    11 1 -1
    11 1 -1
    -10 -1 1
    10 -1 -1
    -10 -1 1
    -10 -1 1
    -10 -1 1
    -10 -1 1
    10 -1 -1
    10 -1 -1
    -10 -1 1
    -10 -1 1
    -10 -1 1
    -10 -1 1
    10 -1 -1
    -10 -1 1
    10 -1 -1
    10 -1 -1
    10 -1 -1
    -10 -1 1
    -10 1 1
    10 1 -1
    -10 1 1
    10 1 -1
    10 1 -1
    -10 1 1
    -10 1 1
    -10 1 1
    10 1 -1
    10 1 -1
    -10 1 1
    10 1 -1
    -10 1 1
    -10 1 1
    -10 1 1
    10 1 -1
    -10 1 1
    -10 1 1
    -10 1 1
    10 1 -1
    10 1 -1
    10 1 -1
    -9 -1 1
    -9 -1 1
    9 -1 -1
    9 -1 -1
    -9 -1 1
    -9 -1 1
    9 -1 -1
    9 -1 -1
    9 -1 -1
    -9 -1 1
    -9 -1 1
    9 -1 -1
    9 -1 -1
    -9 -1 1
    9 -1 -1
    -9 -1 1
    -9 -1 1
    9 -1 -1
    -9 -1 1
    -9 -1 1
    -9 -1 1
    9 1 -1
    9 1 -1
    9 1 -1
    -9 1 1
    9 1 -1
    9 1 -1
    9 1 -1
    -9 1 1
    -9 1 1
    -9 1 1
    -9 1 1
    -9 1 1
    9 1 -1
    9 1 -1
    -9 1 1
    9 1 -1
    9 1 -1
    -9 1 1
    8 -1 -1
    -8 -1 1
    -8 -1 1
    -8 -1 1
    8 -1 -1
    8 -1 -1
    8 -1 -1
    8 -1 -1
    -8 -1 1
    -8 -1 1
    8 -1 -1
    8 -1 -1
    -8 -1 1
    -8 -1 1
    8 -1 -1
    -8 -1 1
    -8 -1 1
    -8 -1 1
    8 -1 -1
    -8 1 1
    -8 1 1
    -8 1 1
    8 1 -1
    -8 1 1
    -8 1 1
    8 1 -1
    -8 1 1
    8 1 -1
    8 1 -1
    -8 1 1
    8 1 -1
    -8 1 1
    8 1 -1
    8 1 -1
    8 1 -1
    -8 1 1
    8 1 -1
    -8 1 1
    -8 1 1
    7 -1 -1
    7 -1 -1
    -7 -1 1
    -7 -1 1
    -7 -1 1
    -7 -1 1
    -7 -1 1
    7 -1 -1
    -7 -1 1
    -7 -1 1
    7 -1 -1
    7 -1 -1
    7 -1 -1
    -7 -1 1
    -7 -1 1
    -7 -1 1
    -7 -1 1
    -7 -1 1
    -7 1 1
    7 1 -1
    -7 1 1
    7 1 -1
    7 1 -1
    7 1 -1
    -7 1 1
    7 1 -1
    -7 1 1
    7 1 -1
    -7 1 1
    -7 1 1
    -7 1 1
    -7 1 1
    7 1 -1
    -7 1 1
    -7 1 1
    -7 1 1
    7 1 -1
    -7 1 1
    7 1 -1
    -7 1 1
    -7 1 1
    -6 -1 1
    -6 -1 1
    6 -1 -1
    6 -1 -1
    -6 -1 1
    -6 -1 1
    6 -1 -1
    -6 -1 1
    6 -1 -1
    -6 -1 1
    -6 -1 1
    -6 -1 1
    -6 1 1
    6 1 -1
    6 1 -1
    -6 1 1
    6 1 -1
    6 1 -1
    6 1 -1
    6 1 -1
    6 1 -1
    -6 1 1
    -6 1 1
    -6 1 1
    5 -1 -1
    5 -1 -1
    -5 -1 1
    -5 -1 1
    -5 -1 1
    5 -1 -1
    5 -1 -1
    5 -1 -1
    -5 -1 1
    5 -1 -1
    -5 -1 1
    -5 -1 1
    -5 -1 1
    -5 -1 1
    -5 -1 1
    -5 -1 1
    -5 -1 1
    -5 -1 1
    5 1 -1
    5 1 -1
    5 1 -1
    -5 1 1
    5 1 -1
    5 1 -1
    -5 1 1
    -5 1 1
    5 1 -1
    -5 1 1
    5 1 -1
    -5 1 1
    -5 1 1
    5 1 -1
    -5 1 1
    5 1 -1
    -5 1 1
    5 1 -1
    -5 1 1
    -5 1 1
    4 -1 -1
    4 -1 -1
    -4 -1 1
    4 1 -1
    4 1 -1
    4 1 -1
    -3 -1 1
    -3 -1 1
    -3 -1 1
    3 -1 -1
    -3 -1 1
    -3 -1 1
    -3 -1 1
    3 -1 -1
    3 -1 -1
    3 -1 -1
    -3 -1 1
    3 -1 -1
    3 -1 -1
    -3 -1 1
    3 -1 -1
    3 -1 -1
    3 1 -1
    3 1 -1
    -3 1 1
    3 1 -1
    3 1 -1
    -3 1 1
    -3 1 1
    3 1 -1
    -3 1 1
    -3 1 1
    3 1 -1
    -3 1 1
    -3 1 1
    -3 1 1
    -3 1 1
    -3 1 1
    3 1 -1
    3 1 -1
    3 1 -1
    -3 1 1
    -3 1 1
    2 -1 -1
    -2 1 1
    -1 -1 1
    1 -1 -1
    -1 -1 1
    1 -1 -1
    -1 1 1
    -1 1 1
    1 1 -1
    -1 -1 -1
    1 -1 1
    -1 -1 -1
    -1 -1 -1
    -1 -1 -1
    -1 -1 -1
    -1 -1 -1
    -1 -1 -1
    -1 -1 -1
    -1 -1 -1
    -1 -1 -1
    1 -1 1
    -1 -1 -1
    -1 -1 -1
    -1 -1 -1
    -1 -1 -1
    -1 -1 -1
    1 1 1
    1 1 1
    -2 1 -1
    3 -1 1
    3 -1 1
    -3 -1 -1
    3 -1 1
    -3 -1 -1
    -3 -1 -1
    -3 -1 -1
    -3 -1 -1
    -3 -1 -1
    -3 -1 -1
    -3 -1 -1
    -3 -1 -1
    3 -1 1
    -3 -1 -1
    -3 -1 -1
    3 -1 1
    -3 -1 -1
    -3 -1 -1
    -3 -1 -1
    3 -1 1
    3 -1 1
    -3 -1 -1
    -3 -1 -1
    -3 -1 -1
    3 -1 1
    3 -1 1
    -3 -1 -1
    3 -1 1
    -3 1 -1
    3 1 1
    -3 1 -1
    3 1 1
    3 1 1
    3 1 1
    -3 1 -1
    3 1 1
    -3 1 -1
    -3 1 -1
    -3 1 -1
    -3 1 -1
    -3 1 -1
    -3 1 -1
    3 1 1
    -3 1 -1
    3 1 1
    3 1 1
    -3 1 -1
    3 1 1
    3 1 1
    3 1 1
    3 1 1
    3 1 1
    -3 1 -1
    3 1 1
    4 -1 1
    4 -1 1
    -4 -1 -1
    4 -1 1
    -4 -1 -1
    4 -1 1
    -4 -1 -1
    -4 -1 -1
    4 -1 1
    -4 -1 -1
    -4 -1 -1
    -4 -1 -1
    4 -1 1
    -4 -1 -1
    4 -1 1
    -4 -1 -1
    -4 -1 -1
    4 -1 1
    -4 -1 -1
    -4 -1 -1
    4 -1 1
    4 -1 1
    4 -1 1
    -4 -1 -1
    -4 -1 -1
    4 -1 1
    4 1 1
    4 1 1
    4 1 1
    -4 1 -1
    -4 1 -1
    4 1 1
    -4 1 -1
    4 1 1
    -4 1 -1
    4 1 1
    4 1 1
    4 1 1
    -4 1 -1
    -4 1 -1
    4 1 1
    4 1 1
    4 1 1
    4 1 1
    4 1 1
    -4 1 -1
    -4 1 -1
    4 1 1
    -4 1 -1
    5 -1 1
    -5 -1 -1
    -5 -1 -1
    -5 -1 -1
    -5 -1 -1
    5 -1 1
    5 -1 1
    -5 -1 -1
    5 -1 1
    5 -1 1
    -5 -1 -1
    5 -1 1
    5 -1 1
    -5 -1 -1
    5 -1 1
    -5 -1 -1
    -5 -1 -1
    5 -1 1
    5 -1 1
    5 -1 1
    -5 -1 -1
    -5 -1 -1
    -5 -1 -1
    -5 -1 -1
    5 -1 1
    -5 -1 -1
    -5 1 -1
    -5 1 -1
    5 1 1
    5 1 1
    -5 1 -1
    5 1 1
    5 1 1
    -5 1 -1
    5 1 1
    -5 1 -1
    -5 1 -1
    5 1 1
    5 1 1
    5 1 1
    5 1 1
    -5 1 -1
    -5 1 -1
    -5 1 -1
    5 1 1
    -5 1 -1
    -5 1 -1
    5 1 1
    -5 1 -1
    6 -1 1
    -6 -1 -1
    6 -1 1
    -6 -1 -1
    6 -1 1
    -6 -1 -1
    -6 -1 -1
    -6 -1 -1
    -6 -1 -1
    6 -1 1
    6 -1 1
    -6 -1 -1
    -6 -1 -1
    6 -1 1
    -6 -1 -1
    -6 -1 -1
    6 -1 1
    -6 -1 -1
    -6 -1 -1
    6 -1 1
    6 -1 1
    6 -1 1
    -6 -1 -1
    6 -1 1
    6 -1 1
    -6 -1 -1
    6 1 1
    6 1 1
    6 1 1
    -6 1 -1
    6 1 1
    6 1 1
    -6 1 -1
    6 1 1
    -6 1 -1
    6 1 1
    -6 1 -1
    -6 1 -1
    -6 1 -1
    6 1 1
    -6 1 -1
    6 1 1
    -6 1 -1
    6 1 1
    -6 1 -1
    6 1 1
    6 1 1
    6 1 1
    -6 1 -1
    -6 1 -1
    -6 1 -1
    7 -1 1
    -7 -1 -1
    7 -1 1
    -7 -1 -1
    -7 -1 -1
    7 -1 1
    7 -1 1
    -7 -1 -1
    -7 -1 -1
    7 -1 1
    -7 -1 -1
    -7 -1 -1
    -7 -1 -1
    -7 -1 -1
    -7 -1 -1
    7 -1 1
    -7 -1 -1
    -7 -1 -1
    7 -1 1
    7 -1 1
    -7 -1 -1
    -7 -1 -1
    7 1 1
    -7 1 -1
    -7 1 -1
    -7 1 -1
    7 1 1
    -7 1 -1
    -7 1 -1
    7 1 1
    -7 1 -1
    7 1 1
    -7 1 -1
    -7 1 -1
    -7 1 -1
    7 1 1
    7 1 1
    7 1 1
    -7 1 -1
    7 1 1
    -7 1 -1
    -7 1 -1
    7 1 1
    -7 1 -1
    -8 -1 -1
    -8 -1 -1
    8 -1 1
    8 -1 1
    8 -1 1
    8 -1 1
    -8 -1 -1
    -8 -1 -1
    -8 -1 -1
    8 -1 1
    8 -1 1
    -8 -1 -1
    8 -1 1
    -8 -1 -1
    -8 -1 -1
    -8 -1 -1
    -8 -1 -1
    8 -1 1
    8 -1 1
    -8 -1 -1
    -8 -1 -1
    8 1 1
    -8 1 -1
    8 1 1
    -8 1 -1
    -8 1 -1
    8 1 1
    8 1 1
    -8 1 -1
    -8 1 -1
    8 1 1
    8 1 1
    -8 1 -1
    -8 1 -1
    -8 1 -1
    -8 1 -1
    8 1 1
    -8 1 -1
    -8 1 -1
    8 1 1
    -8 1 -1
    -8 1 -1
    -8 1 -1
    -8 1 -1
    -8 1 -1
    -9 -1 -1
    -9 -1 -1
    9 -1 1
    9 -1 1
    9 -1 1
    9 -1 1
    -9 -1 -1
    -9 -1 -1
    9 -1 1
    -9 -1 -1
    -9 -1 -1
    -9 -1 -1
    9 -1 1
    9 -1 1
    -9 -1 -1
    9 -1 1
    -9 -1 -1
    -9 -1 -1
    -9 -1 -1
    -9 -1 -1
    -9 -1 -1
    -9 -1 -1
    -9 -1 -1
    -9 -1 -1
    -9 -1 -1
    9 -1 1
    -9 1 -1
    -9 1 -1
    -9 1 -1
    9 1 1
    -9 1 -1
    -9 1 -1
    9 1 1
    9 1 1
    9 1 1
    -9 1 -1
    -9 1 -1
    -9 1 -1
    -9 1 -1
    -9 1 -1
    9 1 1
    9 1 1
    9 1 1
    -9 1 -1
    -9 1 -1
    -9 1 -1
    9 1 1
    9 1 1
    -9 1 -1
    9 1 1
    -10 -1 -1
    -10 -1 -1
    -10 -1 -1
    -10 -1 -1
    10 -1 1
    10 -1 1
    -10 -1 -1
    -10 -1 -1
    -10 -1 -1
    10 -1 1
    -10 -1 -1
    10 -1 1
    -10 -1 -1
    -10 -1 -1
    -10 -1 -1
    10 -1 1
    -10 -1 -1
    10 -1 1
    10 -1 1
    -10 -1 -1
    -10 -1 -1
    -10 -1 -1
    10 -1 1
    -10 1 -1
    -10 1 -1
    -10 1 -1
    10 1 1
    10 1 1
    -10 1 -1
    -10 1 -1
    10 1 1
    -10 1 -1
    -10 1 -1
    -10 1 -1
    10 1 1
    10 1 1
    10 1 1
    10 1 1
    -10 1 -1
    -10 1 -1
    10 1 1
    10 1 1
    -10 1 -1
    -10 1 -1
    -10 1 -1
    -10 1 -1
    -10 1 -1
    10 1 1
    -10 1 -1
    -11 -1 -1
    11 -1 1
    -11 -1 -1
    -11 -1 -1
    -11 -1 -1
    -11 -1 -1
    -11 -1 -1
    -11 -1 -1
    -11 -1 -1
    11 -1 1
    -11 -1 -1
    -11 -1 -1
    11 -1 1
    11 -1 1
    11 -1 1
    11 -1 1
    -11 -1 -1
    -11 -1 -1
    -11 -1 -1
    11 -1 1
    -11 -1 -1
    -11 -1 -1
    -11 -1 -1
    -11 -1 -1
    -11 1 -1
    -11 1 -1
    11 1 1
    11 1 1
    11 1 1
    11 1 1
    -11 1 -1
    11 1 1
    -11 1 -1
    -11 1 -1
    11 1 1
    11 1 1
    -11 1 -1
    -11 1 -1
    -11 1 -1
    -11 1 -1
    11 1 1
    -11 1 -1
    -11 1 -1
    -11 1 -1
    -11 1 -1
    -11 1 -1
    -11 1 -1
    -11 1 -1
    11 1 1
    -12 -1 -1
    -12 -1 -1
    12 -1 1
    -12 -1 -1
    12 -1 1
    -12 -1 -1
    12 -1 1
    12 -1 1
    -12 -1 -1
    -12 -1 -1
    12 -1 1
    -12 -1 -1
    -12 -1 -1
    -12 -1 -1
    -12 -1 -1
    12 -1 1
    -12 -1 -1
    -12 -1 -1
    -12 -1 -1
    12 -1 1
    12 1 1
    -12 1 -1
    -12 1 -1
    12 1 1
    -12 1 -1
    12 1 1
    -12 1 -1
    -12 1 -1
    -12 1 -1
    12 1 1
    12 1 1
    12 1 1
    -12 1 -1
    12 1 1
    12 1 1
    -12 1 -1
    -12 1 -1
    -12 1 -1
    13 -1 1
    -13 -1 -1
    -13 -1 -1
    13 -1 1
    13 -1 1
    -13 -1 -1
    -13 -1 -1
    -13 -1 -1
    -13 -1 -1
    -13 -1 -1
    13 -1 1
    13 -1 1
    -13 -1 -1
    13 -1 1
    -13 -1 -1
    -13 1 -1
    -13 1 -1
    13 1 1
    -13 1 -1
    -13 1 -1
    13 1 1
    -13 1 -1
    13 1 1
    -13 1 -1
    13 1 1
    -13 1 -1
    -13 1 -1
    13 1 1
    13 1 1
    -13 1 -1
    -13 1 -1
    -14 -1 -1
    14 -1 1
    -14 -1 -1
    14 -1 1
    -14 -1 -1
    -14 -1 -1
    14 -1 1
    -14 -1 -1
    14 -1 1
    -14 -1 -1
    -14 -1 -1
    -14 -1 -1
    -14 -1 -1
    14 -1 1
    14 -1 1
    -14 -1 -1
    14 1 1
    14 1 1
    -14 1 -1
    -14 1 -1
    -14 1 -1
    -14 1 -1
    14 1 1
    14 1 1
    14 1 1
    14 1 1
    -14 1 -1
    -14 1 -1
    15 -1 1
    -15 -1 -1
    -15 -1 -1
    -15 -1 -1
    15 -1 1
    15 -1 1
    -15 -1 -1
    15 -1 1
    -15 -1 -1
    -15 -1 -1
    15 -1 1
    15 1 1
    15 1 1
    -15 1 -1
    -15 1 -1
    15 1 1
    15 1 1
    15 1 1
    -15 1 -1
    15 1 1
    -15 1 -1
    16 -2 -1
    16 -2 -1
    16 -2 -1
    16 -2 -1
    16 -2 -1
    -16 -2 1
    16 -2 -1
    -16 -2 1
    -16 -2 1
    -16 -2 1
    -16 -2 1
    -16 -2 1
    16 -2 -1
    -16 -2 1
    -16 -2 1
    -16 -2 1
    16 -2 -1
    -16 -2 1
    16 -2 -1
    16 -2 -1
    -16 2 1
    16 2 -1
    16 2 -1
    16 2 -1
    16 2 -1
    16 2 -1
    -16 2 1
    16 2 -1
    16 2 -1
    16 2 -1
    -16 2 1
    -16 2 1
    -15 -2 1
    15 -2 -1
    -15 -2 1
    -15 -2 1
    15 -2 -1
    -15 -2 1
    15 -2 -1
    -15 -2 1
    -15 -2 1
    15 -2 -1
    -15 -2 1
    -15 -2 1
    15 -2 -1
    -15 -2 1
    15 -2 -1
    -15 -2 1
    -15 -2 1
    15 -2 -1
    -15 -2 1
    15 -2 -1
    -15 -2 1
    -15 -2 1
    15 2 -1
    15 2 -1
    -15 2 1
    -15 2 1
    15 2 -1
    -15 2 1
    -15 2 1
    15 2 -1
    15 2 -1
    -15 2 1
    15 2 -1
    15 2 -1
    15 2 -1
    15 2 -1
    15 2 -1
    14 -2 -1
    -14 -2 1
    14 -2 -1
    14 -2 -1
    14 -2 -1
    -14 -2 1
    14 -2 -1
    14 -2 -1
    -14 -2 1
    -14 -2 1
    14 -2 -1
    -14 -2 1
    -14 -2 1
    -14 -2 1
    -14 -2 1
    14 -2 -1
    14 -2 -1
    -14 -2 1
    -14 -2 1
    -14 -2 1
    14 -2 -1
    -14 -2 1
    -14 2 1
    14 2 -1
    -14 2 1
    14 2 -1
    -14 2 1
    14 2 -1
    14 2 -1
    14 2 -1
    14 2 -1
    -14 2 1
    14 2 -1
    14 2 -1
    14 2 -1
    -14 2 1
    -14 2 1
    14 2 -1
    13 -2 -1
    -13 -2 1
    13 -2 -1
    -13 -2 1
    -13 -2 1
    -13 -2 1
    13 -2 -1
    -13 -2 1
    13 -2 -1
    -13 -2 1
    -13 -2 1
    -13 -2 1
    -13 -2 1
    -13 -2 1
    13 -2 -1
    13 -2 -1
    -13 -2 1
    -13 -2 1
    13 -2 -1
    13 -2 -1
    13 2 -1
    13 2 -1
    -13 2 1
    13 2 -1
    -13 2 1
    -13 2 1
    13 2 -1
    13 2 -1
    13 2 -1
    13 2 -1
    -13 2 1
    13 2 -1
    13 2 -1
    -13 2 1
    13 2 -1
    -13 2 1
    12 -2 -1
    12 -2 -1
    -12 -2 1
    -12 -2 1
    12 -2 -1
    12 -2 -1
    -12 -2 1
    12 -2 -1
    -12 -2 1
    12 -2 -1
    -12 -2 1
    12 -2 -1
    -12 -2 1
    -12 -2 1
    -12 -2 1
    -12 -2 1
    -12 -2 1
    -12 -2 1
    -12 -2 1
    12 2 -1
    -12 2 1
    12 2 -1
    -12 2 1
    12 2 -1
    12 2 -1
    12 2 -1
    -12 2 1
    -12 2 1
    12 2 -1
    -12 2 1
    -12 2 1
    -12 2 1
    12 2 -1
    12 2 -1
    -12 2 1
    12 2 -1
    12 2 -1
    -12 2 1
    -11 -2 1
    -11 -2 1
    11 -2 -1
    11 -2 -1
    11 -2 -1
    -11 -2 1
    11 -2 -1
    -11 -2 1
    -11 -2 1
    11 -2 -1
    11 -2 -1
    -11 -2 1
    11 -2 -1
    -11 -2 1
    11 -2 -1
    -11 -2 1
    -11 -2 1
    11 -2 -1
    -11 -2 1
    -11 2 1
    -11 2 1
    11 2 -1
    11 2 -1
    11 2 -1
    11 2 -1
    -11 2 1
    -11 2 1
    -11 2 1
    11 2 -1
    11 2 -1
    -11 2 1
    11 2 -1
    11 2 -1
    -11 2 1
    11 2 -1
    11 2 -1
    -11 2 1
    -10 -2 1
    -10 -2 1
    -10 -2 1
    10 -2 -1
    -10 -2 1
    -10 -2 1
    10 -2 -1
    10 -2 -1
    10 -2 -1
    -10 -2 1
    10 -2 -1
    10 -2 -1
    -10 -2 1
    10 -2 -1
    -10 -2 1
    -10 -2 1
    10 -2 -1
    -10 -2 1
    -10 -2 1
    -10 -2 1
    10 -2 -1
    -10 2 1
    -10 2 1
    -10 2 1
    10 2 -1
    -10 2 1
    10 2 -1
    -10 2 1
    10 2 -1
    10 2 -1
    10 2 -1
    10 2 -1
    -10 2 1
    10 2 -1
    10 2 -1
    -10 2 1
    -10 2 1
    -10 2 1
    -10 2 1
    10 2 -1
    10 2 -1
    -9 -2 1
    -9 -2 1
    -9 -2 1
    -9 -2 1
    9 -2 -1
    9 -2 -1
    -9 -2 1
    9 -2 -1
    9 -2 -1
    -9 -2 1
    -9 -2 1
    9 -2 -1
    -9 -2 1
    9 -2 -1
    9 -2 -1
    9 -2 -1
    -9 -2 1
    -9 -2 1
    9 -2 -1
    9 2 -1
    -9 2 1
    9 2 -1
    9 2 -1
    9 2 -1
    -9 2 1
    -9 2 1
    -9 2 1
    -9 2 1
    9 2 -1
    9 2 -1
    9 2 -1
    9 2 -1
    -9 2 1
    -9 2 1
    9 2 -1
    -9 2 1
    8 -2 -1
    -8 -2 1
    8 -2 -1
    -8 -2 1
    -8 -2 1
    -8 -2 1
    8 -2 -1
    -8 -2 1
    -8 -2 1
    -8 -2 1
    -8 -2 1
    8 -2 -1
    -8 -2 1
    -8 -2 1
    8 -2 -1
    8 -2 -1
    -8 -2 1
    -8 -2 1
    8 -2 -1
    -8 -2 1
    8 2 -1
    8 2 -1
    -8 2 1
    -8 2 1
    -8 2 1
    8 2 -1
    -8 2 1
    8 2 -1
    8 2 -1
    -8 2 1
    8 2 -1
    8 2 -1
    8 2 -1
    8 2 -1
    -8 2 1
    -8 2 1
    8 2 -1
    -8 2 1
    -8 2 1
    -7 -2 1
    -7 -2 1
    -7 -2 1
    -7 -2 1
    -7 -2 1
    -7 -2 1
    7 -2 -1
    7 -2 -1
    -7 -2 1
    -7 -2 1
    -7 -2 1
    7 -2 -1
    7 -2 -1
    -7 -2 1
    -7 -2 1
    -7 -2 1
    7 2 -1
    -7 2 1
    -7 2 1
    7 2 -1
    7 2 -1
    7 2 -1
    -7 2 1
    -7 2 1
    7 2 -1
    7 2 -1
    7 2 -1
    -7 2 1
    -7 2 1
    -6 -2 1
    -6 -2 1
    6 -2 -1
    -6 -2 1
    -6 -2 1
    -6 -2 1
    -6 -2 1
    6 -2 -1
    6 -2 -1
    -6 -2 1
    -6 -2 1
    -6 -2 1
    6 -2 -1
    6 -2 -1
    -6 -2 1
    -6 -2 1
    -6 -2 1
    6 -2 -1
    -6 2 1
    6 2 -1
    6 2 -1
    -6 2 1
    -6 2 1
    -6 2 1
    6 2 -1
    6 2 -1
    6 2 -1
    6 2 -1
    6 2 -1
    -6 2 1
    -6 2 1
    6 2 -1
    6 2 -1
    5 -2 -1
    5 -2 -1
    -5 -2 1
    -5 -2 1
    5 -2 -1
    -5 -2 1
    -5 -2 1
    5 -2 -1
    -5 -2 1
    -5 -2 1
    5 -2 -1
    -5 -2 1
    -5 -2 1
    -5 -2 1
    -5 -2 1
    5 -2 -1
    -5 2 1
    5 2 -1
    5 2 -1
    -5 2 1
    5 2 -1
    -5 2 1
    5 2 -1
    -5 2 1
    5 2 -1
    5 2 -1
    5 2 -1
    5 2 -1
    4 -2 -1
    4 -2 -1
    -4 -2 1
    -4 -2 1
    4 -2 -1
    -4 -2 1
    4 -2 -1
    4 -2 -1
    4 -2 -1
    -4 -2 1
    -4 -2 1
    -4 -2 1
    -4 -2 1
    -4 -2 1
    4 -2 -1
    -4 -2 1
    -4 -2 1
    4 -2 -1
    -4 2 1
    -4 2 1
    -4 2 1
    -4 2 1
    4 2 -1
    -4 2 1
    4 2 -1
    4 2 -1
    4 2 -1
    4 2 -1
    4 2 -1
    4 2 -1
    -4 2 1
    4 2 -1
    -4 2 1
    -4 2 1
    4 2 -1
    4 2 -1
    -3 -2 1
    -3 -2 1
    -3 -2 1
    3 -2 -1
    -3 -2 1
    -3 -2 1
    3 -2 -1
    -3 -2 1
    3 -2 -1
    -3 -2 1
    3 -2 -1
    -3 -2 1
    3 2 -1
    -3 2 1
    3 2 -1
    3 2 -1
    3 2 -1
    -3 2 1
    3 2 -1
    3 2 -1
    -3 2 1
    -3 2 1
    3 2 -1
    -3 2 1
    -3 2 1
    -3 2 1
    3 2 -1
    3 2 -1
    -2 -2 1
    -2 -2 1
    -2 -2 1
    2 -2 -1
    2 -2 -1
    -2 -2 1
    2 -2 -1
    -2 -2 1
    2 -2 -1
    2 -2 -1
    2 -2 -1
    -2 -2 1
    -2 -2 1
    2 -2 -1
    2 -2 -1
    -2 -2 1
    -2 -2 1
    2 -2 -1
    2 -2 -1
    2 -2 -1
    2 -2 -1
    2 -2 -1
    -2 -2 1
    2 -2 -1
    2 2 -1
    -2 2 1
    2 2 -1
    -2 2 1
    -2 2 1
    -2 2 1
    2 2 -1
    -2 2 1
    -2 2 1
    -2 2 1
    2 2 -1
    -2 2 1
    2 2 -1
    2 2 -1
    2 2 -1
    2 2 -1
    -2 2 1
    2 2 -1
    2 2 -1
    2 2 -1
    2 2 -1
    2 2 -1
    -2 2 1
    1 -2 -1
    1 -2 -1
    -1 -2 1
    -1 -2 1
    1 -2 -1
    -1 -2 1
    -1 -2 1
    -1 -2 1
    1 -2 -1
    1 -2 -1
    -1 -2 1
    -1 -2 1
    -1 -2 1
    -1 -2 1
    1 -2 -1
    1 -2 -1
    1 2 -1
    1 2 -1
    1 2 -1
    1 2 -1
    1 2 -1
    1 2 -1
    -1 2 1
    1 2 -1
    -1 2 1
    1 2 -1
    1 2 -1
    -1 2 1
    -1 2 1
    1 2 -1
    1 2 -1
    1 2 -1
    -1 2 1
    0 -2 -1
    0 2 -1
    0 2 1
    1 -2 1
    -1 -2 -1
    -1 -2 -1
    1 -2 1
    1 -2 1
    -1 -2 -1
    -1 -2 -1
    1 -2 1
    -1 -2 -1
    1 -2 1
    1 -2 1
    -1 -2 -1
    -1 -2 -1
    1 -2 1
    1 -2 1
    -1 -2 -1
    1 -2 1
    -1 -2 -1
    1 -2 1
    -1 -2 -1
    -1 -2 -1
    1 2 1
    1 2 1
    -1 2 -1
    1 2 1
    1 2 1
    1 2 1
    1 2 1
    1 2 1
    1 2 1
    -1 2 -1
    1 2 1
    1 2 1
    1 2 1
    -1 2 -1
    -2 -2 -1
    2 -2 1
    2 -2 1
    -2 -2 -1
    -2 -2 -1
    -2 -2 -1
    -2 -2 -1
    2 -2 1
    -2 -2 -1
    2 -2 1
    -2 -2 -1
    -2 -2 -1
    -2 -2 -1
    -2 -2 -1
    -2 -2 -1
    -2 -2 -1
    -2 -2 -1
    2 -2 1
    -2 -2 -1
    2 -2 1
    -2 -2 -1
    2 -2 1
    2 2 1
    2 2 1
    2 2 1
    2 2 1
    2 2 1
    2 2 1
    2 2 1
    2 2 1
    2 2 1
    -3 -2 -1
    -3 -2 -1
    3 -2 1
    -3 -2 -1
    -3 -2 -1
    -3 -2 -1
    -3 -2 -1
    3 -2 1
    -3 -2 -1
    3 -2 1
    -3 -2 -1
    -3 -2 -1
    -3 -2 -1
    -3 -2 -1
    -3 -2 -1
    -3 -2 -1
    -3 -2 -1
    -3 -2 -1
    -3 -2 -1
    -3 -2 -1
    3 -2 1
    -3 -2 -1
    3 2 1
    3 2 1
    3 2 1
    3 2 1
    3 2 1
    3 2 1
    3 2 1
    3 2 1
    3 2 1
    3 2 1
    3 2 1
    3 2 1
    -4 -2 -1
    -4 -2 -1
    -4 -2 -1
    -4 -2 -1
    4 -2 1
    4 -2 1
    -4 -2 -1
    4 -2 1
    -4 -2 -1
    -4 -2 -1
    -4 -2 -1
    -4 -2 -1
    -4 -2 -1
    -4 -2 -1
    4 -2 1
    -4 -2 -1
    -4 -2 -1
    4 -2 1
    -4 -2 -1
    -4 -2 -1
    -4 -2 -1
    -4 -2 -1
    4 -2 1
    4 -2 1
    -4 -2 -1
    4 2 1
    4 2 1
    4 2 1
    4 2 1
    4 2 1
    -4 2 -1
    4 2 1
    -4 2 -1
    4 2 1
    4 2 1
    4 2 1
    4 2 1
    -5 -2 -1
    5 -2 1
    -5 -2 -1
    -5 -2 -1
    -5 -2 -1
    5 -2 1
    5 -2 1
    5 -2 1
    5 -2 1
    -5 -2 -1
    5 -2 1
    -5 -2 -1
    5 -2 1
    -5 -2 -1
    -5 -2 -1
    -5 -2 -1
    -5 -2 -1
    -5 -2 -1
    -5 -2 -1
    -5 -2 -1
    5 -2 1
    -5 -2 -1
    -5 -2 -1
    -5 -2 -1
    5 2 1
    -5 2 -1
    5 2 1
    5 2 1
    5 2 1
    5 2 1
    -5 2 -1
    5 2 1
    5 2 1
    -5 2 -1
    5 2 1
    5 2 1
    -5 2 -1
    -5 2 -1
    5 2 1
    -5 2 -1
    5 2 1
    5 2 1
    5 2 1
    -5 2 -1
    -5 2 -1
    -6 -2 -1
    -6 -2 -1
    6 -2 1
    -6 -2 -1
    -6 -2 -1
    6 -2 1
    -6 -2 -1
    -6 -2 -1
    -6 -2 -1
    6 -2 1
    6 -2 1
    -6 -2 -1
    -6 -2 -1
    6 -2 1
    6 -2 1
    -6 -2 -1
    -6 -2 -1
    -6 -2 -1
    6 -2 1
    6 -2 1
    -6 -2 -1
    6 2 1
    6 2 1
    -6 2 -1
    -6 2 -1
    6 2 1
    6 2 1
    6 2 1
    -6 2 -1
    -6 2 -1
    6 2 1
    6 2 1
    -6 2 -1
    6 2 1
    -6 2 -1
    -6 2 -1
    6 2 1
    -6 2 -1
    -7 -2 -1
    -7 -2 -1
    -7 -2 -1
    -7 -2 -1
    -7 -2 -1
    7 -2 1
    -7 -2 -1
    -7 -2 -1
    -7 -2 -1
    -7 -2 -1
    7 -2 1
    7 -2 1
    -7 -2 -1
    -7 -2 -1
    -7 -2 -1
    7 -2 1
    7 -2 1
    -7 -2 -1
    7 -2 1
    7 -2 1
    -7 -2 -1
    7 2 1
    -7 2 -1
    7 2 1
    -7 2 -1
    7 2 1
    7 2 1
    7 2 1
    7 2 1
    -7 2 -1
    7 2 1
    -7 2 -1
    7 2 1
    -7 2 -1
    -7 2 -1
    7 2 1
    -7 2 -1
    -8 -2 -1
    8 -2 1
    -8 -2 -1
    -8 -2 -1
    -8 -2 -1
    -8 -2 -1
    8 -2 1
    8 -2 1
    8 -2 1
    -8 -2 -1
    8 -2 1
    -8 -2 -1
    -8 -2 -1
    8 -2 1
    8 -2 1
    -8 -2 -1
    8 -2 1
    -8 -2 -1
    -8 -2 -1
    -8 -2 -1
    -8 -2 -1
    -8 -2 -1
    -8 -2 -1
    8 -2 1
    -8 -2 -1
    8 -2 1
    -8 -2 -1
    -8 -2 -1
    -8 2 -1
    8 2 1
    -8 2 -1
    8 2 1
    -8 2 -1
    8 2 1
    8 2 1
    -8 2 -1
    -8 2 -1
    -8 2 -1
    -8 2 -1
    8 2 1
    8 2 1
    -8 2 -1
    8 2 1
    -8 2 -1
    8 2 1
    -8 2 -1
    8 2 1
    -9 -2 -1
    9 -2 1
    9 -2 1
    -9 -2 -1
    9 -2 1
    -9 -2 -1
    -9 -2 -1
    -9 -2 -1
    -9 -2 -1
    -9 -2 -1
    -9 -2 -1
    9 -2 1
    9 -2 1
    -9 -2 -1
    -9 -2 -1
    -9 -2 -1
    9 -2 1
    -9 -2 -1
    -9 -2 -1
    9 -2 1
    9 -2 1
    9 -2 1
    9 -2 1
    -9 -2 -1
    -9 -2 -1
    -9 -2 -1
    -9 -2 -1
    -9 2 -1
    9 2 1
    9 2 1
    -9 2 -1
    -9 2 -1
    9 2 1
    9 2 1
    -9 2 -1
    9 2 1
    9 2 1
    -9 2 -1
    9 2 1
    -9 2 -1
    -9 2 -1
    -9 2 -1
    -9 2 -1
    9 2 1
    9 2 1
    9 2 1
    -9 2 -1
    -10 -2 -1
    10 -2 1
    10 -2 1
    10 -2 1
    -10 -2 -1
    -10 -2 -1
    -10 -2 -1
    10 -2 1
    -10 -2 -1
    -10 -2 -1
    -10 -2 -1
    -10 -2 -1
    -10 -2 -1
    -10 -2 -1
    -10 -2 -1
    -10 -2 -1
    10 -2 1
    10 -2 1
    -10 -2 -1
    10 -2 1
    10 -2 1
    10 2 1
    -10 2 -1
    -10 2 -1
    10 2 1
    10 2 1
    -10 2 -1
    -10 2 -1
    -10 2 -1
    10 2 1
    -10 2 -1
    -10 2 -1
    10 2 1
    10 2 1
    10 2 1
    10 2 1
    -10 2 -1
    10 2 1
    10 2 1
    -11 -2 -1
    -11 -2 -1
    11 -2 1
    -11 -2 -1
    -11 -2 -1
    11 -2 1
    11 -2 1
    11 -2 1
    -11 -2 -1
    -11 -2 -1
    -11 -2 -1
    -11 -2 -1
    -11 -2 -1
    11 -2 1
    -11 -2 -1
    -11 -2 -1
    -11 -2 -1
    -11 -2 -1
    11 2 1
    11 2 1
    -11 2 -1
    -11 2 -1
    -11 2 -1
    11 2 1
    -11 2 -1
    11 2 1
    -11 2 -1
    -11 2 -1
    11 2 1
    -11 2 -1
    11 2 1
    -11 2 -1
    -11 2 -1
    11 2 1
    11 2 1
    -11 2 -1
    12 -2 1
    -12 -2 -1
    -12 -2 -1
    -12 -2 -1
    -12 -2 -1
    -12 -2 -1
    12 -2 1
    -12 -2 -1
    -12 -2 -1
    12 -2 1
    -12 -2 -1
    12 -2 1
    -12 -2 -1
    12 -2 1
    -12 -2 -1
    -12 -2 -1
    12 -2 1
    -12 2 -1
    12 2 1
    -12 2 -1
    12 2 1
    -12 2 -1
    12 2 1
    -12 2 -1
    -12 2 -1
    -12 2 -1
    12 2 1
    -12 2 -1
    -12 2 -1
    12 2 1
    12 2 1
    13 -2 1
    -13 -2 -1
    -13 -2 -1
    -13 -2 -1
    -13 -2 -1
    13 -2 1
    -13 -2 -1
    -13 -2 -1
    13 -2 1
    13 -2 1
    -13 -2 -1
    -13 -2 -1
    13 -2 1
    -13 -2 -1
    -13 -2 -1
    -13 -2 -1
    -13 -2 -1
    -13 -2 -1
    -13 -2 -1
    -13 -2 -1
    -13 -2 -1
    13 2 1
    -13 2 -1
    -13 2 -1
    -13 2 -1
    -13 2 -1
    13 2 1
    -13 2 -1
    -13 2 -1
    -14 -2 -1
    14 -2 1
    -14 -2 -1
    -14 -2 -1
    -14 -2 -1
    -14 -2 -1
    14 -2 1
    -14 -2 -1
    -14 -2 -1
    -14 -2 -1
    14 -2 1
    -14 -2 -1
    14 -2 1
    -14 -2 -1
    14 -2 1
    -14 -2 -1
    -14 -2 -1
    14 2 1
    14 2 1
    -14 2 -1
    -14 2 -1
    -14 2 -1
    14 2 1
    14 2 1
    -14 2 -1
    -14 2 -1
    -14 2 -1
    -14 2 -1
    -14 2 -1
    15 -2 1
    -15 -2 -1
    15 -2 1
    -15 -2 -1
    -15 -2 -1
    -15 -2 -1
    15 -2 1
    -15 -2 -1
    -15 -2 -1
    -15 -2 -1
    15 -2 1
    15 -2 1
    -15 -2 -1
    15 2 1
    15 2 1
    -15 2 -1
    -15 2 -1
    15 2 1
    -15 2 -1
    15 2 1
    15 2 1
    -15 2 -1
    15 2 1
    15 -3 -1
    -15 -3 1
    15 -3 -1
    -15 -3 1
    -15 -3 1
    15 -3 -1
    15 -3 -1
    -15 -3 1
    -15 -3 1
    -15 -3 1
    -15 -3 1
    -15 -3 1
    15 -3 -1
    15 -3 -1
    15 -3 -1
    -15 -3 1
    15 -3 -1
    -15 -3 1
    15 -3 -1
    -15 -3 1
    15 -3 -1
    -15 -3 1
    15 3 -1
    -15 3 1
    15 3 -1
    -15 3 1
    -15 3 1
    -15 3 1
    -15 3 1
    15 3 -1
    15 3 -1
    15 3 -1
    -15 3 1
    15 3 -1
    15 3 -1
    15 3 -1
    15 3 -1
    15 3 -1
    14 -3 -1
    -14 -3 1
    14 -3 -1
    -14 -3 1
    14 -3 -1
    -14 -3 1
    -14 -3 1
    14 -3 -1
    -14 -3 1
    -14 -3 1
    14 -3 -1
    -14 -3 1
    14 -3 -1
    14 -3 -1
    -14 -3 1
    -14 -3 1
    -14 -3 1
    14 -3 -1
    -14 -3 1
    14 -3 -1
    -14 -3 1
    14 -3 -1
    14 3 -1
    14 3 -1
    -14 3 1
    14 3 -1
    -14 3 1
    14 3 -1
    -14 3 1
    14 3 -1
    -14 3 1
    -14 3 1
    -14 3 1
    14 3 -1
    -14 3 1
    -14 3 1
    14 3 -1
    -14 3 1
    14 3 -1
    14 3 -1
    14 3 -1
    13 -3 -1
    13 -3 -1
    -13 -3 1
    -13 -3 1
    -13 -3 1
    -13 -3 1
    13 -3 -1
    -13 -3 1
    13 -3 -1
    -13 -3 1
    -13 -3 1
    13 -3 -1
    -13 -3 1
    13 -3 -1
    -13 -3 1
    -13 -3 1
    13 -3 -1
    -13 -3 1
    -13 3 1
    13 3 -1
    13 3 -1
    13 3 -1
    -13 3 1
    -13 3 1
    13 3 -1
    13 3 -1
    13 3 -1
    -13 3 1
    13 3 -1
    -13 3 1
    -13 3 1
    13 3 -1
    13 3 -1
    13 3 -1
    12 -3 -1
    12 -3 -1
    12 -3 -1
    -12 -3 1
    -12 -3 1
    12 -3 -1
    -12 -3 1
    -12 -3 1
    12 -3 -1
    12 -3 -1
    -12 -3 1
    12 -3 -1
    12 -3 -1
    12 -3 -1
    -12 -3 1
    -12 -3 1
    -12 -3 1
    12 -3 -1
    12 3 -1
    12 3 -1
    12 3 -1
    12 3 -1
    -12 3 1
    12 3 -1
    -12 3 1
    -12 3 1
    -12 3 1
    -12 3 1
    12 3 -1
    12 3 -1
    12 3 -1
    -12 3 1
    -12 3 1
    12 3 -1
    -12 3 1
    12 3 -1
    11 -3 -1
    -11 -3 1
    -11 -3 1
    -11 -3 1
    11 -3 -1
    11 -3 -1
    -11 -3 1
    11 -3 -1
    -11 -3 1
    -11 -3 1
    11 -3 -1
    -11 -3 1
    -11 -3 1
    -11 -3 1
    -11 -3 1
    11 -3 -1
    -11 -3 1
    -11 -3 1
    11 -3 -1
    -11 3 1
    11 3 -1
    -11 3 1
    11 3 -1
    11 3 -1
    -11 3 1
    11 3 -1
    11 3 -1
    -11 3 1
    11 3 -1
    -11 3 1
    11 3 -1
    11 3 -1
    -11 3 1
    10 -3 -1
    10 -3 -1
    -10 -3 1
    10 -3 -1
    -10 -3 1
    10 -3 -1
    -10 -3 1
    -10 -3 1
    10 -3 -1
    -10 -3 1
    -10 -3 1
    -10 -3 1
    10 -3 -1
    10 -3 -1
    10 -3 -1
    -10 -3 1
    -10 -3 1
    10 -3 -1
    -10 -3 1
    -10 -3 1
    -10 -3 1
    -10 3 1
    -10 3 1
    10 3 -1
    -10 3 1
    10 3 -1
    -10 3 1
    10 3 -1
    10 3 -1
    10 3 -1
    10 3 -1
    -10 3 1
    10 3 -1
    10 3 -1
    9 -3 -1
    9 -3 -1
    9 -3 -1
    -9 -3 1
    -9 -3 1
    -9 -3 1
    -9 -3 1
    -9 -3 1
    -9 -3 1
    -9 -3 1
    9 -3 -1
    -9 -3 1
    -9 -3 1
    -9 -3 1
    9 -3 -1
    -9 -3 1
    -9 -3 1
    9 -3 -1
    9 -3 -1
    -9 3 1
    9 3 -1
    9 3 -1
    9 3 -1
    9 3 -1
    -9 3 1
    -9 3 1
    -9 3 1
    -9 3 1
    9 3 -1
    9 3 -1
    -9 3 1
    -9 3 1
    -9 3 1
    9 3 -1
    9 3 -1
    8 -3 -1
    8 -3 -1
    -8 -3 1
    -8 -3 1
    -8 -3 1
    8 -3 -1
    8 -3 -1
    -8 -3 1
    8 -3 -1
    8 -3 -1
    -8 -3 1
    8 -3 -1
    -8 -3 1
    -8 -3 1
    8 -3 -1
    -8 -3 1
    -8 -3 1
    8 -3 -1
    -8 -3 1
    -8 -3 1
    8 3 -1
    -8 3 1
    -8 3 1
    8 3 -1
    8 3 -1
    -8 3 1
    -8 3 1
    -8 3 1
    8 3 -1
    8 3 -1
    8 3 -1
    -8 3 1
    8 3 -1
    8 3 -1
    -8 3 1
    -8 3 1
    8 3 -1
    -7 -3 1
    -7 -3 1
    -7 -3 1
    -7 -3 1
    -7 -3 1
    -7 -3 1
    7 -3 -1
    7 -3 -1
    7 -3 -1
    7 -3 -1
    -7 -3 1
    -7 -3 1
    -7 -3 1
    -7 -3 1
    -7 3 1
    7 3 -1
    7 3 -1
    7 3 -1
    -7 3 1
    -7 3 1
    7 3 -1
    -7 3 1
    7 3 -1
    -7 3 1
    7 3 -1
    -7 3 1
    7 3 -1
    -7 3 1
    7 3 -1
    -6 -3 1
    6 -3 -1
    -6 -3 1
    -6 -3 1
    6 -3 -1
    6 -3 -1
    -6 -3 1
    -6 -3 1
    -6 -3 1
    6 -3 -1
    -6 -3 1
    -6 -3 1
    -6 -3 1
    -6 -3 1
    6 -3 -1
    -6 -3 1
    -6 -3 1
    6 -3 -1
    6 3 -1
    6 3 -1
    6 3 -1
    6 3 -1
    -6 3 1
    6 3 -1
    6 3 -1
    -6 3 1
    -6 3 1
    -6 3 1
    -6 3 1
    -6 3 1
    6 3 -1
    -6 3 1
    6 3 -1
    6 3 -1
    -6 3 1
    5 -3 -1
    -5 -3 1
    -5 -3 1
    5 -3 -1
    -5 -3 1
    5 -3 -1
    -5 -3 1
    -5 -3 1
    5 -3 -1
    5 -3 -1
    5 -3 -1
    -5 -3 1
    -5 -3 1
    5 -3 -1
    -5 -3 1
    -5 -3 1
    5 -3 -1
    -5 -3 1
    -5 -3 1
    5 3 -1
    5 3 -1
    5 3 -1
    5 3 -1
    5 3 -1
    5 3 -1
    -5 3 1
    5 3 -1
    -5 3 1
    -5 3 1
    5 3 -1
    -5 3 1
    5 3 -1
    -5 3 1
    5 3 -1
    -5 3 1
    5 3 -1
    -5 3 1
    -5 3 1
    -4 -3 1
    -4 -3 1
    -4 -3 1
    -4 -3 1
    -4 -3 1
    -4 -3 1
    -4 -3 1
    -4 -3 1
    -4 -3 1
    -4 -3 1
    4 -3 -1
    -4 -3 1
    4 -3 -1
    -4 3 1
    4 3 -1
    4 3 -1
    4 3 -1
    4 3 -1
    4 3 -1
    -4 3 1
    -4 3 1
    4 3 -1
    4 3 -1
    4 3 -1
    -4 3 1
    4 3 -1
    -4 3 1
    -4 3 1
    4 3 -1
    -4 3 1
    4 3 -1
    4 3 -1
    -4 3 1
    3 -3 -1
    3 -3 -1
    3 -3 -1
    -3 -3 1
    3 -3 -1
    -3 -3 1
    3 -3 -1
    3 -3 -1
    -3 -3 1
    3 -3 -1
    3 -3 -1
    3 -3 -1
    3 -3 -1
    3 -3 -1
    -3 -3 1
    -3 -3 1
    3 -3 -1
    -3 -3 1
    -3 -3 1
    -3 -3 1
    3 -3 -1
    -3 -3 1
    -3 3 1
    -3 3 1
    -3 3 1
    3 3 -1
    3 3 -1
    3 3 -1
    -3 3 1
    -3 3 1
    3 3 -1
    -3 3 1
    3 3 -1
    3 3 -1
    -3 3 1
    3 3 -1
    3 3 -1
    3 3 -1
    3 3 -1
    3 3 -1
    -3 3 1
    2 -3 -1
    -2 -3 1
    2 -3 -1
    2 -3 -1
    -2 -3 1
    2 -3 -1
    2 -3 -1
    2 -3 -1
    2 -3 -1
    -2 -3 1
    -2 -3 1
    2 -3 -1
    2 -3 -1
    2 -3 -1
    -2 -3 1
    2 -3 -1
    -2 -3 1
    -2 -3 1
    -2 3 1
    -2 3 1
    2 3 -1
    2 3 -1
    2 3 -1
    -2 3 1
    2 3 -1
    2 3 -1
    2 3 -1
    2 3 -1
    -2 3 1
    2 3 -1
    -2 3 1
    -2 3 1
    2 3 -1
    2 3 -1
    1 -3 -1
    1 -3 -1
    -1 -3 1
    1 -3 -1
    -1 -3 1
    -1 -3 1
    1 -3 -1
    1 -3 -1
    -1 -3 1
    1 -3 -1
    -1 3 1
    1 3 -1
    -1 3 1
    -1 3 1
    1 3 -1
    -1 3 1
    1 3 -1
    1 3 -1
    0 -3 1
    0 -3 -1
    0 -3 1
    0 -3 -1
    0 -3 1
    0 -3 1
    0 -3 -1
    0 -3 -1
    0 -3 1
    0 3 1
    0 3 -1
    0 3 -1
    0 3 -1
    0 3 1
    0 3 1
    0 3 -1
    0 3 1
    0 3 1
    0 3 1
    0 3 -1
    0 3 1
    0 3 -1
    0 3 1
    0 3 1
    0 3 1
    1 -3 1
    1 -3 1
    -1 -3 -1
    1 -3 1
    -1 -3 -1
    -1 -3 -1
    1 -3 1
    -1 -3 -1
    1 -3 1
    1 -3 1
    -1 -3 -1
    -1 -3 -1
    -1 -3 -1
    1 -3 1
    -1 -3 -1
    1 -3 1
    1 -3 1
    1 -3 1
    -1 -3 -1
    -1 -3 -1
    1 -3 1
    -1 3 -1
    1 3 1
    -1 3 -1
    1 3 1
    -1 3 -1
    1 3 1
    1 3 1
    -2 -3 -1
    2 -3 1
    -2 -3 -1
    -2 -3 -1
    -2 -3 -1
    -2 -3 -1
    2 -3 1
    -2 -3 -1
    2 -3 1
    2 3 1
    2 3 1
    2 3 1
    2 3 1
    -2 3 -1
    -3 -3 -1
    -3 -3 -1
    -3 -3 -1
    -3 -3 -1
    3 -3 1
    -3 -3 -1
    -3 -3 -1
    -3 -3 -1
    3 -3 1
    -3 -3 -1
    3 -3 1
    3 -3 1
    -3 -3 -1
    3 -3 1
    -3 -3 -1
    -3 -3 -1
    -3 -3 -1
    3 -3 1
    -3 -3 -1
    -3 -3 -1
    -3 -3 -1
    3 -3 1
    -3 -3 -1
    3 -3 1
    3 -3 1
    3 -3 1
    3 3 1
    3 3 1
    3 3 1
    3 3 1
    3 3 1
    3 3 1
    -3 3 -1
    3 3 1
    3 3 1
    3 3 1
    -3 3 -1
    3 3 1
    4 -3 1
    -4 -3 -1
    4 -3 1
    4 -3 1
    -4 -3 -1
    4 -3 1
    -4 -3 -1
    -4 -3 -1
    4 -3 1
    -4 -3 -1
    -4 -3 -1
    -4 -3 -1
    4 -3 1
    -4 -3 -1
    -4 -3 -1
    4 -3 1
    -4 -3 -1
    -4 -3 -1
    -4 -3 -1
    -4 -3 -1
    -4 -3 -1
    -4 -3 -1
    -4 -3 -1
    4 -3 1
    -4 -3 -1
    -4 -3 -1
    4 3 1
    4 3 1
    4 3 1
    4 3 1
    4 3 1
    4 3 1
    4 3 1
    4 3 1
    4 3 1
    4 3 1
    4 3 1
    4 3 1
    5 -3 1
    -5 -3 -1
    -5 -3 -1
    -5 -3 -1
    -5 -3 -1
    -5 -3 -1
    -5 -3 -1
    5 -3 1
    -5 -3 -1
    -5 -3 -1
    -5 -3 -1
    5 3 1
    5 3 1
    5 3 1
    5 3 1
    5 3 1
    5 3 1
    5 3 1
    5 3 1
    6 -3 1
    -6 -3 -1
    -6 -3 -1
    6 -3 1
    -6 -3 -1
    -6 -3 -1
    6 -3 1
    -6 -3 -1
    -6 -3 -1
    -6 -3 -1
    -6 -3 -1
    -6 -3 -1
    6 -3 1
    6 -3 1
    -6 -3 -1
    -6 -3 -1
    -6 -3 -1
    -6 -3 -1
    6 -3 1
    6 -3 1
    -6 -3 -1
    -6 -3 -1
    -6 -3 -1
    6 -3 1
    6 -3 1
    6 3 1
    6 3 1
    6 3 1
    6 3 1
    6 3 1
    6 3 1
    6 3 1
    6 3 1
    6 3 1
    6 3 1
    6 3 1
    7 -3 1
    -7 -3 -1
    -7 -3 -1
    -7 -3 -1
    -7 -3 -1
    -7 -3 -1
    7 -3 1
    -7 -3 -1
    7 -3 1
    7 -3 1
    -7 -3 -1
    -7 -3 -1
    -7 -3 -1
    -7 -3 -1
    7 -3 1
    -7 -3 -1
    -7 -3 -1
    -7 -3 -1
    -7 -3 -1
    -7 -3 -1
    7 -3 1
    7 -3 1
    -7 -3 -1
    7 -3 1
    7 3 1
    7 3 1
    7 3 1
    7 3 1
    -7 3 -1
    -7 3 -1
    7 3 1
    7 3 1
    7 3 1
    7 3 1
    7 3 1
    7 3 1
    7 3 1
    -8 -3 -1
    8 -3 1
    -8 -3 -1
    -8 -3 -1
    8 -3 1
    -8 -3 -1
    -8 -3 -1
    -8 -3 -1
    -8 -3 -1
    -8 -3 -1
    8 -3 1
    -8 -3 -1
    -8 -3 -1
    8 -3 1
    -8 -3 -1
    -8 -3 -1
    8 -3 1
    -8 -3 -1
    8 -3 1
    8 -3 1
    -8 -3 -1
    8 -3 1
    -8 -3 -1
    -8 -3 -1
    -8 -3 -1
    -8 -3 -1
    8 3 1
    8 3 1
    -8 3 -1
    8 3 1
    8 3 1
    8 3 1
    8 3 1
    8 3 1
    8 3 1
    8 3 1
    8 3 1
    -8 3 -1
    8 3 1
    -9 -3 -1
    -9 -3 -1
    9 -3 1
    -9 -3 -1
    -9 -3 -1
    9 -3 1
    -9 -3 -1
    -9 -3 -1
    9 -3 1
    9 -3 1
    9 -3 1
    -9 -3 -1
    -9 -3 -1
    9 -3 1
    -9 -3 -1
    -9 -3 -1
    -9 -3 -1
    9 -3 1
    -9 -3 -1
    -9 -3 -1
    -9 -3 -1
    9 -3 1
    -9 -3 -1
    -9 -3 -1
    9 -3 1
    -9 -3 -1
    9 -3 1
    -9 -3 -1
    9 3 1
    -9 3 -1
    9 3 1
    9 3 1
    9 3 1
    9 3 1
    9 3 1
    9 3 1
    9 3 1
    9 3 1
    9 3 1
    -9 3 -1
    -10 -3 -1
    -10 -3 -1
    -10 -3 -1
    -10 -3 -1
    10 -3 1
    -10 -3 -1
    10 -3 1
    -10 -3 -1
    -10 -3 -1
    10 -3 1
    -10 -3 -1
    10 -3 1
    10 -3 1
    -10 -3 -1
    -10 -3 -1
    -10 -3 -1
    10 -3 1
    -10 -3 -1
    10 -3 1
    -10 -3 -1
    -10 -3 -1
    -10 -3 -1
    -10 -3 -1
    10 -3 1
    10 -3 1
    -10 -3 -1
    10 -3 1
    -10 -3 -1
    10 3 1
    -10 3 -1
    10 3 1
    -10 3 -1
    10 3 1
    10 3 1
    10 3 1
    -10 3 -1
    10 3 1
    10 3 1
    -10 3 -1
    10 3 1
    -11 -3 -1
    11 -3 1
    -11 -3 -1
    -11 -3 -1
    -11 -3 -1
    -11 -3 -1
    -11 -3 -1
    11 -3 1
    -11 -3 -1
    11 -3 1
    -11 -3 -1
    11 -3 1
    11 -3 1
    11 -3 1
    -11 -3 -1
    -11 -3 -1
    11 -3 1
    -11 -3 -1
    11 -3 1
    -11 -3 -1
    11 -3 1
    11 -3 1
    -11 -3 -1
    11 3 1
    11 3 1
    -11 3 -1
    -11 3 -1
    11 3 1
    11 3 1
    11 3 1
    11 3 1
    -11 3 -1
    -12 -3 -1
    -12 -3 -1
    -12 -3 -1
    -12 -3 -1
    -12 -3 -1
    -12 -3 -1
    -12 -3 -1
    -12 -3 -1
    12 -3 1
    -12 -3 -1
    -12 -3 -1
    12 -3 1
    -12 -3 -1
    12 -3 1
    -12 -3 -1
    -12 -3 -1
    12 -3 1
    12 -3 1
    -12 -3 -1
    12 -3 1
    -12 -3 -1
    12 3 1
    12 3 1
    12 3 1
    12 3 1
    12 3 1
    12 3 1
    -12 3 -1
    -13 -3 -1
    -13 -3 -1
    13 -3 1
    -13 -3 -1
    -13 -3 -1
    13 -3 1
    -13 -3 -1
    -13 -3 -1
    13 -3 1
    13 -3 1
    13 -3 1
    13 -3 1
    -13 -3 -1
    -13 -3 -1
    -13 -3 -1
    13 3 1
    13 3 1
    13 3 1
    13 3 1
    -13 3 -1
    13 3 1
    -13 3 -1
    -14 -3 -1
    -14 -3 -1
    14 -3 1
    14 -3 1
    -14 -3 -1
    -14 -3 -1
    -14 -3 -1
    14 -3 1
    -14 -3 -1
    -14 -3 -1
    -14 -3 -1
    -14 -3 -1
    -14 -3 -1
    -14 -3 -1
    -14 -3 -1
    14 -3 1
    -14 3 -1
    -14 3 -1
    14 3 1
    14 3 1
    -14 3 -1
    14 3 1
    -14 3 -1
    14 3 1
    14 3 1
    14 3 1
    -15 -3 -1
    -15 -3 -1
    15 -3 1
    -15 -3 -1
    -15 -3 -1
    15 -3 1
    -15 -3 -1
    -15 -3 -1
    -15 -3 -1
    -15 -3 -1
    -15 -3 -1
    -15 -3 -1
    15 -3 1
    -15 -3 -1
    -15 -3 -1
    -15 -3 -1
    15 -3 1
    -15 -3 -1
    15 3 1
    -15 3 -1
    15 3 1
    15 3 1
    15 3 1
    15 3 1
    15 3 1
    -15 -4 1
    15 -4 -1
    -15 -4 1
    15 -4 -1
    15 -4 -1
    -15 -4 1
    -15 -4 1
    15 -4 -1
    -15 -4 1
    -15 -4 1
    15 -4 -1
    -15 -4 1
    15 -4 -1
    -15 -4 1
    15 -4 -1
    -15 -4 1
    -15 -4 1
    15 -4 -1
    -15 -4 1
    15 4 -1
    15 4 -1
    15 4 -1
    15 4 -1
    15 4 -1
    15 4 -1
    15 4 -1
    -15 4 1
    15 4 -1
    -15 4 1
    14 -4 -1
    14 -4 -1
    14 -4 -1
    14 -4 -1
    -14 -4 1
    -14 -4 1
    -14 -4 1
    14 -4 -1
    -14 -4 1
    14 -4 -1
    -14 -4 1
    -14 -4 1
    -14 -4 1
    -14 -4 1
    -14 -4 1
    14 -4 -1
    -14 -4 1
    -14 -4 1
    -14 -4 1
    14 -4 -1
    14 4 -1
    14 4 -1
    -14 4 1
    14 4 -1
    14 4 -1
    14 4 -1
    14 4 -1
    14 4 -1
    14 4 -1
    14 4 -1
    -14 4 1
    14 4 -1
    13 -4 -1
    -13 -4 1
    -13 -4 1
    -13 -4 1
    -13 -4 1
    13 -4 -1
    13 -4 -1
    13 -4 -1
    13 -4 -1
    -13 -4 1
    -13 -4 1
    -13 -4 1
    13 -4 -1
    -13 -4 1
    13 -4 -1
    -13 -4 1
    -13 -4 1
    -13 -4 1
    -13 -4 1
    13 -4 -1
    -13 -4 1
    -13 -4 1
    13 4 -1
    13 4 -1
    13 4 -1
    13 4 -1
    13 4 -1
    -13 4 1
    -13 4 1
    13 4 -1
    13 4 -1
    -13 4 1
    13 4 -1
    -13 4 1
    -13 4 1
    13 4 -1
    -13 4 1
    13 4 -1
    -12 -4 1
    12 -4 -1
    12 -4 -1
    -12 -4 1
    -12 -4 1
    -12 -4 1
    -12 -4 1
    -12 -4 1
    -12 -4 1
    -12 -4 1
    -12 -4 1
    12 -4 -1
    12 -4 -1
    -12 -4 1
    12 -4 -1
    12 -4 -1
    -12 -4 1
    -12 -4 1
    12 -4 -1
    12 -4 -1
    -12 4 1
    12 4 -1
    12 4 -1
    12 4 -1
    12 4 -1
    12 4 -1
    -12 4 1
    12 4 -1
    12 4 -1
    -12 4 1
    -12 4 1
    -11 -4 1
    -11 -4 1
    11 -4 -1
    -11 -4 1
    -11 -4 1
    11 -4 -1
    11 -4 -1
    -11 -4 1
    -11 -4 1
    11 -4 -1
    -11 -4 1
    11 -4 -1
    -11 -4 1
    11 -4 -1
    -11 -4 1
    11 -4 -1
    -11 -4 1
    11 -4 -1
    -11 -4 1
    11 -4 -1
    11 -4 -1
    11 4 -1
    11 4 -1
    -11 4 1
    11 4 -1
    -11 4 1
    11 4 -1
    -11 4 1
    11 4 -1
    11 4 -1
    11 4 -1
    11 4 -1
    11 4 -1
    -10 -4 1
    10 -4 -1
    -10 -4 1
    10 -4 -1
    -10 -4 1
    -10 -4 1
    -10 -4 1
    10 -4 -1
    10 -4 -1
    10 -4 -1
    -10 -4 1
    -10 -4 1
    10 -4 -1
    -10 -4 1
    -10 -4 1
    10 -4 -1
    10 -4 -1
    -10 -4 1
    -10 -4 1
    10 -4 -1
    -10 -4 1
    -10 -4 1
    -10 -4 1
    10 -4 -1
    -10 4 1
    10 4 -1
    10 4 -1
    10 4 -1
    -10 4 1
    10 4 -1
    -10 4 1
    -10 4 1
    -10 4 1
    10 4 -1
    10 4 -1
    10 4 -1
    10 4 -1
    -10 4 1
    10 4 -1
    9 -4 -1
    -9 -4 1
    9 -4 -1
    -9 -4 1
    -9 -4 1
    -9 -4 1
    9 -4 -1
    -9 -4 1
    -9 -4 1
    -9 -4 1
    -9 -4 1
    9 -4 -1
    9 -4 -1
    -9 -4 1
    -9 -4 1
    -9 -4 1
    -9 -4 1
    9 -4 -1
    9 -4 -1
    9 -4 -1
    9 4 -1
    -9 4 1
    -9 4 1
    9 4 -1
    9 4 -1
    -9 4 1
    9 4 -1
    9 4 -1
    9 4 -1
    -9 4 1
    9 4 -1
    9 4 -1
    8 -4 -1
    8 -4 -1
    8 -4 -1
    -8 -4 1
    -8 -4 1
    8 -4 -1
    -8 -4 1
    -8 -4 1
    -8 -4 1
    8 -4 -1
    8 -4 -1
    8 -4 -1
    -8 -4 1
    -8 -4 1
    -8 -4 1
    -8 -4 1
    -8 -4 1
    -8 4 1
    8 4 -1
    8 4 -1
    -8 4 1
    8 4 -1
    8 4 -1
    -8 4 1
    8 4 -1
    -8 4 1
    -8 4 1
    8 4 -1
    -8 4 1
    -8 4 1
    8 4 -1
    8 4 -1
    -8 4 1
    8 4 -1
    -7 -4 1
    -7 -4 1
    7 -4 -1
    -7 -4 1
    7 -4 -1
    7 -4 -1
    -7 -4 1
    -7 -4 1
    -7 -4 1
    7 -4 -1
    -7 -4 1
    -7 -4 1
    -7 -4 1
    7 -4 -1
    7 -4 -1
    -7 -4 1
    7 -4 -1
    -7 -4 1
    -7 -4 1
    -7 4 1
    7 4 -1
    7 4 -1
    7 4 -1
    -7 4 1
    7 4 -1
    -7 4 1
    -7 4 1
    7 4 -1
    -7 4 1
    -7 4 1
    -7 4 1
    -7 4 1
    7 4 -1
    7 4 -1
    7 4 -1
    7 4 -1
    -6 -4 1
    -6 -4 1
    -6 -4 1
    -6 -4 1
    -6 -4 1
    -6 -4 1
    6 -4 -1
    6 -4 -1
    -6 -4 1
    -6 -4 1
    6 -4 -1
    6 -4 -1
    6 -4 -1
    -6 -4 1
    6 -4 -1
    6 -4 -1
    6 -4 -1
    6 4 -1
    6 4 -1
    -6 4 1
    -6 4 1
    6 4 -1
    -6 4 1
    -6 4 1
    6 4 -1
    6 4 -1
    -6 4 1
    -6 4 1
    6 4 -1
    -6 4 1
    6 4 -1
    6 4 -1
    6 4 -1
    -5 -4 1
    -5 -4 1
    5 -4 -1
    5 -4 -1
    -5 -4 1
    5 -4 -1
    5 -4 -1
    -5 -4 1
    -5 -4 1
    -5 -4 1
    -5 -4 1
    5 -4 -1
    -5 -4 1
    5 -4 -1
    5 -4 -1
    -5 -4 1
    -5 -4 1
    -5 -4 1
    5 -4 -1
    5 -4 -1
    5 4 -1
    5 4 -1
    -5 4 1
    5 4 -1
    5 4 -1
    -5 4 1
    5 4 -1
    5 4 -1
    -5 4 1
    5 4 -1
    -5 4 1
    -5 4 1
    5 4 -1
    5 4 -1
    -4 -4 1
    4 -4 -1
    -4 -4 1
    4 -4 -1
    -4 -4 1
    4 -4 -1
    4 -4 -1
    4 -4 -1
    4 -4 -1
    4 -4 -1
    -4 -4 1
    -4 -4 1
    4 -4 -1
    -4 -4 1
    4 -4 -1
    -4 -4 1
    4 -4 -1
    4 -4 -1
    -4 -4 1
    4 -4 -1
    4 -4 -1
    4 4 -1
    -4 4 1
    4 4 -1
    4 4 -1
    4 4 -1
    -4 4 1
    4 4 -1
    -4 4 1
    -4 4 1
    -4 4 1
    4 4 -1
    4 4 -1
    4 4 -1
    -4 4 1
    4 4 -1
    4 4 -1
    -4 4 1
    4 4 -1
    4 4 -1
    -4 4 1
    3 -4 -1
    3 -4 -1
    -3 -4 1
    3 -4 -1
    3 -4 -1
    3 -4 -1
    -3 -4 1
    3 -4 -1
    -3 -4 1
    -3 -4 1
    3 -4 -1
    -3 -4 1
    -3 -4 1
    3 -4 -1
    -3 -4 1
    3 -4 -1
    -3 -4 1
    -3 -4 1
    3 -4 -1
    3 -4 -1
    -3 -4 1
    3 -4 -1
    -3 -4 1
    -3 -4 1
    -3 -4 1
    -3 4 1
    3 4 -1
    3 4 -1
    3 4 -1
    3 4 -1
    3 4 -1
    3 4 -1
    3 4 -1
    3 4 -1
    3 4 -1
    3 4 -1
    -3 4 1
    -3 4 1
    -3 4 1
    -3 4 1
    3 4 -1
    3 4 -1
    -3 4 1
    3 4 -1
    -2 -4 1
    2 -4 -1
    -2 -4 1
    2 -4 -1
    2 -4 -1
    -2 -4 1
    -2 -4 1
    2 -4 -1
    2 -4 -1
    -2 -4 1
    2 -4 -1
    2 -4 -1
    -2 -4 1
    2 -4 -1
    2 -4 -1
    2 -4 -1
    2 -4 -1
    2 -4 -1
    2 -4 -1
    2 -4 -1
    2 4 -1
    2 4 -1
    2 4 -1
    2 4 -1
    2 4 -1
    -2 4 1
    2 4 -1
    2 4 -1
    2 4 -1
    -2 4 1
    -2 4 1
    2 4 -1
    2 4 -1
    -2 4 1
    -2 4 1
    -2 4 1
    2 4 -1
    1 -4 -1
    -1 -4 1
    -1 -4 1
    -1 -4 1
    1 -4 -1
    -1 -4 1
    1 -4 -1
    1 -4 -1
    -1 -4 1
    1 -4 -1
    1 -4 -1
    1 -4 -1
    -1 -4 1
    1 -4 -1
    -1 -4 1
    -1 -4 1
    1 -4 -1
    1 -4 -1
    1 -4 -1
    1 -4 -1
    -1 -4 1
    -1 4 1
    1 4 -1
    -1 4 1
    -1 4 1
    1 4 -1
    -1 4 1
    1 4 -1
    1 4 -1
    -1 4 1
    -1 4 1
    1 4 -1
    1 4 -1
    -1 4 1
    -1 4 1
    -1 4 1
    0 -4 -1
    0 -4 1
    0 -4 -1
    0 4 -1
    0 4 1
    -1 -4 -1
    -1 -4 -1
    1 -4 1
    -1 -4 -1
    1 -4 1
    -1 -4 -1
    -1 -4 -1
    -1 -4 -1
    1 -4 1
    -1 -4 -1
    1 -4 1
    -1 -4 -1
    1 -4 1
    1 -4 1
    1 -4 1
    1 -4 1
    1 -4 1
    1 -4 1
    -1 -4 -1
    1 -4 1
    1 -4 1
    1 -4 1
    -1 -4 -1
    -1 -4 -1
    1 -4 1
    -1 -4 -1
    -1 -4 -1
    -1 -4 -1
    -1 4 -1
    1 4 1
    -1 4 -1
    1 4 1
    1 4 1
    1 4 1
    1 4 1
    2 -4 1
    2 -4 1
    2 -4 1
    -2 -4 -1
    -2 -4 -1
    -2 -4 -1
    -2 -4 -1
    2 -4 1
    -2 -4 -1
    -2 -4 -1
    -2 -4 -1
    -2 -4 -1
    2 -4 1
    -2 -4 -1
    2 -4 1
    2 -4 1
    -2 -4 -1
    -2 -4 -1
    -2 -4 -1
    2 -4 1
    -2 -4 -1
    2 -4 1
    2 -4 1
    -2 -4 -1
    2 4 1
    2 4 1
    -2 4 -1
    2 4 1
    2 4 1
    2 4 1
    2 4 1
    -2 4 -1
    -3 -4 -1
    -3 -4 -1
    -3 -4 -1
    -3 -4 -1
    -3 -4 -1
    -3 -4 -1
    3 -4 1
    -3 -4 -1
    3 -4 1
    3 -4 1
    3 -4 1
    -3 -4 -1
    3 -4 1
    -3 -4 -1
    -3 -4 -1
    3 -4 1
    3 -4 1
    -3 -4 -1
    -3 -4 -1
    -3 -4 -1
    -3 -4 -1
    3 -4 1
    -3 -4 -1
    3 -4 1
    3 -4 1
    -3 -4 -1
    3 4 1
    3 4 1
    3 4 1
    3 4 1
    3 4 1
    3 4 1
    3 4 1
    3 4 1
    3 4 1
    -3 4 -1
    -3 4 -1
    3 4 1
    4 -4 1
    -4 -4 -1
    4 -4 1
    4 -4 1
    -4 -4 -1
    -4 -4 -1
    -4 -4 -1
    -4 -4 -1
    -4 -4 -1
    -4 -4 -1
    -4 -4 -1
    -4 -4 -1
    -4 -4 -1
    -4 -4 -1
    4 -4 1
    -4 -4 -1
    -4 -4 -1
    -4 -4 -1
    4 -4 1
    4 -4 1
    4 -4 1
    4 -4 1
    -4 -4 -1
    -4 4 -1
    4 4 1
    4 4 1
    4 4 1
    -4 4 -1
    4 4 1
    4 4 1
    5 -4 1
    -5 -4 -1
    5 -4 1
    -5 -4 -1
    5 -4 1
    -5 -4 -1
    -5 -4 -1
    5 -4 1
    -5 -4 -1
    5 -4 1
    5 -4 1
    5 -4 1
    -5 -4 -1
    5 -4 1
    5 -4 1
    -5 -4 -1
    -5 -4 -1
    -5 -4 -1
    -5 -4 -1
    -5 -4 -1
    5 -4 1
    -5 -4 -1
    -5 -4 -1
    -5 -4 -1
    5 -4 1
    -5 -4 -1
    -5 -4 -1
    -5 -4 -1
    5 -4 1
    -5 -4 -1
    5 4 1
    5 4 1
    5 4 1
    5 4 1
    5 4 1
    5 4 1
    5 4 1
    5 4 1
    -6 -4 -1
    -6 -4 -1
    -6 -4 -1
    6 -4 1
    -6 -4 -1
    -6 -4 -1
    -6 -4 -1
    -6 -4 -1
    -6 -4 -1
    6 -4 1
    -6 -4 -1
    -6 -4 -1
    -6 -4 -1
    6 -4 1
    6 -4 1
    -6 -4 -1
    6 4 1
    6 4 1
    6 4 1
    6 4 1
    6 4 1
    6 4 1
    6 4 1
    6 4 1
    6 4 1
    -7 -4 -1
    7 -4 1
    7 -4 1
    7 -4 1
    -7 -4 -1
    -7 -4 -1
    -7 -4 -1
    -7 -4 -1
    7 -4 1
    7 -4 1
    -7 -4 -1
    -7 -4 -1
    -7 -4 -1
    -7 -4 -1
    -7 -4 -1
    7 -4 1
    -7 -4 -1
    -7 -4 -1
    -7 -4 -1
    -7 -4 -1
    7 -4 1
    7 -4 1
    -7 -4 -1
    7 4 1
    7 4 1
    7 4 1
    7 4 1
    7 4 1
    7 4 1
    8 -4 1
    -8 -4 -1
    -8 -4 -1
    -8 -4 -1
    -8 -4 -1
    8 -4 1
    -8 -4 -1
    -8 -4 -1
    -8 -4 -1
    8 -4 1
    -8 -4 -1
    -8 -4 -1
    -8 -4 -1
    -8 -4 -1
    -8 -4 -1
    -8 -4 -1
    -8 -4 -1
    8 -4 1
    8 -4 1
    -8 -4 -1
    -8 -4 -1
    -8 -4 -1
    8 -4 1
    8 -4 1
    -8 -4 -1
    -8 -4 -1
    8 -4 1
    8 4 1
    8 4 1
    8 4 1
    8 4 1
    8 4 1
    8 4 1
    8 4 1
    8 4 1
    8 4 1
    -9 -4 -1
    9 -4 1
    9 -4 1
    -9 -4 -1
    -9 -4 -1
    -9 -4 -1
    9 -4 1
    -9 -4 -1
    -9 -4 -1
    9 -4 1
    -9 -4 -1
    -9 -4 -1
    -9 -4 -1
    -9 -4 -1
    -9 -4 -1
    -9 -4 -1
    -9 -4 -1
    9 -4 1
    -9 -4 -1
    -9 -4 -1
    9 -4 1
    -9 -4 -1
    9 -4 1
    -9 -4 -1
    -9 -4 -1
    9 -4 1
    9 4 1
    9 4 1
    9 4 1
    9 4 1
    9 4 1
    9 4 1
    -10 -4 -1
    -10 -4 -1
    -10 -4 -1
    -10 -4 -1
    -10 -4 -1
    -10 -4 -1
    10 -4 1
    -10 -4 -1
    -10 -4 -1
    10 -4 1
    -10 -4 -1
    -10 -4 -1
    10 -4 1
    -10 -4 -1
    -10 -4 -1
    -10 -4 -1
    -10 -4 -1
    -10 -4 -1
    -10 -4 -1
    10 -4 1
    10 4 1
    10 4 1
    10 4 1
    10 4 1
    10 4 1
    10 4 1
    -11 -4 -1
    11 -4 1
    11 -4 1
    -11 -4 -1
    -11 -4 -1
    -11 -4 -1
    -11 -4 -1
    -11 -4 -1
    -11 -4 -1
    11 -4 1
    -11 -4 -1
    -11 -4 -1
    11 -4 1
    -11 -4 -1
    -11 -4 -1
    -11 -4 -1
    -11 -4 -1
    -11 -4 -1
    11 -4 1
    11 -4 1
    -11 -4 -1
    11 4 1
    11 4 1
    11 4 1
    11 4 1
    11 4 1
    11 4 1
    -12 -4 -1
    -12 -4 -1
    -12 -4 -1
    12 -4 1
    -12 -4 -1
    -12 -4 -1
    -12 -4 -1
    -12 -4 -1
    -12 -4 -1
    -12 -4 -1
    -12 -4 -1
    12 -4 1
    -12 -4 -1
    -12 -4 -1
    -12 -4 -1
    12 -4 1
    12 -4 1
    -12 -4 -1
    12 4 1
    12 4 1
    12 4 1
    12 4 1
    -13 -4 -1
    13 -4 1
    -13 -4 -1
    -13 -4 -1
    -13 -4 -1
    -13 -4 -1
    -13 -4 -1
    13 -4 1
    -13 -4 -1
    -13 -4 -1
    13 -4 1
    -13 -4 -1
    -13 -4 -1
    -13 -4 -1
    13 -4 1
    -13 -4 -1
    13 4 1
    13 4 1
    13 4 1
    13 4 1
    13 4 1
    13 4 1
    -14 -4 -1
    -14 -4 -1
    14 -4 1
    -14 -4 -1
    -14 -4 -1
    -14 -4 -1
    -14 -4 -1
    -14 -4 -1
    -14 -4 -1
    14 -4 1
    -14 -4 -1
    -14 -4 -1
    14 -4 1
    -14 -4 -1
    14 4 1
    14 4 1
    14 4 1
    14 4 1
    14 4 1
    -15 -5 1
    15 -5 -1
    -15 -5 1
    15 -5 -1
    15 -5 -1
    -15 -5 1
    -15 -5 1
    -15 -5 1
    -15 -5 1
    15 -5 -1
    -15 -5 1
    15 -5 -1
    -15 -5 1
    15 -5 -1
    15 -5 -1
    -15 -5 1
    15 -5 -1
    15 5 -1
    15 5 -1
    15 5 -1
    15 5 -1
    15 5 -1
    15 5 -1
    14 -5 -1
    -14 -5 1
    -14 -5 1
    -14 -5 1
    14 -5 -1
    -14 -5 1
    14 -5 -1
    14 -5 -1
    -14 -5 1
    -14 -5 1
    -14 -5 1
    14 -5 -1
    -14 -5 1
    -14 -5 1
    14 -5 -1
    14 -5 -1
    14 -5 -1
    -14 -5 1
    14 -5 -1
    -14 -5 1
    14 -5 -1
    14 5 -1
    14 5 -1
    14 5 -1
    14 5 -1
    14 5 -1
    14 5 -1
    14 5 -1
    14 5 -1
    13 -5 -1
    -13 -5 1
    -13 -5 1
    -13 -5 1
    -13 -5 1
    -13 -5 1
    -13 -5 1
    -13 -5 1
    -13 -5 1
    -13 -5 1
    13 -5 -1
    -13 -5 1
    13 -5 -1
    13 -5 -1
    13 -5 -1
    -13 -5 1
    -13 -5 1
    13 5 -1
    13 5 -1
    13 5 -1
    13 5 -1
    13 5 -1
    13 5 -1
    13 5 -1
    13 5 -1
    13 5 -1
    -12 -5 1
    12 -5 -1
    12 -5 -1
    12 -5 -1
    -12 -5 1
    -12 -5 1
    12 -5 -1
    -12 -5 1
    12 -5 -1
    -12 -5 1
    12 -5 -1
    -12 -5 1
    -12 -5 1
    -12 -5 1
    12 -5 -1
    12 -5 -1
    -12 -5 1
    -12 -5 1
    12 -5 -1
    -12 -5 1
    -12 -5 1
    -12 -5 1
    12 -5 -1
    12 5 -1
    12 5 -1
    -12 5 1
    12 5 -1
    12 5 -1
    -12 5 1
    12 5 -1
    12 5 -1
    12 5 -1
    11 -5 -1
    11 -5 -1
    -11 -5 1
    11 -5 -1
    -11 -5 1
    11 -5 -1
    11 -5 -1
    -11 -5 1
    11 -5 -1
    -11 -5 1
    -11 -5 1
    -11 -5 1
    11 -5 -1
    -11 -5 1
    11 -5 -1
    -11 -5 1
    -11 -5 1
    11 -5 -1
    -11 -5 1
    -11 -5 1
    11 -5 -1
    -11 -5 1
    11 5 -1
    11 5 -1
    11 5 -1
    11 5 -1
    11 5 -1
    -11 5 1
    11 5 -1
    11 5 -1
    11 5 -1
    11 5 -1
    -11 5 1
    11 5 -1
    -10 -5 1
    10 -5 -1
    10 -5 -1
    -10 -5 1
    10 -5 -1
    -10 -5 1
    -10 -5 1
    -10 -5 1
    10 -5 -1
    -10 -5 1
    -10 -5 1
    -10 -5 1
    -10 -5 1
    -10 -5 1
    10 -5 -1
    -10 -5 1
    10 5 -1
    10 5 -1
    10 5 -1
    10 5 -1
    10 5 -1
    10 5 -1
    10 5 -1
    10 5 -1
    10 5 -1
    -10 5 1
    -10 5 1
    -9 -5 1
    -9 -5 1
    9 -5 -1
    -9 -5 1
    9 -5 -1
    9 -5 -1
    -9 -5 1
    -9 -5 1
    -9 -5 1
    -9 -5 1
    -9 -5 1
    -9 -5 1
    -9 -5 1
    -9 -5 1
    9 -5 -1
    9 -5 -1
    9 -5 -1
    9 -5 -1
    -9 -5 1
    -9 -5 1
    -9 -5 1
    -9 5 1
    9 5 -1
    -9 5 1
    9 5 -1
    9 5 -1
    9 5 -1
    9 5 -1
    9 5 -1
    -9 5 1
    9 5 -1
    -9 5 1
    9 5 -1
    8 -5 -1
    8 -5 -1
    -8 -5 1
    -8 -5 1
    -8 -5 1
    -8 -5 1
    -8 -5 1
    -8 -5 1
    -8 -5 1
    -8 -5 1
    -8 -5 1
    -8 -5 1
    -8 -5 1
    8 -5 -1
    8 -5 -1
    -8 -5 1
    -8 5 1
    -8 5 1
    8 5 -1
    8 5 -1
    8 5 -1
    8 5 -1
    8 5 -1
    -8 5 1
    -8 5 1
    -8 5 1
    8 5 -1
    -8 5 1
    -8 5 1
    -8 5 1
    8 5 -1
    -7 -5 1
    -7 -5 1
    -7 -5 1
    -7 -5 1
    -7 -5 1
    7 -5 -1
    -7 -5 1
    -7 -5 1
    7 -5 -1
    7 -5 -1
    -7 -5 1
    -7 -5 1
    7 -5 -1
    7 -5 -1
    -7 -5 1
    7 -5 -1
    -7 -5 1
    -7 -5 1
    7 5 -1
    -7 5 1
    7 5 -1
    -7 5 1
    7 5 -1
    -7 5 1
    -7 5 1
    7 5 -1
    7 5 -1
    -7 5 1
    7 5 -1
    7 5 -1
    -7 5 1
    7 5 -1
    -7 5 1
    -6 -5 1
    6 -5 -1
    6 -5 -1
    6 -5 -1
    6 -5 -1
    -6 -5 1
    6 -5 -1
    -6 -5 1
    -6 -5 1
    -6 -5 1
    -6 -5 1
    -6 -5 1
    -6 -5 1
    6 -5 -1
    6 -5 -1
    6 -5 -1
    6 -5 -1
    -6 -5 1
    6 5 -1
    6 5 -1
    6 5 -1
    6 5 -1
    -6 5 1
    6 5 -1
    6 5 -1
    -6 5 1
    -6 5 1
    -6 5 1
    6 5 -1
    -6 5 1
    6 5 -1
    -5 -5 1
    -5 -5 1
    -5 -5 1
    5 -5 -1
    5 -5 -1
    -5 -5 1
    -5 -5 1
    -5 -5 1
    5 -5 -1
    -5 -5 1
    5 -5 -1
    -5 -5 1
    5 -5 -1
    5 -5 -1
    5 -5 -1
    -5 -5 1
    5 -5 -1
    5 -5 -1
    -5 -5 1
    -5 -5 1
    5 -5 -1
    5 -5 -1
    5 -5 -1
    5 -5 -1
    5 5 -1
    5 5 -1
    -5 5 1
    5 5 -1
    5 5 -1
    -5 5 1
    -5 5 1
    5 5 -1
    5 5 -1
    -5 5 1
    -5 5 1
    -5 5 1
    5 5 -1
    4 -5 -1
    -4 -5 1
    -4 -5 1
    4 -5 -1
    4 -5 -1
    -4 -5 1
    4 -5 -1
    -4 -5 1
    -4 -5 1
    4 -5 -1
    4 -5 -1
    4 -5 -1
    4 -5 -1
    -4 -5 1
    -4 -5 1
    4 -5 -1
    -4 -5 1
    -4 -5 1
    -4 -5 1
    -4 -5 1
    -4 -5 1
    4 -5 -1
    4 -5 -1
    4 -5 -1
    4 -5 -1
    4 5 -1
    4 5 -1
    4 5 -1
    4 5 -1
    4 5 -1
    -4 5 1
    -4 5 1
    4 5 -1
    4 5 -1
    -4 5 1
    4 5 -1
    -4 5 1
    -4 5 1
    4 5 -1
    -4 5 1
    3 -5 -1
    -3 -5 1
    -3 -5 1
    3 -5 -1
    3 -5 -1
    3 -5 -1
    -3 -5 1
    3 -5 -1
    3 -5 -1
    -3 -5 1
    -3 -5 1
    3 -5 -1
    -3 -5 1
    3 -5 -1
    3 -5 -1
    -3 -5 1
    -3 -5 1
    -3 -5 1
    3 -5 -1
    3 -5 -1
    -3 -5 1
    3 -5 -1
    -3 -5 1
    3 -5 -1
    -3 -5 1
    -3 5 1
    -3 5 1
    3 5 -1
    3 5 -1
    -3 5 1
    3 5 -1
    -3 5 1
    3 5 -1
    3 5 -1
    -3 5 1
    -3 5 1
    3 5 -1
    2 -5 -1
    -2 -5 1
    2 -5 -1
    2 -5 -1
    -2 -5 1
    -2 -5 1
    -2 -5 1
    2 -5 -1
    2 -5 -1
    -2 -5 1
    -2 -5 1
    -2 -5 1
    2 -5 -1
    2 -5 -1
    2 -5 -1
    -2 -5 1
    2 -5 -1
    -2 -5 1
    2 -5 -1
    2 -5 -1
    -2 -5 1
    -2 -5 1
    2 -5 -1
    2 -5 -1
    2 -5 -1
    -2 -5 1
    2 5 -1
    -2 5 1
    2 5 -1
    -2 5 1
    -2 5 1
    -2 5 1
    -2 5 1
    2 5 -1
    2 5 -1
    -2 5 1
    2 5 -1
    2 5 -1
    1 -5 -1
    1 -5 -1
    1 -5 -1
    1 -5 -1
    -1 -5 1
    1 -5 -1
    1 -5 -1
    1 -5 -1
    1 -5 -1
    -1 -5 1
    1 -5 -1
    -1 -5 1
    -1 -5 1
    -1 -5 1
    -1 -5 1
    -1 -5 1
    1 -5 -1
    1 5 -1
    -1 5 1
    1 5 -1
    1 5 -1
    -1 5 1
    1 5 -1
    -1 5 1
    1 5 -1
    -1 5 1
    1 5 -1
    0 -5 -1
    0 -5 -1
    0 -5 1
    0 -5 1
    0 -5 -1
    0 -5 1
    0 -5 1
    0 -5 -1
    0 -5 -1
    0 -5 1
    0 -5 1
    0 -5 -1
    0 -5 1
    0 -5 1
    0 -5 -1
    0 -5 -1
    0 -5 -1
    0 -5 1
    0 -5 1
    0 -5 -1
    0 -5 1
    0 -5 1
    0 -5 1
    0 -5 1
    0 -5 -1
    0 5 -1
    0 5 -1
    0 5 1
    0 5 1
    0 5 1
    0 5 1
    0 5 -1
    0 5 -1
    0 5 -1
    0 5 -1
    1 -5 1
    -1 -5 -1
    -1 -5 -1
    -1 -5 -1
    1 -5 1
    1 -5 1
    1 -5 1
    -1 -5 -1
    1 -5 1
    1 -5 1
    1 -5 1
    -1 -5 -1
    1 -5 1
    -1 -5 -1
    1 -5 1
    -1 -5 -1
    -1 -5 -1
    -1 -5 -1
    -1 -5 -1
    1 -5 1
    -1 -5 -1
    1 -5 1
    -1 -5 -1
    -1 -5 -1
    1 -5 1
    1 -5 1
    1 -5 1
    1 -5 1
    -1 -5 -1
    -1 -5 -1
    1 -5 1
    1 -5 1
    -1 -5 -1
    -1 -5 -1
    -1 -5 -1
    1 -5 1
    -1 5 -1
    1 5 1
    1 5 1
    -1 5 -1
    1 5 1
    -1 5 -1
    -1 5 -1
    -2 -5 -1
    2 -5 1
    2 -5 1
    2 -5 1
    -2 -5 -1
    2 -5 1
    2 -5 1
    2 -5 1
    -2 -5 -1
    -2 -5 -1
    -2 -5 -1
    -2 -5 -1
    -2 -5 -1
    -2 -5 -1
    2 -5 1
    -2 -5 -1
    -2 -5 -1
    2 -5 1
    2 -5 1
    -2 -5 -1
    2 5 1
    -2 5 -1
    2 5 1
    2 5 1
    -2 5 -1
    3 -5 1
    -3 -5 -1
    3 -5 1
    -3 -5 -1
    3 -5 1
    -3 -5 -1
    -3 -5 -1
    -3 -5 -1
    3 -5 1
    3 -5 1
    3 -5 1
    3 -5 1
    -3 -5 -1
    -3 -5 -1
    -3 -5 -1
    3 -5 1
    -3 -5 -1
    3 -5 1
    3 -5 1
    -3 -5 -1
    -3 -5 -1
    3 -5 1
    3 -5 1
    -3 -5 -1
    -3 -5 -1
    -3 -5 -1
    3 -5 1
    3 -5 1
    3 -5 1
    3 -5 1
    3 -5 1
    -3 -5 -1
    -3 -5 -1
    -3 5 -1
    3 5 1
    -3 5 -1
    3 5 1
    3 5 1
    3 5 1
    3 5 1
    3 5 1
    -4 -5 -1
    -4 -5 -1
    -4 -5 -1
    4 -5 1
    -4 -5 -1
    4 -5 1
    -4 -5 -1
    -4 -5 -1
    -4 -5 -1
    4 -5 1
    4 -5 1
    -4 -5 -1
    -4 -5 -1
    -4 -5 -1
    4 -5 1
    -4 -5 -1
    4 -5 1
    4 -5 1
    4 -5 1
    4 -5 1
    4 -5 1
    4 -5 1
    4 -5 1
    4 -5 1
    -4 -5 -1
    -4 -5 -1
    4 5 1
    4 5 1
    4 5 1
    4 5 1
    -4 5 -1
    4 5 1
    4 5 1
    4 5 1
    -4 5 -1
    4 5 1
    -5 -5 -1
    -5 -5 -1
    -5 -5 -1
    5 -5 1
    5 -5 1
    -5 -5 -1
    -5 -5 -1
    5 -5 1
    5 -5 1
    5 -5 1
    5 -5 1
    -5 -5 -1
    -5 -5 -1
    5 -5 1
    -5 -5 -1
    5 -5 1
    5 -5 1
    5 -5 1
    -5 -5 -1
    5 -5 1
    -5 -5 -1
    -5 -5 -1
    -5 -5 -1
    -5 -5 -1
    -5 -5 -1
    -5 -5 -1
    5 -5 1
    5 -5 1
    5 -5 1
    5 -5 1
    -5 -5 -1
    5 5 1
    5 5 1
    5 5 1
    5 5 1
    -5 5 -1
    -5 5 -1
    5 5 1
    5 5 1
    5 5 1
    6 -5 1
    -6 -5 -1
    -6 -5 -1
    -6 -5 -1
    6 -5 1
    -6 -5 -1
    -6 -5 -1
    6 -5 1
    -6 -5 -1
    -6 -5 -1
    6 -5 1
    -6 -5 -1
    6 -5 1
    6 -5 1
    6 -5 1
    -6 -5 -1
    -6 -5 -1
    -6 -5 -1
    -6 -5 -1
    -6 -5 -1
    -6 -5 -1
    -6 -5 -1
    6 -5 1
    -6 -5 -1
    -6 -5 -1
    6 5 1
    6 5 1
    6 5 1
    6 5 1
    6 5 1
    -7 -5 -1
    -7 -5 -1
    -7 -5 -1
    -7 -5 -1
    7 -5 1
    -7 -5 -1
    7 -5 1
    7 -5 1
    -7 -5 -1
    -7 -5 -1
    7 -5 1
    7 -5 1
    -7 -5 -1
    -7 -5 -1
    -7 -5 -1
    -7 -5 -1
    -7 -5 -1
    7 -5 1
    7 -5 1
    -7 -5 -1
    7 -5 1
    -7 -5 -1
    -7 -5 -1
    -7 -5 -1
    -7 -5 -1
    -7 -5 -1
    7 5 1
    7 5 1
    7 5 1
    7 5 1
    7 5 1
    7 5 1
    7 5 1
    -8 -5 -1
    -8 -5 -1
    8 -5 1
    -8 -5 -1
    -8 -5 -1
    -8 -5 -1
    8 -5 1
    -8 -5 -1
    8 -5 1
    8 -5 1
    -8 -5 -1
    -8 -5 -1
    -8 -5 -1
    -8 -5 -1
    -8 -5 -1
    -8 -5 -1
    -8 -5 -1
    -8 -5 -1
    -8 -5 -1
    8 5 1
    8 5 1
    8 5 1
    8 5 1
    8 5 1
    8 5 1
    8 5 1
    8 5 1
    9 -5 1
    -9 -5 -1
    -9 -5 -1
    -9 -5 -1
    -9 -5 -1
    -9 -5 -1
    -9 -5 -1
    -9 -5 -1
    -9 -5 -1
    -9 -5 -1
    9 -5 1
    -9 -5 -1
    -9 -5 -1
    -9 -5 -1
    -9 -5 -1
    9 -5 1
    -9 -5 -1
    -9 -5 -1
    9 -5 1
    -9 -5 -1
    9 5 1
    9 5 1
    9 5 1
    9 5 1
    9 5 1
    9 5 1
    9 5 1
    -10 -5 -1
    -10 -5 -1
    10 -5 1
    -10 -5 -1
    -10 -5 -1
    -10 -5 -1
    -10 -5 -1
    10 -5 1
    -10 -5 -1
    10 -5 1
    -10 -5 -1
    -10 -5 -1
    -10 -5 -1
    -10 -5 -1
    -10 -5 -1
    10 -5 1
    -10 -5 -1
    -10 -5 -1
    -10 -5 -1
    -10 -5 -1
    10 5 1
    10 5 1
    10 5 1
    10 5 1
    10 5 1
    10 5 1
    -11 -5 -1
    -11 -5 -1
    11 -5 1
    -11 -5 -1
    -11 -5 -1
    -11 -5 -1
    -11 -5 -1
    11 -5 1
    -11 -5 -1
    -11 -5 -1
    -11 -5 -1
    -11 -5 -1
    -11 -5 -1
    -11 -5 -1
    11 -5 1
    11 -5 1
    11 5 1
    11 5 1
    11 5 1
    11 5 1
    11 5 1
    11 5 1
    -12 -5 -1
    -12 -5 -1
    12 -5 1
    12 -5 1
    -12 -5 -1
    -12 -5 -1
    -12 -5 -1
    12 -5 1
    -12 -5 -1
    -12 -5 -1
    -12 -5 -1
    -12 -5 -1
    -12 -5 -1
    -12 -5 -1
    -12 -5 -1
    12 -5 1
    -12 -5 -1
    -12 -5 -1
    12 5 1
    12 5 1
    12 5 1
    12 5 1
    12 5 1
    12 5 1
    -13 -5 -1
    -13 -5 -1
    13 -5 1
    -13 -5 -1
    13 -5 1
    13 -5 1
    -13 -5 -1
    -13 -5 -1
    -13 -5 -1
    -13 -5 -1
    -13 -5 -1
    13 -5 1
    -13 -5 -1
    -13 -5 -1
    -13 -5 -1
    13 5 1
    13 5 1
    13 5 1
    13 5 1
    13 5 1
    13 5 1
    14 -5 1
    -14 -5 -1
    -14 -5 -1
    -14 -5 -1
    -14 -5 -1
    14 -5 1
    -14 -5 -1
    -14 -5 -1
    -14 -5 -1
    -14 -5 -1
    14 -5 1
    14 -5 1
    -14 -5 -1
    -14 -5 -1
    14 5 1
    14 5 1
    14 5 1
    14 5 1
    14 5 1
    14 5 1
    14 -6 -1
    14 -6 -1
    -14 -6 1
    -14 -6 1
    -14 -6 1
    -14 -6 1
    -14 -6 1
    14 -6 -1
    -14 -6 1
    14 -6 -1
    -14 -6 1
    -14 -6 1
    14 -6 -1
    -14 -6 1
    -14 -6 1
    14 -6 -1
    14 -6 -1
    14 -6 -1
    -14 -6 1
    14 6 -1
    14 6 -1
    14 6 -1
    -13 -6 1
    -13 -6 1
    -13 -6 1
    -13 -6 1
    -13 -6 1
    -13 -6 1
    -13 -6 1
    -13 -6 1
    -13 -6 1
    13 -6 -1
    -13 -6 1
    13 -6 -1
    -13 -6 1
    -13 -6 1
    13 -6 -1
    13 -6 -1
    13 -6 -1
    13 -6 -1
    13 -6 -1
    -13 -6 1
    13 -6 -1
    13 -6 -1
    13 -6 -1
    -13 -6 1
    13 6 -1
    13 6 -1
    13 6 -1
    13 6 -1
    13 6 -1
    13 6 -1
    -12 -6 1
    12 -6 -1
    -12 -6 1
    12 -6 -1
    12 -6 -1
    12 -6 -1
    -12 -6 1
    -12 -6 1
    -12 -6 1
    -12 -6 1
    12 -6 -1
    -12 -6 1
    -12 -6 1
    12 -6 -1
    12 -6 -1
    12 6 -1
    12 6 -1
    12 6 -1
    12 6 -1
    12 6 -1
    12 6 -1
    12 6 -1
    -11 -6 1
    11 -6 -1
    -11 -6 1
    -11 -6 1
    -11 -6 1
    -11 -6 1
    11 -6 -1
    11 -6 -1
    11 -6 -1
    -11 -6 1
    11 -6 -1
    -11 -6 1
    -11 -6 1
    11 -6 -1
    -11 -6 1
    11 -6 -1
    -11 -6 1
    11 6 -1
    11 6 -1
    11 6 -1
    11 6 -1
    11 6 -1
    11 6 -1
    11 6 -1
    11 6 -1
    -10 -6 1
    -10 -6 1
    10 -6 -1
    10 -6 -1
    10 -6 -1
    10 -6 -1
    10 -6 -1
    -10 -6 1
    10 -6 -1
    -10 -6 1
    -10 -6 1
    -10 -6 1
    -10 -6 1
    10 -6 -1
    -10 -6 1
    -10 -6 1
    -10 -6 1
    10 -6 -1
    -10 -6 1
    -10 -6 1
    10 -6 -1
    -10 -6 1
    -10 -6 1
    10 -6 -1
    10 -6 -1
    10 -6 -1
    -10 -6 1
    10 6 -1
    10 6 -1
    10 6 -1
    10 6 -1
    10 6 -1
    10 6 -1
    10 6 -1
    10 6 -1
    10 6 -1
    10 6 -1
    9 -6 -1
    9 -6 -1
    -9 -6 1
    9 -6 -1
    9 -6 -1
    -9 -6 1
    -9 -6 1
    -9 -6 1
    9 -6 -1
    -9 -6 1
    -9 -6 1
    -9 -6 1
    9 -6 -1
    9 -6 -1
    -9 -6 1
    -9 -6 1
    -9 -6 1
    9 -6 -1
    -9 6 1
    9 6 -1
    9 6 -1
    9 6 -1
    9 6 -1
    9 6 -1
    -9 6 1
    9 6 -1
    9 6 -1
    9 6 -1
    -8 -6 1
    8 -6 -1
    -8 -6 1
    -8 -6 1
    8 -6 -1
    8 -6 -1
    -8 -6 1
    -8 -6 1
    8 -6 -1
    -8 -6 1
    8 -6 -1
    8 -6 -1
    8 -6 -1
    -8 -6 1
    -8 -6 1
    -8 -6 1
    8 -6 -1
    -8 -6 1
    -8 -6 1
    -8 -6 1
    8 -6 -1
    -8 -6 1
    8 -6 -1
    8 -6 -1
    -8 -6 1
    8 -6 -1
    -8 -6 1
    -8 -6 1
    8 -6 -1
    8 6 -1
    8 6 -1
    8 6 -1
    -8 6 1
    8 6 -1
    8 6 -1
    -8 6 1
    8 6 -1
    8 6 -1
    8 6 -1
    8 6 -1
    8 6 -1
    -7 -6 1
    7 -6 -1
    -7 -6 1
    7 -6 -1
    7 -6 -1
    -7 -6 1
    7 -6 -1
    -7 -6 1
    7 -6 -1
    -7 -6 1
    7 -6 -1
    7 -6 -1
    7 -6 -1
    -7 -6 1
    -7 -6 1
    7 -6 -1
    7 -6 -1
    -7 -6 1
    -7 -6 1
    7 -6 -1
    -7 -6 1
    -7 -6 1
    7 -6 -1
    -7 -6 1
    -7 -6 1
    -7 -6 1
    -7 -6 1
    7 -6 -1
    -7 6 1
    7 6 -1
    7 6 -1
    7 6 -1
    7 6 -1
    -7 6 1
    7 6 -1
    7 6 -1
    7 6 -1
    7 6 -1
    7 6 -1
    -7 6 1
    -7 6 1
    7 6 -1
    7 6 -1
    -6 -6 1
    6 -6 -1
    6 -6 -1
    -6 -6 1
    -6 -6 1
    6 -6 -1
    6 -6 -1
    6 -6 -1
    6 -6 -1
    6 -6 -1
    -6 -6 1
    6 -6 -1
    -6 -6 1
    -6 -6 1
    -6 -6 1
    6 -6 -1
    -6 -6 1
    -6 -6 1
    6 -6 -1
    6 -6 -1
    -6 -6 1
    -6 -6 1
    6 -6 -1
    6 -6 -1
    -6 -6 1
    6 -6 -1
    6 -6 -1
    6 -6 -1
    6 6 -1
    -6 6 1
    6 6 -1
    6 6 -1
    -6 6 1
    6 6 -1
    6 6 -1
    -6 6 1
    -6 6 1
    6 6 -1
    6 6 -1
    6 6 -1
    -6 6 1
    6 6 -1
    6 6 -1
    5 -6 -1
    -5 -6 1
    5 -6 -1
    5 -6 -1
    -5 -6 1
    -5 -6 1
    5 -6 -1
    -5 -6 1
    -5 -6 1
    5 -6 -1
    5 -6 -1
    5 -6 -1
    5 -6 -1
    -5 -6 1
    -5 -6 1
    -5 -6 1
    -5 -6 1
    5 -6 -1
    5 -6 -1
    -5 -6 1
    5 -6 -1
    -5 -6 1
    5 -6 -1
    5 6 -1
    5 6 -1
    -5 6 1
    -5 6 1
    5 6 -1
    -5 6 1
    -5 6 1
    -5 6 1
    5 6 -1
    5 6 -1
    5 6 -1
    5 6 -1
    5 6 -1
    5 6 -1
    -5 6 1
    5 6 -1
    5 6 -1
    5 6 -1
    -4 -6 1
    4 -6 -1
    4 -6 -1
    -4 -6 1
    -4 -6 1
    4 -6 -1
    4 -6 -1
    -4 -6 1
    4 -6 -1
    -4 -6 1
    4 -6 -1
    4 -6 -1
    4 -6 -1
    4 -6 -1
    -4 -6 1
    -4 -6 1
    4 -6 -1
    4 -6 -1
    -4 -6 1
    -4 -6 1
    -4 -6 1
    4 -6 -1
    4 6 -1
    4 6 -1
    4 6 -1
    4 6 -1
    -4 6 1
    -4 6 1
    4 6 -1
    -4 6 1
    4 6 -1
    3 -6 -1
    3 -6 -1
    3 -6 -1
    -3 -6 1
    3 -6 -1
    -3 -6 1
    -3 -6 1
    3 -6 -1
    -3 -6 1
    3 -6 -1
    3 -6 -1
    3 -6 -1
    -3 -6 1
    -3 -6 1
    3 -6 -1
    -3 -6 1
    3 -6 -1
    -3 -6 1
    3 -6 -1
    -3 -6 1
    -3 -6 1
    -3 -6 1
    3 -6 -1
    3 -6 -1
    3 6 -1
    3 6 -1
    3 6 -1
    3 6 -1
    -3 6 1
    -3 6 1
    3 6 -1
    3 6 -1
    3 6 -1
    3 6 -1
    3 6 -1
    3 6 -1
    2 -6 -1
    2 -6 -1
    -2 -6 1
    -2 -6 1
    -2 -6 1
    -2 -6 1
    2 -6 -1
    2 -6 -1
    2 -6 -1
    2 -6 -1
    -2 -6 1
    -2 -6 1
    2 -6 -1
    2 -6 -1
    -2 -6 1
    -2 -6 1
    -2 -6 1
    2 -6 -1
    -2 -6 1
    -2 -6 1
    2 -6 -1
    2 -6 -1
    -2 -6 1
    2 -6 -1
    2 -6 -1
    -2 -6 1
    -2 -6 1
    2 -6 -1
    2 6 -1
    2 6 -1
    2 6 -1
    2 6 -1
    -2 6 1
    -2 6 1
    2 6 -1
    2 6 -1
    1 -6 -1
    -1 -6 1
    -1 -6 1
    -1 -6 1
    -1 -6 1
    -1 -6 1
    1 -6 -1
    1 -6 -1
    -1 -6 1
    1 -6 -1
    1 -6 -1
    -1 -6 1
    1 -6 -1
    1 -6 -1
    -1 -6 1
    -1 -6 1
    -1 -6 1
    -1 -6 1
    1 -6 -1
    -1 6 1
    1 6 -1
    1 6 -1
    1 6 -1
    1 6 -1
    -1 6 1
    1 6 -1
    0 -6 -1
    0 -6 -1
    0 -6 1
    0 -6 1
    0 -6 -1
    0 -6 1
    0 -6 1
    0 -6 1
    0 -6 -1
    0 -6 -1
    0 -6 -1
    0 -6 -1
    0 -6 -1
    0 -6 1
    0 -6 -1
    0 -6 1
    0 -6 -1
    0 -6 1
    0 -6 -1
    0 -6 1
    0 -6 -1
    0 -6 1
    0 6 1
    0 6 1
    0 6 -1
    0 6 -1
    0 6 1
    0 6 1
    0 6 -1
    0 6 -1
    0 6 1
    -1 -6 -1
    -1 -6 -1
    1 -6 1
    1 -6 1
    -1 -6 -1
    -1 -6 -1
    1 -6 1
    -1 -6 -1
    1 -6 1
    -1 -6 -1
    -1 -6 -1
    -1 -6 -1
    1 -6 1
    -1 -6 -1
    1 -6 1
    1 -6 1
    -1 -6 -1
    1 -6 1
    1 -6 1
    -1 -6 -1
    -1 -6 -1
    1 -6 1
    1 -6 1
    1 6 1
    -1 6 -1
    -1 6 -1
    1 6 1
    1 6 1
    -1 6 -1
    1 6 1
    -2 -6 -1
    -2 -6 -1
    -2 -6 -1
    2 -6 1
    -2 -6 -1
    -2 -6 -1
    -2 -6 -1
    2 -6 1
    -2 -6 -1
    -2 -6 -1
    -2 -6 -1
    -2 -6 -1
    2 -6 1
    -2 -6 -1
    2 -6 1
    2 -6 1
    -2 -6 -1
    2 -6 1
    2 -6 1
    2 -6 1
    -2 -6 -1
    2 -6 1
    -2 -6 -1
    2 -6 1
    -2 -6 -1
    2 -6 1
    -2 -6 -1
    2 -6 1
    2 -6 1
    -2 -6 -1
    2 -6 1
    -2 -6 -1
    -2 6 -1
    2 6 1
    2 6 1
    2 6 1
    -2 6 -1
    2 6 1
    3 -6 1
    -3 -6 -1
    3 -6 1
    -3 -6 -1
    -3 -6 -1
    3 -6 1
    3 -6 1
    -3 -6 -1
    3 -6 1
    3 -6 1
    -3 -6 -1
    -3 -6 -1
    3 -6 1
    3 -6 1
    -3 -6 -1
    -3 -6 -1
    -3 -6 -1
    -3 -6 -1
    3 -6 1
    3 -6 1
    -3 -6 -1
    3 -6 1
    -3 -6 -1
    -3 -6 -1
    3 6 1
    3 6 1
    3 6 1
    -3 6 -1
    -3 6 -1
    3 6 1
    -4 -6 -1
    4 -6 1
    -4 -6 -1
    4 -6 1
    4 -6 1
    4 -6 1
    4 -6 1
    4 -6 1
    -4 -6 -1
    -4 -6 -1
    -4 -6 -1
    4 -6 1
    4 -6 1
    4 -6 1
    -4 -6 -1
    4 -6 1
    4 -6 1
    4 -6 1
    4 -6 1
    -4 -6 -1
    -4 -6 -1
    -4 -6 -1
    4 -6 1
    4 -6 1
    4 -6 1
    -4 -6 -1
    -4 -6 -1
    4 -6 1
    4 -6 1
    -4 -6 -1
    -4 -6 -1
    -4 -6 -1
    4 6 1
    4 6 1
    4 6 1
    -4 6 -1
    4 6 1
    4 6 1
    4 6 1
    -4 6 -1
    -5 -6 -1
    -5 -6 -1
    5 -6 1
    -5 -6 -1
    -5 -6 -1
    5 -6 1
    -5 -6 -1
    5 -6 1
    -5 -6 -1
    -5 -6 -1
    5 -6 1
    5 -6 1
    5 -6 1
    -5 -6 -1
    5 -6 1
    5 -6 1
    -5 -6 -1
    -5 -6 -1
    -5 -6 -1
    -5 -6 -1
    5 -6 1
    5 -6 1
    -5 -6 -1
    5 -6 1
    5 -6 1
    -5 -6 -1
    5 -6 1
    5 -6 1
    5 -6 1
    -5 -6 -1
    5 -6 1
    5 -6 1
    -5 -6 -1
    -5 6 -1
    5 6 1
    5 6 1
    5 6 1
    5 6 1
    5 6 1
    5 6 1
    5 6 1
    5 6 1
    -5 6 -1
    6 -6 1
    -6 -6 -1
    6 -6 1
    6 -6 1
    -6 -6 -1
    -6 -6 -1
    -6 -6 -1
    6 -6 1
    -6 -6 -1
    6 -6 1
    6 -6 1
    6 -6 1
    -6 -6 -1
    6 -6 1
    -6 -6 -1
    6 -6 1
    6 -6 1
    -6 -6 -1
    -6 -6 -1
    -6 -6 -1
    -6 -6 -1
    6 -6 1
    6 -6 1
    -6 -6 -1
    -6 -6 -1
    -6 -6 -1
    6 -6 1
    -6 -6 -1
    -6 -6 -1
    6 -6 1
    -6 -6 -1
    6 6 1
    6 6 1
    6 6 1
    6 6 1
    6 6 1
    7 -6 1
    -7 -6 -1
    -7 -6 -1
    7 -6 1
    7 -6 1
    7 -6 1
    -7 -6 -1
    7 -6 1
    -7 -6 -1
    7 -6 1
    7 -6 1
    -7 -6 -1
    7 -6 1
    -7 -6 -1
    7 -6 1
    -7 -6 -1
    -7 -6 -1
    -7 -6 -1
    -7 -6 -1
    7 -6 1
    7 -6 1
    -7 -6 -1
    -7 -6 -1
    -7 -6 -1
    -7 -6 -1
    7 6 1
    7 6 1
    7 6 1
    7 6 1
    -8 -6 -1
    -8 -6 -1
    8 -6 1
    -8 -6 -1
    -8 -6 -1
    -8 -6 -1
    8 -6 1
    8 -6 1
    8 -6 1
    -8 -6 -1
    -8 -6 -1
    -8 -6 -1
    -8 -6 -1
    8 -6 1
    8 -6 1
    -8 -6 -1
    -8 -6 -1
    -8 -6 -1
    -8 -6 -1
    -8 -6 -1
    -8 -6 -1
    8 -6 1
    -8 -6 -1
    -8 -6 -1
    -8 -6 -1
    8 -6 1
    8 6 1
    8 6 1
    8 6 1
    8 6 1
    8 6 1
    8 6 1
    8 6 1
    8 6 1
    -9 -6 -1
    9 -6 1
    9 -6 1
    -9 -6 -1
    -9 -6 -1
    9 -6 1
    -9 -6 -1
    -9 -6 -1
    9 -6 1
    -9 -6 -1
    -9 -6 -1
    -9 -6 -1
    -9 -6 -1
    -9 -6 -1
    -9 -6 -1
    -9 -6 -1
    -9 -6 -1
    9 -6 1
    -9 -6 -1
    9 -6 1
    -9 -6 -1
    -9 -6 -1
    9 6 1
    9 6 1
    9 6 1
    9 6 1
    9 6 1
    9 6 1
    9 6 1
    9 6 1
    -10 -6 -1
    10 -6 1
    -10 -6 -1
    -10 -6 -1
    10 -6 1
    -10 -6 -1
    10 -6 1
    10 -6 1
    -10 -6 -1
    -10 -6 -1
    -10 -6 -1
    -10 -6 -1
    -10 -6 -1
    -10 -6 -1
    -10 -6 -1
    -10 -6 -1
    10 -6 1
    10 6 1
    10 6 1
    10 6 1
    10 6 1
    10 6 1
    10 6 1
    11 -6 1
    -11 -6 -1
    -11 -6 -1
    -11 -6 -1
    -11 -6 -1
    11 -6 1
    -11 -6 -1
    -11 -6 -1
    11 -6 1
    -11 -6 -1
    -11 -6 -1
    -11 -6 -1
    -11 -6 -1
    11 -6 1
    11 -6 1
    -11 -6 -1
    -11 -6 -1
    11 -6 1
    11 6 1
    11 6 1
    11 6 1
    11 6 1
    11 6 1
    11 6 1
    -12 -6 -1
    -12 -6 -1
    12 -6 1
    -12 -6 -1
    -12 -6 -1
    -12 -6 -1
    -12 -6 -1
    -12 -6 -1
    12 -6 1
    -12 -6 -1
    -12 -6 -1
    -12 -6 -1
    -12 -6 -1
    12 6 1
    12 6 1
    12 6 1
    12 6 1
    12 6 1
    12 6 1
    -13 -6 -1
    13 -6 1
    13 -6 1
    -13 -6 -1
    -13 -6 -1
    13 -6 1
    13 -6 1
    -13 -6 -1
    -13 -6 -1
    -13 -6 -1
    -13 -6 -1
    -13 -6 -1
    -13 -6 -1
    -13 -6 -1
    13 6 1
    13 6 1
    13 6 1
    13 6 1
    -13 -7 1
    13 -7 -1
    -13 -7 1
    -13 -7 1
    -13 -7 1
    13 -7 -1
    13 -7 -1
    -13 -7 1
    13 -7 -1
    -13 -7 1
    13 -7 -1
    -13 -7 1
    -13 -7 1
    -13 -7 1
    -13 -7 1
    13 7 -1
    13 7 -1
    13 7 -1
    13 7 -1
    13 7 -1
    12 -7 -1
    -12 -7 1
    12 -7 -1
    -12 -7 1
    12 -7 -1
    -12 -7 1
    12 -7 -1
    -12 -7 1
    -12 -7 1
    -12 -7 1
    -12 -7 1
    -12 -7 1
    12 -7 -1
    12 7 -1
    12 7 -1
    12 7 -1
    12 7 -1
    12 7 -1
    12 7 -1
    -11 -7 1
    11 -7 -1
    -11 -7 1
    11 -7 -1
    11 -7 -1
    -11 -7 1
    -11 -7 1
    -11 -7 1
    11 -7 -1
    -11 -7 1
    -11 -7 1
    -11 -7 1
    11 -7 -1
    11 -7 -1
    11 -7 -1
    -11 -7 1
    -11 -7 1
    -11 -7 1
    11 -7 -1
    -11 -7 1
    11 7 -1
    11 7 -1
    11 7 -1
    11 7 -1
    11 7 -1
    -10 -7 1
    -10 -7 1
    -10 -7 1
    -10 -7 1
    10 -7 -1
    -10 -7 1
    10 -7 -1
    -10 -7 1
    -10 -7 1
    -10 -7 1
    10 -7 -1
    -10 -7 1
    -10 -7 1
    -10 -7 1
    -10 -7 1
    10 -7 -1
    10 7 -1
    10 7 -1
    10 7 -1
    10 7 -1
    10 7 -1
    -9 -7 1
    -9 -7 1
    -9 -7 1
    -9 -7 1
    -9 -7 1
    -9 -7 1
    9 -7 -1
    9 -7 -1
    -9 -7 1
    9 -7 -1
    -9 -7 1
    9 -7 -1
    -9 -7 1
    9 -7 -1
    9 -7 -1
    -9 -7 1
    9 -7 -1
    -9 -7 1
    9 -7 -1
    -9 -7 1
    9 -7 -1
    -9 7 1
    9 7 -1
    9 7 -1
    -9 7 1
    9 7 -1
    9 7 -1
    9 7 -1
    9 7 -1
    9 7 -1
    9 7 -1
    -8 -7 1
    -8 -7 1
    -8 -7 1
    -8 -7 1
    8 -7 -1
    8 -7 -1
    -8 -7 1
    8 -7 -1
    8 -7 -1
    -8 -7 1
    -8 -7 1
    -8 -7 1
    8 -7 -1
    -8 -7 1
    -8 -7 1
    -8 -7 1
    8 -7 -1
    8 -7 -1
    -8 -7 1
    -8 -7 1
    8 -7 -1
    8 -7 -1
    -8 -7 1
    8 -7 -1
    -8 7 1
    8 7 -1
    8 7 -1
    -8 7 1
    8 7 -1
    8 7 -1
    8 7 -1
    -7 -7 1
    7 -7 -1
    -7 -7 1
    7 -7 -1
    7 -7 -1
    7 -7 -1
    7 -7 -1
    -7 -7 1
    -7 -7 1
    -7 -7 1
    7 -7 -1
    -7 -7 1
    -7 -7 1
    -7 -7 1
    7 -7 -1
    -7 -7 1
    -7 -7 1
    -7 -7 1
    7 -7 -1
    -7 -7 1
    7 -7 -1
    7 -7 -1
    7 -7 -1
    7 -7 -1
    -7 -7 1
    7 -7 -1
    7 -7 -1
    7 7 -1
    -7 7 1
    7 7 -1
    7 7 -1
    7 7 -1
    7 7 -1
    7 7 -1
    7 7 -1
    7 7 -1
    7 7 -1
    -7 7 1
    7 7 -1
    7 7 -1
    -6 -7 1
    6 -7 -1
    6 -7 -1
    6 -7 -1
    -6 -7 1
    -6 -7 1
    -6 -7 1
    6 -7 -1
    6 -7 -1
    -6 -7 1
    -6 -7 1
    -6 -7 1
    6 -7 -1
    -6 -7 1
    6 -7 -1
    -6 -7 1
    6 -7 -1
    6 -7 -1
    -6 -7 1
    -6 -7 1
    -6 -7 1
    6 -7 -1
    -6 -7 1
    6 -7 -1
    -6 -7 1
    6 7 -1
    -6 7 1
    6 7 -1
    -6 7 1
    6 7 -1
    6 7 -1
    6 7 -1
    6 7 -1
    6 7 -1
    6 7 -1
    6 7 -1
    6 7 -1
    5 -7 -1
    5 -7 -1
    -5 -7 1
    5 -7 -1
    5 -7 -1
    -5 -7 1
    5 -7 -1
    5 -7 -1
    -5 -7 1
    -5 -7 1
    5 -7 -1
    -5 -7 1
    -5 -7 1
    -5 -7 1
    5 -7 -1
    -5 -7 1
    -5 -7 1
    5 -7 -1
    -5 -7 1
    5 -7 -1
    5 -7 -1
    5 -7 -1
    -5 -7 1
    5 7 -1
    5 7 -1
    5 7 -1
    -5 7 1
    5 7 -1
    5 7 -1
    5 7 -1
    -5 7 1
    4 -7 -1
    -4 -7 1
    -4 -7 1
    4 -7 -1
    4 -7 -1
    -4 -7 1
    4 -7 -1
    4 -7 -1
    -4 -7 1
    4 -7 -1
    -4 -7 1
    -4 -7 1
    -4 -7 1
    4 -7 -1
    -4 -7 1
    4 -7 -1
    4 -7 -1
    -4 -7 1
    4 -7 -1
    -4 -7 1
    4 -7 -1
    -4 -7 1
    -4 -7 1
    4 -7 -1
    4 -7 -1
    4 7 -1
    4 7 -1
    4 7 -1
    4 7 -1
    4 7 -1
    4 7 -1
    -4 7 1
    -4 7 1
    -3 -7 1
    3 -7 -1
    -3 -7 1
    3 -7 -1
    3 -7 -1
    -3 -7 1
    -3 -7 1
    -3 -7 1
    3 -7 -1
    -3 -7 1
    3 -7 -1
    3 -7 -1
    -3 -7 1
    3 -7 -1
    3 -7 -1
    -3 -7 1
    -3 -7 1
    -3 -7 1
    3 -7 -1
    3 -7 -1
    3 -7 -1
    3 -7 -1
    -3 -7 1
    -3 -7 1
    3 7 -1
    -3 7 1
    3 7 -1
    3 7 -1
    -3 7 1
    3 7 -1
    3 7 -1
    2 -7 -1
    2 -7 -1
    2 -7 -1
    -2 -7 1
    -2 -7 1
    -2 -7 1
    -2 -7 1
    -2 -7 1
    -2 -7 1
    2 -7 -1
    -2 -7 1
    -2 -7 1
    2 -7 -1
    2 -7 -1
    2 -7 -1
    2 -7 -1
    2 -7 -1
    -2 -7 1
    2 -7 -1
    -2 -7 1
    -2 -7 1
    2 -7 -1
    2 -7 -1
    -2 -7 1
    -2 -7 1
    -2 -7 1
    2 -7 -1
    -2 -7 1
    -2 -7 1
    2 -7 -1
    2 -7 -1
    -2 7 1
    -2 7 1
    2 7 -1
    2 7 -1
    2 7 -1
    2 7 -1
    2 7 -1
    2 7 -1
    1 -7 -1
    -1 -7 1
    -1 -7 1
    1 -7 -1
    1 -7 -1
    -1 -7 1
    1 -7 -1
    1 -7 -1
    -1 -7 1
    -1 -7 1
    1 -7 -1
    1 -7 -1
    1 -7 -1
    -1 -7 1
    1 -7 -1
    -1 -7 1
    1 -7 -1
    -1 -7 1
    -1 -7 1
    -1 -7 1
    -1 -7 1
    1 -7 -1
    1 -7 -1
    1 -7 -1
    -1 -7 1
    -1 -7 1
    -1 -7 1
    1 -7 -1
    1 -7 -1
    1 -7 -1
    1 7 -1
    1 7 -1
    1 7 -1
    1 7 -1
    1 7 -1
    0 -7 -1
    0 -7 -1
    0 -7 -1
    0 -7 -1
    0 -7 -1
    0 -7 1
    0 -7 -1
    0 -7 1
    0 -7 -1
    0 -7 1
    0 -7 -1
    0 -7 1
    0 -7 -1
    0 -7 -1
    0 -7 1
    0 -7 -1
    0 -7 1
    0 -7 1
    0 -7 1
    0 -7 1
    0 -7 -1
    0 7 1
    0 7 1
    0 7 -1
    0 7 -1
    0 7 1
    0 7 -1
    0 7 -1
    0 7 -1
    0 7 1
    -1 -7 -1
    1 -7 1
    -1 -7 -1
    1 -7 1
    -1 -7 -1
    1 -7 1
    -1 -7 -1
    -1 -7 -1
    1 -7 1
    -1 -7 -1
    1 -7 1
    -1 -7 -1
    1 -7 1
    1 -7 1
    -1 -7 -1
    1 -7 1
    -1 -7 -1
    -1 -7 -1
    1 -7 1
    -1 -7 -1
    1 -7 1
    -1 -7 -1
    1 7 1
    -1 7 -1
    1 7 1
    -1 7 -1
    1 7 1
    1 7 1
    1 7 1
    -1 7 -1
    -1 7 -1
    1 7 1
    -2 -7 -1
    2 -7 1
    -2 -7 -1
    2 -7 1
    2 -7 1
    -2 -7 -1
    -2 -7 -1
    2 -7 1
    -2 -7 -1
    -2 -7 -1
    2 -7 1
    2 -7 1
    2 -7 1
    -2 -7 -1
    -2 -7 -1
    2 -7 1
    2 -7 1
    -2 -7 -1
    -2 -7 -1
    2 -7 1
    -2 -7 -1
    -2 -7 -1
    2 -7 1
    -2 -7 -1
    2 -7 1
    2 7 1
    2 7 1
    2 7 1
    -2 7 -1
    -2 7 -1
    2 7 1
    -3 -7 -1
    -3 -7 -1
    -3 -7 -1
    -3 -7 -1
    3 -7 1
    -3 -7 -1
    -3 -7 -1
    3 -7 1
    -3 -7 -1
    -3 -7 -1
    3 -7 1
    3 -7 1
    3 -7 1
    -3 -7 -1
    -3 -7 -1
    -3 -7 -1
    -3 -7 -1
    -3 -7 -1
    -3 -7 -1
    -3 -7 -1
    -3 -7 -1
    3 -7 1
    -3 -7 -1
    -3 -7 -1
    3 -7 1
    3 -7 1
    3 -7 1
    3 -7 1
    3 -7 1
    3 -7 1
    3 -7 1
    3 -7 1
    3 -7 1
    3 -7 1
    -3 7 -1
    3 7 1
    3 7 1
    3 7 1
    3 7 1
    -3 7 -1
    -4 -7 -1
    4 -7 1
    4 -7 1
    4 -7 1
    4 -7 1
    4 -7 1
    -4 -7 -1
    -4 -7 -1
    -4 -7 -1
    4 -7 1
    4 -7 1
    4 -7 1
    -4 -7 -1
    -4 -7 -1
    4 -7 1
    -4 -7 -1
    -4 -7 -1
    4 -7 1
    -4 -7 -1
    4 -7 1
    4 -7 1
    -4 -7 -1
    4 -7 1
    -4 -7 -1
    -4 -7 -1
    4 -7 1
    -4 7 -1
    -4 7 -1
    4 7 1
    4 7 1
    4 7 1
    4 7 1
    -5 -7 -1
    5 -7 1
    5 -7 1
    -5 -7 -1
    -5 -7 -1
    5 -7 1
    5 -7 1
    5 -7 1
    -5 -7 -1
    -5 -7 -1
    5 -7 1
    -5 -7 -1
    5 -7 1
    -5 -7 -1
    -5 -7 -1
    5 -7 1
    5 -7 1
    -5 -7 -1
    -5 -7 -1
    -5 -7 -1
    5 -7 1
    -5 -7 -1
    5 -7 1
    -5 -7 -1
    5 -7 1
    -5 -7 -1
    -5 -7 -1
    -5 7 -1
    5 7 1
    -5 7 -1
    5 7 1
    5 7 1
    5 7 1
    -6 -7 -1
    -6 -7 -1
    -6 -7 -1
    -6 -7 -1
    -6 -7 -1
    -6 -7 -1
    6 -7 1
    -6 -7 -1
    6 -7 1
    -6 -7 -1
    -6 -7 -1
    6 -7 1
    -6 -7 -1
    6 -7 1
    6 -7 1
    6 -7 1
    6 -7 1
    6 -7 1
    6 -7 1
    -6 -7 -1
    -6 -7 -1
    6 -7 1
    6 7 1
    6 7 1
    6 7 1
    6 7 1
    7 -7 1
    -7 -7 -1
    -7 -7 -1
    7 -7 1
    7 -7 1
    7 -7 1
    -7 -7 -1
    -7 -7 -1
    7 -7 1
    -7 -7 -1
    -7 -7 -1
    7 -7 1
    -7 -7 -1
    7 -7 1
    -7 -7 -1
    -7 -7 -1
    -7 -7 -1
    -7 -7 -1
    -7 -7 -1
    -7 -7 -1
    7 -7 1
    7 -7 1
    -7 -7 -1
    7 -7 1
    7 -7 1
    -7 -7 -1
    -7 -7 -1
    -7 -7 -1
    7 -7 1
    -7 -7 -1
    7 7 1
    7 7 1
    7 7 1
    7 7 1
    7 7 1
    7 7 1
    7 7 1
    7 7 1
    8 -7 1
    -8 -7 -1
    8 -7 1
    -8 -7 -1
    -8 -7 -1
    8 -7 1
    -8 -7 -1
    -8 -7 -1
    -8 -7 -1
    -8 -7 -1
    -8 -7 -1
    8 -7 1
    -8 -7 -1
    8 -7 1
    -8 -7 -1
    -8 -7 -1
    -8 -7 -1
    -8 -7 -1
    -8 -7 -1
    8 -7 1
    8 7 1
    8 7 1
    8 7 1
    8 7 1
    8 7 1
    8 7 1
    8 7 1
    -9 -7 -1
    9 -7 1
    9 -7 1
    -9 -7 -1
    -9 -7 -1
    -9 -7 -1
    -9 -7 -1
    -9 -7 -1
    -9 -7 -1
    -9 -7 -1
    9 -7 1
    9 -7 1
    -9 -7 -1
    -9 -7 -1
    9 -7 1
    -9 -7 -1
    -9 -7 -1
    9 -7 1
    -9 -7 -1
    -9 -7 -1
    9 7 1
    9 7 1
    9 7 1
    9 7 1
    9 7 1
    9 7 1
    -10 -7 -1
    -10 -7 -1
    10 -7 1
    -10 -7 -1
    10 -7 1
    -10 -7 -1
    -10 -7 -1
    -10 -7 -1
    -10 -7 -1
    10 -7 1
    -10 -7 -1
    -10 -7 -1
    -10 -7 -1
    -10 -7 -1
    10 -7 1
    -10 -7 -1
    10 -7 1
    10 -7 1
    10 7 1
    10 7 1
    10 7 1
    10 7 1
    10 7 1
    10 7 1
    -11 -7 -1
    -11 -7 -1
    -11 -7 -1
    -11 -7 -1
    -11 -7 -1
    -11 -7 -1
    11 -7 1
    -11 -7 -1
    -11 -7 -1
    -11 -7 -1
    11 -7 1
    -11 -7 -1
    -11 -7 -1
    11 -7 1
    -11 -7 -1
    11 -7 1
    -11 -7 -1
    11 -7 1
    11 -7 1
    11 7 1
    11 7 1
    11 7 1
    11 7 1
    11 7 1
    11 7 1
    -12 -7 -1
    -12 -7 -1
    12 -7 1
    -12 -7 -1
    -12 -7 -1
    -12 -7 -1
    12 -7 1
    -12 -7 -1
    12 -7 1
    12 -7 1
    -12 -7 -1
    -12 -7 -1
    -12 -7 -1
    -12 -7 -1
    -12 -7 -1
    12 -7 1
    12 7 1
    12 7 1
    12 7 1
    12 7 1
    12 7 1
    -13 -7 -1
    13 -7 1
    13 -7 1
    13 -7 1
    -13 -7 -1
    -13 -7 -1
    -13 -7 -1
    -13 -7 -1
    13 -7 1
    -13 -7 -1
    -13 -7 -1
    -13 -7 -1
    -13 -7 -1
    -13 -7 -1
    13 -7 1
    13 -7 1
    -13 -7 -1
    13 7 1
    13 7 1
    13 7 1
    13 7 1
    13 7 1
    13 7 1
    -13 -8 1
    13 -8 -1
    13 -8 -1
    -13 -8 1
    -13 -8 1
    -13 -8 1
    -13 -8 1
    -13 -8 1
    -13 -8 1
    -13 -8 1
    13 -8 -1
    -13 -8 1
    -13 -8 1
    13 -8 -1
    13 -8 -1
    13 8 -1
    13 8 -1
    13 8 -1
    13 8 -1
    -12 -8 1
    12 -8 -1
    -12 -8 1
    12 -8 -1
    -12 -8 1
    12 -8 -1
    12 -8 -1
    12 -8 -1
    -12 -8 1
    -12 -8 1
    -12 -8 1
    12 -8 -1
    -12 -8 1
    12 -8 -1
    -12 -8 1
    -12 -8 1
    12 -8 -1
    -12 -8 1
    -12 -8 1
    -12 -8 1
    12 -8 -1
    12 8 -1
    12 8 -1
    12 8 -1
    12 8 -1
    12 8 -1
    12 8 -1
    11 -8 -1
    11 -8 -1
    -11 -8 1
    11 -8 -1
    11 -8 -1
    11 -8 -1
    11 -8 -1
    11 -8 -1
    11 -8 -1
    11 -8 -1
    11 -8 -1
    11 8 -1
    10 -8 -1
    -10 -8 1
    10 -8 -1
    10 -8 -1
    -10 -8 1
    -10 -8 1
    10 -8 -1
    10 -8 -1
    10 -8 -1
    10 -8 -1
    -10 -8 1
    -10 -8 1
    10 -8 -1
    10 -8 -1
    -10 -8 1
    -10 -8 1
    10 -8 -1
    10 -8 -1
    10 -8 -1
    10 -8 -1
    -10 -8 1
    -10 -8 1
    -10 -8 1
    10 -8 -1
    -10 -8 1
    -10 -8 1
    10 8 -1
    10 8 -1
    10 8 -1
    10 8 -1
    10 8 -1
    10 8 -1
    10 8 -1
    10 8 -1
    -9 -8 1
    9 -8 -1
    9 -8 -1
    9 -8 -1
    9 -8 -1
    -9 -8 1
    9 -8 -1
    -9 -8 1
    -9 -8 1
    9 -8 -1
    9 -8 -1
    9 -8 -1
    -9 -8 1
    -9 -8 1
    -9 -8 1
    -9 -8 1
    -9 -8 1
    -9 -8 1
    -9 -8 1
    9 -8 -1
    9 -8 -1
    -9 -8 1
    9 -8 -1
    9 -8 -1
    9 -8 -1
    -9 -8 1
    -9 -8 1
    9 8 -1
    9 8 -1
    -9 8 1
    -9 8 1
    9 8 -1
    9 8 -1
    9 8 -1
    8 -8 -1
    -8 -8 1
    -8 -8 1
    -8 -8 1
    -8 -8 1
    -8 -8 1
    -8 -8 1
    8 -8 -1
    8 -8 -1
    -8 -8 1
    -8 -8 1
    -8 -8 1
    -8 -8 1
    8 8 -1
    8 8 -1
    8 8 -1
    -8 8 1
    8 8 -1
    8 8 -1
    8 8 -1
    8 8 -1
    8 8 -1
    -8 8 1
    -7 -8 1
    -7 -8 1
    7 -8 -1
    -7 -8 1
    7 -8 -1
    -7 -8 1
    7 -8 -1
    7 -8 -1
    -7 -8 1
    -7 -8 1
    -7 -8 1
    -7 -8 1
    7 -8 -1
    -7 -8 1
    7 -8 -1
    7 -8 -1
    7 -8 -1
    -7 -8 1
    7 -8 -1
    -7 -8 1
    7 -8 -1
    7 -8 -1
    -7 -8 1
    -7 -8 1
    -7 -8 1
    7 -8 -1
    -7 -8 1
    7 8 -1
    7 8 -1
    7 8 -1
    -7 8 1
    -7 8 1
    7 8 -1
    7 8 -1
    7 8 -1
    7 8 -1
    6 -8 -1
    -6 -8 1
    6 -8 -1
    6 -8 -1
    -6 -8 1
    6 -8 -1
    6 -8 -1
    -6 -8 1
    -6 -8 1
    -6 -8 1
    6 -8 -1
    6 -8 -1
    -6 -8 1
    6 -8 -1
    -6 -8 1
    -6 -8 1
    -6 -8 1
    -6 -8 1
    6 -8 -1
    6 -8 -1
    -6 -8 1
    -6 8 1
    6 8 -1
    6 8 -1
    6 8 -1
    6 8 -1
    6 8 -1
    -6 8 1
    5 -8 -1
    5 -8 -1
    5 -8 -1
    5 -8 -1
    -5 -8 1
    -5 -8 1
    5 -8 -1
    -5 -8 1
    -5 -8 1
    5 -8 -1
    5 -8 -1
    5 -8 -1
    5 -8 -1
    -5 -8 1
    -5 -8 1
    -5 -8 1
    -5 -8 1
    5 -8 -1
    -5 -8 1
    5 -8 -1
    -5 -8 1
    5 -8 -1
    5 -8 -1
    -5 8 1
    5 8 -1
    5 8 -1
    5 8 -1
    5 8 -1
    -5 8 1
    4 -8 -1
    -4 -8 1
    4 -8 -1
    4 -8 -1
    -4 -8 1
    4 -8 -1
    4 -8 -1
    4 -8 -1
    4 -8 -1
    -4 -8 1
    -4 -8 1
    4 -8 -1
    4 -8 -1
    4 -8 -1
    -4 -8 1
    -4 -8 1
    -4 -8 1
    4 -8 -1
    -4 -8 1
    4 -8 -1
    -4 -8 1
    -4 -8 1
    4 -8 -1
    -4 -8 1
    4 -8 -1
    -4 -8 1
    -4 8 1
    4 8 -1
    4 8 -1
    4 8 -1
    4 8 -1
    -4 8 1
    4 8 -1
    -3 -8 1
    3 -8 -1
    3 -8 -1
    3 -8 -1
    -3 -8 1
    3 -8 -1
    3 -8 -1
    -3 -8 1
    3 -8 -1
    3 -8 -1
    -3 -8 1
    -3 -8 1
    3 -8 -1
    -3 -8 1
    -3 -8 1
    -3 -8 1
    3 -8 -1
    -3 -8 1
    -3 -8 1
    3 -8 -1
    -3 -8 1
    3 -8 -1
    -3 -8 1
    -3 -8 1
    3 -8 -1
    3 -8 -1
    -3 -8 1
    3 -8 -1
    -3 -8 1
    -3 -8 1
    3 -8 -1
    -3 -8 1
    -3 -8 1
    3 -8 -1
    3 -8 -1
    3 -8 -1
    3 8 -1
    3 8 -1
    3 8 -1
    3 8 -1
    3 8 -1
    -3 8 1
    3 8 -1
    -3 8 1
    2 -8 -1
    2 -8 -1
    2 -8 -1
    -2 -8 1
    -2 -8 1
    2 -8 -1
    -2 -8 1
    -2 -8 1
    2 -8 -1
    -2 -8 1
    2 -8 -1
    -2 -8 1
    -2 -8 1
    2 -8 -1
    2 -8 -1
    2 -8 -1
    -2 -8 1
    2 -8 -1
    2 -8 -1
    -2 -8 1
    2 -8 -1
    -2 -8 1
    2 -8 -1
    -2 -8 1
    2 -8 -1
    2 -8 -1
    -2 -8 1
    -2 -8 1
    2 -8 -1
    -2 -8 1
    -2 -8 1
    2 8 -1
    2 8 -1
    2 8 -1
    -2 8 1
    2 8 -1
    -2 8 1
    -1 -8 1
    -1 -8 1
    -1 -8 1
    -1 -8 1
    1 -8 -1
    -1 -8 1
    -1 -8 1
    -1 -8 1
    -1 -8 1
    -1 -8 1
    1 -8 -1
    1 -8 -1
    -1 -8 1
    1 -8 -1
    1 -8 -1
    -1 -8 1
    1 -8 -1
    1 -8 -1
    1 -8 -1
    1 -8 -1
    -1 -8 1
    -1 -8 1
    -1 -8 1
    1 -8 -1
    1 -8 -1
    -1 -8 1
    1 -8 -1
    -1 -8 1
    1 -8 -1
    1 -8 -1
    1 -8 -1
    -1 -8 1
    1 -8 -1
    1 -8 -1
    1 8 -1
    1 8 -1
    -1 8 1
    1 8 -1
    1 8 -1
    1 8 -1
    1 8 -1
    -1 8 1
    0 -8 1
    0 -8 1
    0 -8 1
    0 -8 -1
    0 -8 1
    0 -8 -1
    0 -8 1
    0 -8 -1
    0 -8 -1
    0 -8 -1
    0 -8 -1
    0 -8 -1
    0 -8 -1
    0 -8 1
    0 -8 -1
    0 -8 -1
    0 -8 -1
    0 -8 1
    0 -8 1
    0 -8 1
    0 -8 -1
    0 -8 1
    0 -8 -1
    0 -8 1
    0 -8 1
    0 -8 1
    0 -8 -1
    0 -8 -1
    0 -8 1
    0 -8 1
    0 -8 -1
    0 8 -1
    0 8 -1
    0 8 1
    0 8 1
    0 8 -1
    0 8 -1
    0 8 -1
    -1 -8 -1
    1 -8 1
    1 -8 1
    1 -8 1
    1 -8 1
    -1 -8 -1
    1 -8 1
    -1 -8 -1
    -1 -8 -1
    1 -8 1
    1 -8 1
    1 -8 1
    -1 -8 -1
    -1 -8 -1
    1 -8 1
    -1 -8 -1
    -1 -8 -1
    -1 -8 -1
    -1 -8 -1
    1 -8 1
    -1 -8 -1
    -1 -8 -1
    1 -8 1
    1 -8 1
    1 8 1
    -1 8 -1
    1 8 1
    1 8 1
    1 8 1
    1 8 1
    -1 8 -1
    1 8 1
    2 -8 1
    -2 -8 -1
    -2 -8 -1
    2 -8 1
    2 -8 1
    -2 -8 -1
    -2 -8 -1
    -2 -8 -1
    -2 -8 -1
    -2 -8 -1
    -2 -8 -1
    2 -8 1
    2 -8 1
    2 -8 1
    2 -8 1
    2 -8 1
    2 -8 1
    2 -8 1
    -2 -8 -1
    -2 -8 -1
    -2 -8 -1
    2 -8 1
    -2 -8 -1
    2 -8 1
    -2 -8 -1
    -2 -8 -1
    2 -8 1
    2 -8 1
    -2 -8 -1
    -2 -8 -1
    2 -8 1
    2 -8 1
    -2 -8 -1
    -2 -8 -1
    2 8 1
    2 8 1
    -2 8 -1
    2 8 1
    -2 8 -1
    2 8 1
    2 8 1
    2 8 1
    -3 -8 -1
    3 -8 1
    3 -8 1
    -3 -8 -1
    -3 -8 -1
    -3 -8 -1
    -3 -8 -1
    3 -8 1
    -3 -8 -1
    3 -8 1
    -3 -8 -1
    -3 -8 -1
    -3 -8 -1
    -3 -8 -1
    -3 -8 -1
    3 -8 1
    -3 -8 -1
    -3 -8 -1
    -3 -8 -1
    3 -8 1
    3 -8 1
    -3 -8 -1
    -3 -8 -1
    3 -8 1
    3 -8 1
    3 -8 1
    3 -8 1
    3 -8 1
    3 -8 1
    3 -8 1
    3 -8 1
    -3 -8 -1
    -3 -8 -1
    3 -8 1
    3 -8 1
    3 8 1
    3 8 1
    3 8 1
    3 8 1
    3 8 1
    3 8 1
    -4 -8 -1
    -4 -8 -1
    -4 -8 -1
    -4 -8 -1
    -4 -8 -1
    -4 -8 -1
    4 -8 1
    4 -8 1
    -4 -8 -1
    -4 -8 -1
    4 -8 1
    -4 -8 -1
    -4 -8 -1
    -4 -8 -1
    4 -8 1
    -4 -8 -1
    -4 -8 -1
    4 -8 1
    4 -8 1
    4 -8 1
    4 -8 1
    -4 -8 -1
    4 -8 1
    -4 -8 -1
    4 -8 1
    4 -8 1
    4 -8 1
    -4 -8 -1
    4 -8 1
    4 -8 1
    -4 8 -1
    -4 8 -1
    4 8 1
    4 8 1
    4 8 1
    -5 -8 -1
    -5 -8 -1
    5 -8 1
    -5 -8 -1
    5 -8 1
    5 -8 1
    -5 -8 -1
    -5 -8 -1
    -5 -8 -1
    5 -8 1
    5 -8 1
    5 -8 1
    5 -8 1
    -5 -8 -1
    -5 -8 -1
    5 -8 1
    5 -8 1
    5 -8 1
    -5 -8 -1
    -5 -8 -1
    5 -8 1
    5 -8 1
    5 -8 1
    5 -8 1
    -5 -8 -1
    5 -8 1
    -5 -8 -1
    5 -8 1
    -5 -8 -1
    -5 8 -1
    5 8 1
    5 8 1
    -5 8 -1
    5 8 1
    -6 -8 -1
    -6 -8 -1
    -6 -8 -1
    -6 -8 -1
    -6 -8 -1
    6 -8 1
    6 -8 1
    6 -8 1
    -6 -8 -1
    6 -8 1
    6 -8 1
    6 -8 1
    6 -8 1
    6 -8 1
    6 -8 1
    -6 -8 -1
    6 -8 1
    -6 -8 -1
    6 -8 1
    6 -8 1
    6 -8 1
    6 -8 1
    6 -8 1
    -6 -8 -1
    -6 -8 -1
    6 -8 1
    -6 -8 -1
    -6 -8 -1
    -6 -8 -1
    -6 -8 -1
    6 8 1
    6 8 1
    6 8 1
    6 8 1
    -7 -8 -1
    7 -8 1
    7 -8 1
    7 -8 1
    -7 -8 -1
    7 -8 1
    7 -8 1
    -7 -8 -1
    -7 -8 -1
    -7 -8 -1
    7 -8 1
    7 -8 1
    7 -8 1
    -7 -8 -1
    -7 -8 -1
    -7 -8 -1
    -7 -8 -1
    -7 -8 -1
    7 -8 1
    7 -8 1
    7 -8 1
    -7 -8 -1
    7 -8 1
    7 8 1
    7 8 1
    7 8 1
    7 8 1
    -8 -8 -1
    -8 -8 -1
    -8 -8 -1
    -8 -8 -1
    8 -8 1
    8 -8 1
    8 -8 1
    -8 -8 -1
    -8 -8 -1
    -8 -8 -1
    8 -8 1
    -8 -8 -1
    8 -8 1
    -8 -8 -1
    -8 -8 -1
    -8 -8 -1
    -8 -8 -1
    -8 -8 -1
    -8 -8 -1
    8 -8 1
    -8 -8 -1
    -8 -8 -1
    8 -8 1
    8 -8 1
    -8 -8 -1
    8 -8 1
    -8 -8 -1
    8 -8 1
    8 8 1
    8 8 1
    8 8 1
    8 8 1
    8 8 1
    8 8 1
    -9 -8 -1
    -9 -8 -1
    -9 -8 -1
    -9 -8 -1
    9 -8 1
    9 -8 1
    -9 -8 -1
    9 -8 1
    -9 -8 -1
    -9 -8 -1
    -9 -8 -1
    -9 -8 -1
    -9 -8 -1
    9 -8 1
    -9 -8 -1
    9 -8 1
    9 8 1
    9 8 1
    9 8 1
    9 8 1
    9 8 1
    9 8 1
    -10 -8 -1
    -10 -8 -1
    -10 -8 -1
    -10 -8 -1
    10 -8 1
    -10 -8 -1
    -10 -8 -1
    10 -8 1
    -10 -8 -1
    -10 -8 -1
    10 -8 1
    -10 -8 -1
    10 -8 1
    -10 -8 -1
    -10 -8 -1
    -10 -8 -1
    10 8 1
    10 8 1
    10 8 1
    10 8 1
    10 8 1
    10 8 1
    11 -8 1
    -11 -8 -1
    -11 -8 -1
    11 -8 1
    11 -8 1
    11 -8 1
    -11 -8 -1
    -11 -8 -1
    11 -8 1
    11 -8 1
    -11 -8 -1
    -11 -8 -1
    -11 -8 -1
    11 -8 1
    11 -8 1
    -11 -8 -1
    -11 -8 -1
    -11 -8 -1
    -11 -8 -1
    11 8 1
    11 8 1
    11 8 1
    11 8 1
    11 8 1
    11 8 1
    -12 -8 -1
    12 -8 1
    12 -8 1
    12 -8 1
    -12 -8 -1
    12 -8 1
    -12 -8 -1
    -12 -8 -1
    12 -8 1
    -12 -8 -1
    -12 -8 -1
    -12 -8 -1
    12 -8 1
    12 -8 1
    -12 -8 -1
    -12 -8 -1
    12 -8 1
    -12 -8 -1
    -12 -8 -1
    12 8 1
    12 8 1
    12 8 1
    12 8 1
    12 8 1
    12 8 1
    12 -9 -1
    -12 -9 1
    -12 -9 1
    -12 -9 1
    -12 -9 1
    -12 -9 1
    12 -9 -1
    12 -9 -1
    -12 -9 1
    -12 -9 1
    12 -9 -1
    -12 -9 1
    -12 -9 1
    12 -9 -1
    12 9 -1
    12 9 -1
    12 9 -1
    12 9 -1
    12 9 -1
    -11 -9 1
    11 -9 -1
    -11 -9 1
    -11 -9 1
    -11 -9 1
    11 -9 -1
    11 -9 -1
    -11 -9 1
    11 -9 -1
    11 -9 -1
    11 -9 -1
    11 -9 -1
    11 -9 -1
    -11 -9 1
    11 -9 -1
    -11 -9 1
    11 -9 -1
    11 -9 -1
    -11 -9 1
    11 -9 -1
    11 9 -1
    11 9 -1
    11 9 -1
    11 9 -1
    10 -9 -1
    -10 -9 1
    10 -9 -1
    10 -9 -1
    10 -9 -1
    10 -9 -1
    -10 -9 1
    -10 -9 1
    10 -9 -1
    10 9 -1
    10 9 -1
    -9 -9 1
    -9 -9 1
    9 -9 -1
    9 -9 -1
    -9 -9 1
    -9 -9 1
    -9 -9 1
    9 -9 -1
    9 -9 -1
    -9 -9 1
    -9 -9 1
    -9 -9 1
    9 -9 -1
    9 -9 -1
    9 -9 -1
    9 -9 -1
    -9 -9 1
    -9 -9 1
    9 -9 -1
    9 -9 -1
    9 9 -1
    9 9 -1
    -9 9 1
    9 9 -1
    -9 9 1
    8 -9 -1
    8 -9 -1
    -8 -9 1
    -8 -9 1
    -8 -9 1
    8 -9 -1
    8 -9 -1
    8 -9 -1
    -8 -9 1
    -8 -9 1
    -8 -9 1
    -8 -9 1
    -8 -9 1
    -8 -9 1
    8 -9 -1
    8 -9 -1
    8 -9 -1
    -8 -9 1
    -8 -9 1
    -8 9 1
    8 9 -1
    -8 9 1
    8 9 -1
    8 9 -1
    8 9 -1
    -7 -9 1
    -7 -9 1
    -7 -9 1
    7 -9 -1
    7 -9 -1
    7 -9 -1
    7 -9 -1
    7 -9 -1
    -7 -9 1
    7 -9 -1
    -7 -9 1
    7 -9 -1
    -7 -9 1
    7 -9 -1
    -7 -9 1
    7 -9 -1
    7 -9 -1
    -7 -9 1
    7 -9 -1
    -7 -9 1
    7 -9 -1
    -7 -9 1
    -7 -9 1
    -7 -9 1
    7 -9 -1
    -7 -9 1
    7 -9 -1
    7 -9 -1
    7 -9 -1
    -7 -9 1
    -7 9 1
    7 9 -1
    7 9 -1
    7 9 -1
    7 9 -1
    -7 9 1
    7 9 -1
    -6 -9 1
    6 -9 -1
    -6 -9 1
    -6 -9 1
    -6 -9 1
    6 -9 -1
    6 -9 -1
    6 -9 -1
    6 -9 -1
    6 -9 -1
    6 -9 -1
    6 -9 -1
    -6 -9 1
    -6 -9 1
    6 -9 -1
    -6 -9 1
    6 -9 -1
    6 -9 -1
    -6 -9 1
    6 -9 -1
    6 -9 -1
    -6 -9 1
    6 9 -1
    -6 9 1
    6 9 -1
    -6 9 1
    6 9 -1
    5 -9 -1
    5 -9 -1
    -5 -9 1
    5 -9 -1
    -5 -9 1
    5 -9 -1
    5 -9 -1
    5 -9 -1
    5 -9 -1
    -5 -9 1
    5 -9 -1
    5 -9 -1
    -5 -9 1
    -5 -9 1
    5 -9 -1
    5 -9 -1
    -5 -9 1
    -5 -9 1
    -5 -9 1
    -5 -9 1
    -5 -9 1
    -5 -9 1
    -5 -9 1
    -5 -9 1
    -5 -9 1
    5 -9 -1
    -5 -9 1
    5 -9 -1
    5 -9 -1
    5 -9 -1
    -5 -9 1
    5 -9 -1
    5 9 -1
    5 9 -1
    5 9 -1
    5 9 -1
    -4 -9 1
    -4 -9 1
    4 -9 -1
    -4 -9 1
    4 -9 -1
    -4 -9 1
    4 -9 -1
    -4 -9 1
    -4 -9 1
    -4 -9 1
    4 -9 -1
    4 -9 -1
    4 -9 -1
    -4 -9 1
    4 -9 -1
    4 -9 -1
    -4 -9 1
    4 -9 -1
    -4 -9 1
    4 -9 -1
    -4 -9 1
    -4 -9 1
    4 -9 -1
    4 -9 -1
    4 9 -1
    4 9 -1
    4 9 -1
    -4 9 1
    4 9 -1
    -4 9 1
    3 -9 -1
    -3 -9 1
    3 -9 -1
    3 -9 -1
    -3 -9 1
    3 -9 -1
    -3 -9 1
    -3 -9 1
    -3 -9 1
    -3 -9 1
    -3 -9 1
    -3 -9 1
    -3 -9 1
    3 -9 -1
    3 -9 -1
    3 -9 -1
    -3 -9 1
    3 -9 -1
    3 -9 -1
    3 -9 -1
    3 -9 -1
    -3 -9 1
    -3 -9 1
    3 -9 -1
    3 -9 -1
    3 -9 -1
    -3 -9 1
    -3 -9 1
    3 -9 -1
    3 9 -1
    3 9 -1
    3 9 -1
    -3 9 1
    3 9 -1
    3 9 -1
    -3 9 1
    -2 -9 1
    2 -9 -1
    2 -9 -1
    -2 -9 1
    2 -9 -1
    2 -9 -1
    2 -9 -1
    2 -9 -1
    2 -9 -1
    2 -9 -1
    -2 -9 1
    -2 -9 1
    2 -9 -1
    -2 -9 1
    2 -9 -1
    2 -9 -1
    2 -9 -1
    2 -9 -1
    -2 -9 1
    -2 -9 1
    -2 -9 1
    -2 -9 1
    -2 -9 1
    2 -9 -1
    -2 -9 1
    2 -9 -1
    2 -9 -1
    -2 -9 1
    -2 -9 1
    -2 -9 1
    2 9 -1
    2 9 -1
    -2 9 1
    2 9 -1
    2 9 -1
    2 9 -1
    2 9 -1
    -2 9 1
    1 -9 -1
    -1 -9 1
    1 -9 -1
    1 -9 -1
    -1 -9 1
    -1 -9 1
    1 -9 -1
    1 -9 -1
    -1 -9 1
    1 -9 -1
    1 -9 -1
    1 -9 -1
    1 -9 -1
    1 -9 -1
    1 -9 -1
    -1 -9 1
    1 -9 -1
    1 -9 -1
    1 -9 -1
    -1 -9 1
    -1 -9 1
    -1 -9 1
    -1 -9 1
    -1 -9 1
    1 -9 -1
    -1 -9 1
    -1 -9 1
    -1 9 1
    1 9 -1
    1 9 -1
    1 9 -1
    -1 9 1
    1 9 -1
    0 -9 -1
    0 -9 -1
    0 -9 -1
    0 -9 1
    0 -9 1
    0 -9 1
    0 -9 -1
    0 -9 1
    0 -9 -1
    0 -9 -1
    0 -9 1
    0 -9 1
    0 -9 -1
    0 -9 -1
    0 -9 1
    0 -9 1
    0 -9 1
    0 -9 -1
    0 -9 -1
    0 -9 1
    0 -9 -1
    0 -9 -1
    0 -9 -1
    0 -9 1
    0 -9 1
    0 -9 1
    0 -9 -1
    0 -9 -1
    0 -9 1
    0 -9 1
    0 -9 -1
    0 9 1
    0 9 -1
    0 9 1
    0 9 1
    0 9 -1
    0 9 1
    0 9 1
    0 9 -1
    0 9 -1
    0 9 -1
    1 -9 1
    1 -9 1
    -1 -9 -1
    1 -9 1
    1 -9 1
    -1 -9 -1
    -1 -9 -1
    -1 -9 -1
    1 -9 1
    -1 -9 -1
    1 -9 1
    1 -9 1
    -1 -9 -1
    1 -9 1
    -1 -9 -1
    -1 -9 -1
    -1 -9 -1
    1 -9 1
    1 -9 1
    -1 -9 -1
    -1 -9 -1
    -1 -9 -1
    -1 -9 -1
    -1 -9 -1
    -1 -9 -1
    1 -9 1
    1 9 1
    -1 9 -1
    1 9 1
    -1 9 -1
    1 9 1
    1 9 1
    2 -9 1
    -2 -9 -1
    -2 -9 -1
    -2 -9 -1
    -2 -9 -1
    -2 -9 -1
    2 -9 1
    -2 -9 -1
    2 -9 1
    2 -9 1
    2 -9 1
    -2 -9 -1
    -2 -9 -1
    -2 -9 -1
    2 -9 1
    -2 -9 -1
    2 -9 1
    -2 -9 -1
    2 -9 1
    2 -9 1
    2 -9 1
    -2 -9 -1
    -2 -9 -1
    2 -9 1
    -2 -9 -1
    2 -9 1
    2 -9 1
    2 9 1
    2 9 1
    2 9 1
    2 9 1
    -2 9 -1
    2 9 1
    -2 9 -1
    3 -9 1
    -3 -9 -1
    3 -9 1
    -3 -9 -1
    3 -9 1
    -3 -9 -1
    3 -9 1
    3 -9 1
    -3 -9 -1
    -3 -9 -1
    3 -9 1
    -3 -9 -1
    3 -9 1
    -3 -9 -1
    3 -9 1
    -3 -9 -1
    -3 -9 -1
    -3 -9 -1
    3 -9 1
    3 -9 1
    3 -9 1
    3 -9 1
    -3 -9 -1
    3 -9 1
    3 -9 1
    -3 -9 -1
    -3 -9 -1
    -3 -9 -1
    3 -9 1
    -3 -9 -1
    -3 -9 -1
    3 -9 1
    -3 -9 -1
    -3 9 -1
    3 9 1
    3 9 1
    3 9 1
    -3 9 -1
    3 9 1
    3 9 1
    3 9 1
    -4 -9 -1
    4 -9 1
    4 -9 1
    4 -9 1
    4 -9 1
    -4 -9 -1
    4 -9 1
    -4 -9 -1
    -4 -9 -1
    4 -9 1
    -4 -9 -1
    4 -9 1
    -4 -9 -1
    4 -9 1
    4 -9 1
    4 -9 1
    -4 -9 -1
    -4 -9 -1
    4 -9 1
    4 -9 1
    4 -9 1
    -4 -9 -1
    -4 -9 -1
    -4 -9 -1
    4 -9 1
    4 -9 1
    -4 9 -1
    -4 9 -1
    4 9 1
    4 9 1
    4 9 1
    5 -9 1
    5 -9 1
    5 -9 1
    5 -9 1
    5 -9 1
    -5 -9 -1
    -5 -9 -1
    -5 -9 -1
    -5 -9 -1
    -5 -9 -1
    5 -9 1
    5 -9 1
    5 -9 1
    -5 -9 -1
    -5 -9 -1
    -5 -9 -1
    -5 -9 -1
    -5 -9 -1
    -5 -9 -1
    5 -9 1
    5 -9 1
    5 -9 1
    -5 -9 -1
    5 -9 1
    -5 -9 -1
    -5 -9 -1
    5 9 1
    5 9 1
    5 9 1
    -5 9 -1
    -5 9 -1
    -6 -9 -1
    6 -9 1
    -6 -9 -1
    -6 -9 -1
    -6 -9 -1
    6 -9 1
    6 -9 1
    6 -9 1
    -6 -9 -1
    6 -9 1
    6 -9 1
    6 -9 1
    -6 -9 -1
    6 -9 1
    -6 -9 -1
    -6 -9 -1
    6 -9 1
    6 -9 1
    6 9 1
    6 9 1
    6 9 1
    6 9 1
    6 9 1
    6 9 1
    7 -9 1
    7 -9 1
    7 -9 1
    -7 -9 -1
    7 -9 1
    -7 -9 -1
    7 -9 1
    -7 -9 -1
    -7 -9 -1
    -7 -9 -1
    7 -9 1
    -7 -9 -1
    7 -9 1
    7 -9 1
    -7 -9 -1
    -7 -9 -1
    7 -9 1
    7 -9 1
    -7 -9 -1
    -7 -9 -1
    -7 -9 -1
    7 -9 1
    7 -9 1
    7 -9 1
    -7 -9 -1
    7 9 1
    8 -9 1
    -8 -9 -1
    -8 -9 -1
    -8 -9 -1
    -8 -9 -1
    -8 -9 -1
    -8 -9 -1
    -8 -9 -1
    -8 -9 -1
    8 -9 1
    8 -9 1
    8 -9 1
    -8 -9 -1
    8 9 1
    8 9 1
    9 -9 1
    9 -9 1
    -9 -9 -1
    -9 -9 -1
    -9 -9 -1
    -9 -9 -1
    -9 -9 -1
    9 -9 1
    -9 -9 -1
    -9 -9 -1
    9 -9 1
    -9 -9 -1
    9 -9 1
    9 -9 1
    -9 -9 -1
    -9 -9 -1
    -9 -9 -1
    -9 -9 -1
    -9 -9 -1
    9 -9 1
    -9 -9 -1
    9 -9 1
    9 9 1
    9 9 1
    -10 -9 -1
    10 -9 1
    -10 -9 -1
    -10 -9 -1
    -10 -9 -1
    10 -9 1
    -10 -9 -1
    -10 -9 -1
    10 -9 1
    -10 -9 -1
    -10 -9 -1
    -10 -9 -1
    10 -9 1
    10 9 1
    10 9 1
    11 -9 1
    -11 -9 -1
    -11 -9 -1
    -11 -9 -1
    11 -9 1
    -11 -9 -1
    -11 -9 -1
    -11 -9 -1
    11 -9 1
    -11 -9 -1
    11 -9 1
    -11 -9 -1
    -11 -9 -1
    11 9 1
    11 9 1
    10 -10 -1
    10 -10 -1
    -10 -10 1
    -10 -10 1
    -10 -10 1
    10 -10 -1
    10 -10 -1
    10 -10 -1
    -10 -10 1
    10 -10 -1
    10 -10 -1
    10 -10 -1
    -10 -10 1
    -10 -10 1
    -10 -10 1
    -10 -10 1
    10 -10 -1
    10 -10 -1
    10 -10 -1
    -10 -10 1
    10 10 -1
    10 10 -1
    9 -10 -1
    -9 -10 1
    9 -10 -1
    -9 -10 1
    -9 -10 1
    -9 -10 1
    -9 -10 1
    -9 -10 1
    9 -10 -1
    9 -10 -1
    9 -10 -1
    9 -10 -1
    9 -10 -1
    -9 -10 1
    -9 -10 1
    9 -10 -1
    9 -10 -1
    -9 -10 1
    -9 -10 1
    9 -10 -1
    -9 -10 1
    9 -10 -1
    -9 -10 1
    9 -10 -1
    9 10 -1
    9 10 -1
    9 10 -1
    9 10 -1
    8 -10 -1
    8 -10 -1
    8 -10 -1
    8 -10 -1
    -8 -10 1
    8 -10 -1
    -8 -10 1
    8 -10 -1
    -8 -10 1
    8 -10 -1
    8 -10 -1
    -8 -10 1
    -8 -10 1
    -8 -10 1
    -8 -10 1
    8 -10 -1
    -8 -10 1
    -8 -10 1
    8 10 -1
    8 10 -1
    -7 -10 1
    -7 -10 1
    -7 -10 1
    7 -10 -1
    7 -10 -1
    -7 -10 1
    -7 -10 1
    7 -10 -1
    7 -10 -1
    7 -10 -1
    7 -10 -1
    7 -10 -1
    -7 -10 1
    7 -10 -1
    -7 -10 1
    7 -10 -1
    -7 -10 1
    7 -10 -1
    -7 -10 1
    7 -10 -1
    -7 -10 1
    7 -10 -1
    7 -10 -1
    -7 -10 1
    -7 -10 1
    7 -10 -1
    7 -10 -1
    7 -10 -1
    7 -10 -1
    -7 -10 1
    -7 -10 1
    -7 10 1
    7 10 -1
    -7 10 1
    7 10 -1
    7 10 -1
    7 10 -1
    6 -10 -1
    -6 -10 1
    6 -10 -1
    -6 -10 1
    6 -10 -1
    -6 -10 1
    -6 -10 1
    6 -10 -1
    6 -10 -1
    -6 -10 1
    6 -10 -1
    6 -10 -1
    6 -10 -1
    -6 -10 1
    -6 -10 1
    -6 -10 1
    6 -10 -1
    -6 -10 1
    -6 10 1
    6 10 -1
    6 10 -1
    6 10 -1
    6 10 -1
    -6 10 1
    -5 -10 1
    5 -10 -1
    -5 -10 1
    -5 -10 1
    5 -10 -1
    5 -10 -1
    -5 -10 1
    5 -10 -1
    5 -10 -1
    -5 -10 1
    5 -10 -1
    -5 -10 1
    -5 -10 1
    5 -10 -1
    -5 -10 1
    5 -10 -1
    -5 -10 1
    -5 -10 1
    -5 -10 1
    5 10 -1
    -5 10 1
    5 10 -1
    5 10 -1
    -5 10 1
    -4 -10 1
    4 -10 -1
    4 -10 -1
    -4 -10 1
    4 -10 -1
    -4 -10 1
    4 -10 -1
    -4 -10 1
    4 -10 -1
    -4 -10 1
    -4 -10 1
    -4 -10 1
    4 -10 -1
    4 -10 -1
    -4 -10 1
    -4 -10 1
    4 -10 -1
    4 -10 -1
    -4 -10 1
    4 -10 -1
    4 -10 -1
    -4 -10 1
    -4 -10 1
    4 -10 -1
    4 -10 -1
    -4 -10 1
    4 -10 -1
    4 -10 -1
    4 -10 -1
    -4 -10 1
    -4 -10 1
    -4 -10 1
    -4 10 1
    4 10 -1
    4 10 -1
    -4 10 1
    4 10 -1
    4 10 -1
    4 10 -1
    4 10 -1
    -3 -10 1
    3 -10 -1
    3 -10 -1
    3 -10 -1
    3 -10 -1
    -3 -10 1
    -3 -10 1
    -3 -10 1
    -3 -10 1
    3 -10 -1
    -3 -10 1
    3 -10 -1
    -3 -10 1
    -3 -10 1
    3 -10 -1
    -3 -10 1
    -3 -10 1
    3 -10 -1
    3 -10 -1
    3 -10 -1
    3 -10 -1
    -3 -10 1
    3 -10 -1
    -3 -10 1
    -3 -10 1
    -3 -10 1
    3 -10 -1
    3 -10 -1
    -3 -10 1
    -3 -10 1
    3 -10 -1
    3 -10 -1
    3 -10 -1
    3 -10 -1
    3 10 -1
    -3 10 1
    3 10 -1
    3 10 -1
    -3 10 1
    3 10 -1
    -2 -10 1
    2 -10 -1
    -2 -10 1
    2 -10 -1
    2 -10 -1
    2 -10 -1
    -2 -10 1
    -2 -10 1
    2 -10 -1
    2 -10 -1
    2 -10 -1
    2 -10 -1
    2 -10 -1
    2 -10 -1
    2 -10 -1
    2 -10 -1
    -2 -10 1
    2 -10 -1
    2 -10 -1
    2 -10 -1
    2 -10 -1
    -2 -10 1
    -2 -10 1
    -2 -10 1
    2 -10 -1
    -2 -10 1
    -2 -10 1
    -2 -10 1
    -2 -10 1
    -2 -10 1
    -2 -10 1
    -2 -10 1
    2 -10 -1
    2 10 -1
    2 10 -1
    -2 10 1
    2 10 -1
    -2 10 1
    -1 -10 1
    -1 -10 1
    -1 -10 1
    1 -10 -1
    1 -10 -1
    -1 -10 1
    1 -10 -1
    1 -10 -1
    1 -10 -1
    1 -10 -1
    -1 -10 1
    -1 -10 1
    -1 -10 1
    -1 -10 1
    -1 -10 1
    1 -10 -1
    1 -10 -1
    1 -10 -1
    1 -10 -1
    1 -10 -1
    1 -10 -1
    1 -10 -1
    -1 -10 1
    -1 -10 1
    1 -10 -1
    -1 -10 1
    1 -10 -1
    1 -10 -1
    1 -10 -1
    1 -10 -1
    -1 -10 1
    -1 -10 1
    1 -10 -1
    -1 -10 1
    1 -10 -1
    -1 -10 1
    -1 -10 1
    1 -10 -1
    1 10 -1
    1 10 -1
    1 10 -1
    1 10 -1
    -1 10 1
    -1 10 1
    1 10 -1
    1 10 -1
    0 -10 -1
    0 -10 1
    0 -10 -1
    0 -10 1
    0 -10 1
    0 -10 1
    0 -10 1
    0 -10 -1
    0 -10 -1
    0 -10 1
    0 -10 -1
    0 -10 1
    0 -10 -1
    0 -10 1
    0 -10 -1
    0 -10 -1
    0 -10 -1
    0 -10 -1
    0 -10 1
    0 -10 1
    0 -10 -1
    0 -10 -1
    0 -10 1
    0 -10 -1
    0 -10 -1
    0 -10 -1
    0 -10 -1
    0 -10 1
    0 -10 1
    0 -10 -1
    0 -10 -1
    0 -10 -1
    0 -10 1
    0 10 -1
    0 10 1
    0 10 1
    0 10 -1
    -1 -10 -1
    -1 -10 -1
    1 -10 1
    1 -10 1
    1 -10 1
    1 -10 1
    1 -10 1
    1 -10 1
    -1 -10 -1
    -1 -10 -1
    -1 -10 -1
    -1 -10 -1
    -1 -10 -1
    -1 -10 -1
    1 -10 1
    1 -10 1
    -1 -10 -1
    1 -10 1
    -1 -10 -1
    1 -10 1
    -1 -10 -1
    1 -10 1
    -1 -10 -1
    -1 -10 -1
    1 10 1
    -1 10 -1
    -1 10 -1
    2 -10 1
    -2 -10 -1
    -2 -10 -1
    -2 -10 -1
    2 -10 1
    -2 -10 -1
    -2 -10 -1
    -2 -10 -1
    2 -10 1
    -2 -10 -1
    -2 -10 -1
    2 -10 1
    -2 -10 -1
    2 -10 1
    2 -10 1
    -2 -10 -1
    -2 -10 -1
    -2 -10 -1
    2 -10 1
    2 -10 1
    -2 -10 -1
    -2 -10 -1
    2 -10 1
    -2 -10 -1
    -2 -10 -1
    2 -10 1
    2 -10 1
    2 -10 1
    2 -10 1
    -2 -10 -1
    -2 10 -1
    2 10 1
    -2 10 -1
    2 10 1
    -3 -10 -1
    -3 -10 -1
    -3 -10 -1
    3 -10 1
    -3 -10 -1
    -3 -10 -1
    -3 -10 -1
    3 -10 1
    3 -10 1
    -3 -10 -1
    -3 -10 -1
    -3 -10 -1
    3 -10 1
    -3 -10 -1
    3 -10 1
    3 -10 1
    3 -10 1
    -3 -10 -1
    -3 -10 -1
    -3 -10 -1
    -3 -10 -1
    3 -10 1
    3 -10 1
    3 -10 1
    -3 -10 -1
    3 -10 1
    -3 -10 -1
    -3 -10 -1
    3 -10 1
    3 -10 1
    3 -10 1
    -3 -10 -1
    -3 -10 -1
    3 -10 1
    3 -10 1
    3 -10 1
    3 -10 1
    -3 10 -1
    3 10 1
    3 10 1
    3 10 1
    3 10 1
    -3 10 -1
    3 10 1
    4 -10 1
    -4 -10 -1
    -4 -10 -1
    -4 -10 -1
    4 -10 1
    4 -10 1
    4 -10 1
    -4 -10 -1
    4 -10 1
    -4 -10 -1
    4 -10 1
    4 -10 1
    -4 -10 -1
    -4 -10 -1
    4 -10 1
    4 -10 1
    4 -10 1
    -4 -10 -1
    4 -10 1
    -4 -10 -1
    -4 -10 -1
    4 -10 1
    -4 -10 -1
    -4 -10 -1
    4 -10 1
    -4 -10 -1
    4 -10 1
    -4 -10 -1
    4 -10 1
    -4 -10 -1
    -4 -10 -1
    4 -10 1
    4 10 1
    4 10 1
    4 10 1
    -4 10 -1
    4 10 1
    -4 10 -1
    5 -10 1
    5 -10 1
    5 -10 1
    5 -10 1
    5 -10 1
    5 -10 1
    5 -10 1
    -5 -10 -1
    -5 -10 -1
    5 -10 1
    5 -10 1
    5 -10 1
    -5 -10 -1
    5 -10 1
    -5 -10 -1
    -5 -10 -1
    5 -10 1
    5 -10 1
    -5 -10 -1
    -5 -10 -1
    5 -10 1
    -5 -10 -1
    -5 -10 -1
    5 -10 1
    -5 -10 -1
    5 -10 1
    -5 -10 -1
    -5 -10 -1
    -5 -10 -1
    -5 -10 -1
    5 -10 1
    5 -10 1
    -5 -10 -1
    -5 -10 -1
    5 -10 1
    5 10 1
    5 10 1
    5 10 1
    5 10 1
    6 -10 1
    -6 -10 -1
    -6 -10 -1
    -6 -10 -1
    -6 -10 -1
    6 -10 1
    6 -10 1
    -6 -10 -1
    -6 -10 -1
    -6 -10 -1
    6 -10 1
    -6 -10 -1
    -6 -10 -1
    6 -10 1
    6 -10 1
    6 -10 1
    6 -10 1
    6 -10 1
    6 -10 1
    6 -10 1
    6 -10 1
    -6 -10 -1
    6 10 1
    6 10 1
    6 10 1
    6 10 1
    7 -10 1
    7 -10 1
    7 -10 1
    -7 -10 -1
    7 -10 1
    -7 -10 -1
    -7 -10 -1
    -7 -10 -1
    -7 -10 -1
    7 -10 1
    7 -10 1
    -7 -10 -1
    -7 -10 -1
    7 -10 1
    7 -10 1
    -7 -10 -1
    -7 -10 -1
    7 -10 1
    -7 -10 -1
    7 -10 1
    -7 -10 -1
    7 -10 1
    7 10 1
    7 10 1
    7 10 1
    7 10 1
    -8 -10 -1
    -8 -10 -1
    8 -10 1
    -8 -10 -1
    -8 -10 -1
    8 -10 1
    8 -10 1
    -8 -10 -1
    -8 -10 -1
    8 -10 1
    -8 -10 -1
    8 -10 1
    -8 -10 -1
    -8 -10 -1
    -8 -10 -1
    -8 -10 -1
    8 10 1
    8 10 1
    -9 -10 -1
    -9 -10 -1
    -9 -10 -1
    -9 -10 -1
    -9 -10 -1
    9 -10 1
    -9 -10 -1
    -9 -10 -1
    9 -10 1
    -9 -10 -1
    -9 -10 -1
    9 -10 1
    -9 -10 -1
    -9 -10 -1
    -9 -10 -1
    9 10 1
    9 10 1
    -10 -10 -1
    -10 -10 -1
    10 -10 1
    10 -10 1
    -10 -10 -1
    -10 -10 -1
    -10 -10 -1
    -10 -10 -1
    -10 -10 -1
    -10 -10 -1
    10 -10 1
    -10 -10 -1
    -10 -10 -1
    -10 -10 -1
    10 -10 1
    -10 -10 -1
    10 10 1
    10 10 1
    9 -11 -1
    -9 -11 1
    9 -11 -1
    9 -11 -1
    9 -11 -1
    9 -11 -1
    9 -11 -1
    -9 -11 1
    -9 -11 1
    9 -11 -1
    9 -11 -1
    9 -11 -1
    9 -11 -1
    9 -11 -1
    -9 -11 1
    -9 -11 1
    9 -11 -1
    -9 -11 1
    -9 -11 1
    -9 -11 1
    9 -11 -1
    -9 -11 1
    -9 -11 1
    9 -11 -1
    9 11 -1
    9 11 -1
    8 -11 -1
    8 -11 -1
    8 -11 -1
    -8 -11 1
    -8 -11 1
    8 -11 -1
    8 -11 -1
    8 -11 -1
    -8 -11 1
    -8 -11 1
    8 -11 -1
    -8 -11 1
    -8 -11 1
    8 -11 -1
    8 -11 -1
    -8 -11 1
    -8 -11 1
    -8 -11 1
    8 -11 -1
    -8 -11 1
    8 -11 -1
    8 -11 -1
    -8 11 1
    -8 11 1
    8 11 -1
    8 11 -1
    8 11 -1
    8 11 -1
    7 -11 -1
    7 -11 -1
    7 -11 -1
    -7 -11 1
    7 -11 -1
    -7 -11 1
    -7 -11 1
    7 -11 -1
    7 -11 -1
    7 -11 -1
    -7 -11 1
    7 -11 -1
    7 -11 -1
    -7 -11 1
    7 -11 -1
    -7 -11 1
    -7 -11 1
    -7 -11 1
    7 -11 -1
    7 -11 -1
    7 -11 -1
    7 -11 -1
    7 -11 -1
    -7 -11 1
    7 11 -1
    7 11 -1
    7 11 -1
    7 11 -1
    -7 11 1
    -7 11 1
    6 -11 -1
    6 -11 -1
    -6 -11 1
    6 -11 -1
    6 -11 -1
    6 -11 -1
    -6 -11 1
    -6 -11 1
    6 -11 -1
    -6 -11 1
    -6 -11 1
    6 -11 -1
    -6 -11 1
    -6 -11 1
    -6 -11 1
    6 -11 -1
    6 -11 -1
    6 -11 -1
    -6 -11 1
    6 -11 -1
    6 -11 -1
    6 -11 -1
    6 -11 -1
    -6 -11 1
    6 -11 -1
    6 -11 -1
    6 -11 -1
    -6 -11 1
    6 -11 -1
    6 11 -1
    6 11 -1
    6 11 -1
    -6 11 1
    -6 11 1
    6 11 -1
    5 -11 -1
    -5 -11 1
    5 -11 -1
    -5 -11 1
    -5 -11 1
    5 -11 -1
    5 -11 -1
    5 -11 -1
    -5 -11 1
    5 -11 -1
    -5 -11 1
    -5 -11 1
    -5 -11 1
    5 -11 -1
    5 -11 -1
    -5 -11 1
    5 -11 -1
    5 -11 -1
    5 -11 -1
    5 -11 -1
    5 -11 -1
    5 -11 -1
    5 -11 -1
    5 -11 -1
    5 -11 -1
    -5 -11 1
    -5 -11 1
    -5 11 1
    5 11 -1
    5 11 -1
    5 11 -1
    5 11 -1
    -5 11 1
    -4 -11 1
    4 -11 -1
    -4 -11 1
    4 -11 -1
    -4 -11 1
    4 -11 -1
    -4 -11 1
    4 -11 -1
    -4 -11 1
    4 -11 -1
    -4 -11 1
    4 -11 -1
    4 -11 -1
    -4 -11 1
    4 -11 -1
    -4 -11 1
    4 -11 -1
    -4 -11 1
    4 -11 -1
    4 -11 -1
    -4 -11 1
    -4 -11 1
    4 -11 -1
    -4 -11 1
    4 -11 -1
    4 -11 -1
    4 -11 -1
    4 -11 -1
    4 -11 -1
    -4 11 1
    -4 11 1
    4 11 -1
    4 11 -1
    4 11 -1
    4 11 -1
    -3 -11 1
    3 -11 -1
    3 -11 -1
    -3 -11 1
    -3 -11 1
    3 -11 -1
    -3 -11 1
    -3 -11 1
    3 -11 -1
    3 -11 -1
    3 -11 -1
    3 -11 -1
    3 -11 -1
    3 -11 -1
    -3 -11 1
    3 -11 -1
    -3 -11 1
    -3 -11 1
    3 -11 -1
    -3 -11 1
    -3 -11 1
    3 -11 -1
    -3 -11 1
    3 11 -1
    3 11 -1
    3 11 -1
    -2 -11 1
    -2 -11 1
    -2 -11 1
    2 -11 -1
    2 -11 -1
    2 -11 -1
    2 -11 -1
    2 -11 -1
    -2 -11 1
    -2 -11 1
    -2 -11 1
    2 -11 -1
    2 -11 -1
    -2 -11 1
    2 -11 -1
    2 -11 -1
    -2 -11 1
    2 -11 -1
    -2 -11 1
    2 -11 -1
    -2 -11 1
    2 -11 -1
    -2 -11 1
    -2 -11 1
    2 -11 -1
    2 -11 -1
    2 11 -1
    2 11 -1
    2 11 -1
    2 11 -1
    2 11 -1
    2 11 -1
    1 -11 -1
    -1 -11 1
    -1 -11 1
    1 -11 -1
    1 -11 -1
    -1 -11 1
    -1 -11 1
    1 -11 -1
    -1 -11 1
    1 -11 -1
    -1 -11 1
    1 -11 -1
    1 -11 -1
    -1 -11 1
    -1 -11 1
    1 -11 -1
    1 -11 -1
    1 -11 -1
    1 -11 -1
    1 -11 -1
    -1 -11 1
    -1 -11 1
    1 -11 -1
    -1 -11 1
    -1 -11 1
    1 11 -1
    1 11 -1
    1 11 -1
    1 11 -1
    0 -11 -1
    0 -11 -1
    0 -11 1
    0 -11 1
    0 -11 -1
    0 -11 -1
    0 -11 -1
    0 -11 -1
    0 -11 -1
    0 -11 1
    0 -11 1
    0 -11 1
    0 -11 -1
    0 -11 -1
    0 -11 -1
    0 -11 -1
    0 -11 1
    0 -11 -1
    0 -11 1
    0 -11 -1
    0 -11 1
    0 -11 1
    0 -11 -1
    0 -11 1
    0 -11 1
    0 -11 -1
    0 -11 1
    0 -11 1
    0 -11 -1
    0 -11 -1
    0 -11 1
    0 -11 1
    0 11 1
    0 11 1
    1 -11 1
    -1 -11 -1
    -1 -11 -1
    1 -11 1
    1 -11 1
    -1 -11 -1
    1 -11 1
    1 -11 1
    -1 -11 -1
    -1 -11 -1
    1 -11 1
    -1 -11 -1
    1 -11 1
    1 -11 1
    -1 -11 -1
    -1 -11 -1
    -1 -11 -1
    -1 -11 -1
    -1 -11 -1
    -1 -11 -1
    -1 -11 -1
    -1 -11 -1
    1 11 1
    1 11 1
    1 11 1
    1 11 1
    -2 -11 -1
    2 -11 1
    -2 -11 -1
    -2 -11 -1
    2 -11 1
    -2 -11 -1
    -2 -11 -1
    2 -11 1
    2 -11 1
    2 -11 1
    -2 -11 -1
    2 -11 1
    2 -11 1
    -2 -11 -1
    -2 -11 -1
    2 -11 1
    -2 -11 -1
    2 -11 1
    -2 -11 -1
    2 -11 1
    2 -11 1
    2 -11 1
    2 -11 1
    2 -11 1
    2 -11 1
    2 -11 1
    -2 -11 -1
    -2 -11 -1
    2 -11 1
    2 -11 1
    -2 -11 -1
    -2 -11 -1
    2 -11 1
    2 -11 1
    -2 -11 -1
    2 -11 1
    -2 -11 -1
    -2 11 -1
    2 11 1
    2 11 1
    -2 11 -1
    -3 -11 -1
    3 -11 1
    -3 -11 -1
    -3 -11 -1
    3 -11 1
    3 -11 1
    3 -11 1
    3 -11 1
    -3 -11 -1
    -3 -11 -1
    -3 -11 -1
    3 -11 1
    3 -11 1
    -3 -11 -1
    -3 -11 -1
    3 -11 1
    3 -11 1
    3 -11 1
    -3 -11 -1
    -3 -11 -1
    3 -11 1
    -3 -11 -1
    3 -11 1
    3 -11 1
    -3 -11 -1
    3 -11 1
    3 -11 1
    3 -11 1
    3 11 1
    -3 11 -1
    -3 11 -1
    4 -11 1
    -4 -11 -1
    4 -11 1
    -4 -11 -1
    -4 -11 -1
    4 -11 1
    4 -11 1
    4 -11 1
    4 -11 1
    4 -11 1
    4 -11 1
    -4 -11 -1
    4 -11 1
    4 -11 1
    -4 -11 -1
    4 -11 1
    -4 -11 -1
    4 -11 1
    -4 -11 -1
    -4 -11 -1
    -4 -11 -1
    4 -11 1
    -4 -11 -1
    -4 -11 -1
    -4 -11 -1
    4 -11 1
    -4 -11 -1
    4 -11 1
    4 -11 1
    4 -11 1
    -4 -11 -1
    4 11 1
    4 11 1
    4 11 1
    4 11 1
    5 -11 1
    5 -11 1
    5 -11 1
    -5 -11 -1
    5 -11 1
    5 -11 1
    -5 -11 -1
    -5 -11 -1
    5 -11 1
    -5 -11 -1
    -5 -11 -1
    5 -11 1
    -5 -11 -1
    5 -11 1
    5 -11 1
    -5 -11 -1
    5 -11 1
    -5 -11 -1
    5 -11 1
    5 -11 1
    5 -11 1
    5 -11 1
    -5 -11 -1
    5 -11 1
    5 -11 1
    -5 -11 -1
    -5 -11 -1
    -5 -11 -1
    5 11 1
    5 11 1
    5 11 1
    5 11 1
    -6 -11 -1
    -6 -11 -1
    6 -11 1
    6 -11 1
    6 -11 1
    6 -11 1
    -6 -11 -1
    6 -11 1
    -6 -11 -1
    -6 -11 -1
    6 -11 1
    6 -11 1
    -6 -11 -1
    -6 -11 -1
    6 -11 1
    6 -11 1
    -6 -11 -1
    6 -11 1
    6 -11 1
    -6 -11 -1
    -6 -11 -1
    6 -11 1
    6 -11 1
    6 -11 1
    6 -11 1
    -6 -11 -1
    -6 -11 -1
    6 11 1
    6 11 1
    6 11 1
    6 11 1
    7 -11 1
    7 -11 1
    7 -11 1
    7 -11 1
    7 -11 1
    -7 -11 -1
    -7 -11 -1
    7 -11 1
    7 -11 1
    7 -11 1
    -7 -11 -1
    7 -11 1
    -7 -11 -1
    -7 -11 -1
    -7 -11 -1
    7 -11 1
    -7 -11 -1
    -7 -11 -1
    7 -11 1
    7 -11 1
    7 -11 1
    -7 -11 -1
    7 -11 1
    7 11 1
    7 11 1
    8 -11 1
    -8 -11 -1
    -8 -11 -1
    -8 -11 -1
    8 -11 1
    8 -11 1
    -8 -11 -1
    -8 -11 -1
    -8 -11 -1
    8 -11 1
    -8 -11 -1
    8 -11 1
    -8 -11 -1
    8 -11 1
    8 -11 1
    -8 -11 -1
    8 -11 1
    8 -11 1
    8 -11 1
    -8 -11 -1
    8 -11 1
    8 -11 1
    8 11 1
    8 11 1
    7 -12 -1
    -7 -12 1
    -7 -12 1
    -7 -12 1
    -7 -12 1
    -7 -12 1
    7 -12 -1
    -7 -12 1
    -7 -12 1
    -7 -12 1
    7 -12 -1
    7 -12 -1
    7 -12 -1
    7 -12 -1
    -7 -12 1
    7 -12 -1
    7 -12 -1
    -7 -12 1
    -7 -12 1
    7 -12 -1
    7 -12 -1
    -7 -12 1
    7 -12 -1
    7 -12 -1
    7 -12 -1
    7 -12 -1
    7 -12 -1
    7 -12 -1
    7 -12 -1
    7 -12 -1
    -7 -12 1
    7 12 -1
    -7 12 1
    7 12 -1
    -7 12 1
    6 -12 -1
    -6 -12 1
    6 -12 -1
    -6 -12 1
    6 -12 -1
    -6 -12 1
    -6 -12 1
    6 -12 -1
    6 -12 -1
    -6 -12 1
    6 -12 -1
    -6 -12 1
    -6 12 1
    6 12 -1
    6 12 -1
    -6 12 1
    6 12 -1
    6 12 -1
    5 -12 -1
    5 -12 -1
    5 -12 -1
    5 -12 -1
    5 -12 -1
    -5 -12 1
    -5 -12 1
    -5 -12 1
    5 -12 -1
    -5 -12 1
    5 -12 -1
    -5 -12 1
    -5 -12 1
    5 -12 -1
    5 -12 -1
    -5 -12 1
    5 -12 -1
    5 -12 -1
    5 -12 -1
    -5 -12 1
    -5 -12 1
    5 -12 -1
    5 -12 -1
    5 -12 -1
    5 -12 -1
    5 -12 -1
    5 -12 -1
    -5 -12 1
    5 12 -1
    5 12 -1
    5 12 -1
    4 -12 -1
    4 -12 -1
    4 -12 -1
    4 -12 -1
    -4 -12 1
    4 -12 -1
    4 -12 -1
    4 -12 -1
    -4 -12 1
    4 -12 -1
    4 -12 -1
    4 -12 -1
    -4 -12 1
    -4 -12 1
    4 -12 -1
    4 -12 -1
    -4 -12 1
    4 -12 -1
    4 -12 -1
    -4 -12 1
    -4 -12 1
    -4 -12 1
    4 -12 -1
    -4 -12 1
    4 -12 -1
    4 -12 -1
    4 -12 -1
    -4 -12 1
    -4 -12 1
    -4 -12 1
    -4 -12 1
    4 -12 -1
    -4 12 1
    4 12 -1
    4 12 -1
    -4 12 1
    4 12 -1
    4 12 -1
    3 -12 -1
    -3 -12 1
    -3 -12 1
    -3 -12 1
    3 -12 -1
    3 -12 -1
    -3 -12 1
    -3 -12 1
    3 -12 -1
    -3 -12 1
    3 -12 -1
    -3 -12 1
    -3 -12 1
    -3 -12 1
    3 -12 -1
    3 -12 -1
    3 -12 -1
    3 -12 -1
    3 -12 -1
    -3 -12 1
    -3 -12 1
    3 -12 -1
    -3 -12 1
    -3 -12 1
    -3 12 1
    3 12 -1
    3 12 -1
    -3 12 1
    3 12 -1
    3 12 -1
    2 -12 -1
    -2 -12 1
    2 -12 -1
    2 -12 -1
    -2 -12 1
    2 -12 -1
    2 -12 -1
    -2 -12 1
    -2 -12 1
    2 -12 -1
    -2 -12 1
    2 -12 -1
    2 -12 -1
    2 -12 -1
    -2 -12 1
    2 -12 -1
    2 -12 -1
    2 -12 -1
    -2 -12 1
    2 -12 -1
    -2 -12 1
    -2 -12 1
    2 -12 -1
    2 -12 -1
    -2 -12 1
    -2 -12 1
    -2 -12 1
    2 -12 -1
    -2 -12 1
    2 -12 -1
    2 12 -1
    2 12 -1
    -1 -12 1
    -1 -12 1
    -1 -12 1
    1 -12 -1
    1 -12 -1
    1 -12 -1
    1 -12 -1
    1 -12 -1
    -1 -12 1
    -1 -12 1
    1 -12 -1
    1 -12 -1
    -1 -12 1
    -1 -12 1
    -1 -12 1
    1 -12 -1
    1 -12 -1
    1 -12 -1
    -1 -12 1
    -1 -12 1
    -1 -12 1
    1 -12 -1
    1 -12 -1
    1 -12 -1
    -1 -12 1
    1 -12 -1
    1 -12 -1
    -1 -12 1
    -1 -12 1
    -1 -12 1
    1 -12 -1
    -1 -12 1
    -1 -12 1
    0 -12 1
    0 -12 -1
    0 -12 1
    0 -12 -1
    0 -12 -1
    0 -12 1
    0 -12 -1
    0 -12 1
    0 -12 -1
    0 -12 -1
    0 -12 -1
    0 -12 1
    0 -12 1
    0 -12 -1
    0 -12 -1
    0 -12 1
    0 -12 -1
    0 -12 1
    0 -12 1
    0 -12 1
    0 -12 -1
    0 -12 -1
    0 -12 1
    0 -12 1
    0 -12 1
    0 -12 -1
    -1 -12 -1
    1 -12 1
    1 -12 1
    -1 -12 -1
    1 -12 1
    -1 -12 -1
    1 -12 1
    1 -12 1
    1 -12 1
    -1 -12 -1
    -1 -12 -1
    -1 -12 -1
    1 -12 1
    -1 -12 -1
    -1 -12 -1
    -1 -12 -1
    -1 -12 -1
    1 -12 1
    1 -12 1
    -1 -12 -1
    -1 -12 -1
    1 -12 1
    -1 -12 -1
    1 -12 1
    1 -12 1
    1 -12 1
    -1 -12 -1
    1 -12 1
    1 -12 1
    1 -12 1
    -1 -12 -1
    1 -12 1
    -1 -12 -1
    -1 -12 -1
    -2 -12 -1
    2 -12 1
    -2 -12 -1
    2 -12 1
    2 -12 1
    2 -12 1
    2 -12 1
    2 -12 1
    -2 -12 -1
    -2 -12 -1
    -2 -12 -1
    2 -12 1
    -2 -12 -1
    2 -12 1
    -2 -12 -1
    -2 -12 -1
    2 -12 1
    2 -12 1
    2 -12 1
    -2 -12 -1
    2 -12 1
    2 -12 1
    2 -12 1
    -2 -12 -1
    -2 -12 -1
    -2 -12 -1
    2 -12 1
    -2 -12 -1
    2 12 1
    2 12 1
    -2 12 -1
    2 12 1
    2 12 1
    -2 12 -1
    3 -12 1
    -3 -12 -1
    -3 -12 -1
    3 -12 1
    3 -12 1
    3 -12 1
    -3 -12 -1
    3 -12 1
    3 -12 1
    -3 -12 -1
    -3 -12 -1
    3 -12 1
    -3 -12 -1
    -3 -12 -1
    3 -12 1
    3 -12 1
    3 -12 1
    3 -12 1
    3 -12 1
    3 -12 1
    -3 -12 -1
    -3 -12 -1
    -3 -12 -1
    -3 -12 -1
    -3 -12 -1
    3 -12 1
    -3 -12 -1
    -3 -12 -1
    -3 -12 -1
    3 -12 1
    3 -12 1
    3 12 1
    3 12 1
    4 -12 1
    4 -12 1
    4 -12 1
    4 -12 1
    4 -12 1
    4 -12 1
    -4 -12 -1
    4 -12 1
    4 -12 1
    4 -12 1
    -4 -12 -1
    -4 -12 -1
    -4 -12 -1
    -4 -12 -1
    4 -12 1
    -4 -12 -1
    -4 -12 -1
    4 -12 1
    4 -12 1
    4 -12 1
    -4 -12 -1
    -4 -12 -1
    4 -12 1
    -4 -12 -1
    -4 -12 -1
    -4 -12 -1
    4 -12 1
    5 -12 1
    -5 -12 -1
    5 -12 1
    -5 -12 -1
    5 -12 1
    5 -12 1
    -5 -12 -1
    5 -12 1
    -5 -12 -1
    -5 -12 -1
    5 -12 1
    5 -12 1
    5 -12 1
    -5 -12 -1
    5 -12 1
    5 -12 1
    -5 -12 -1
    5 -12 1
    5 -12 1
    5 -12 1
    5 -12 1
    -5 -12 -1
    -5 -12 -1
    -5 -12 -1
    -5 -12 -1
    5 -12 1
    5 -12 1
    5 -12 1
    -5 -12 -1
    -5 -12 -1
    5 -12 1
    5 -12 1
    5 12 1
    5 12 1
    -6 -12 -1
    -6 -12 -1
    6 -12 1
    6 -12 1
    6 -12 1
    -6 -12 -1
    6 -12 1
    6 -12 1
    6 -12 1
    6 -12 1
    6 -12 1
    6 -12 1
    -6 -12 -1
    6 -12 1
    -6 -12 -1
    6 -12 1
    6 -12 1
    -6 -12 -1
    -6 -12 -1
    6 -12 1
    6 -12 1
    6 12 1
    6 12 1
    4 -13 -1
    -4 -13 1
    4 -13 -1
    -4 -13 1
    3 -13 -1
    3 -13 -1
    3 -13 -1
    3 -13 -1
    -3 -13 1
    3 -13 -1
    -3 -13 1
    -3 -13 1
    3 -13 -1
    -3 -13 1
    -3 -13 1
    3 -13 -1
    -3 -13 1
    3 -13 -1
    -3 -13 1
    3 -13 -1
    -3 -13 1
    -3 -13 1
    -3 -13 1
    3 -13 -1
    3 -13 -1
    3 -13 -1
    -3 -13 1
    -3 -13 1
    -3 -13 1
    3 -13 -1
    -3 -13 1
    -3 -13 1
    -3 -13 1
    -2 -13 1
    2 -13 -1
    -2 -13 1
    2 -13 -1
    2 -13 -1
    -2 -13 1
    -2 -13 1
    2 -13 -1
    2 -13 -1
    -2 -13 1
    2 -13 -1
    -2 -13 1
    2 -13 -1
    2 -13 -1
    2 -13 -1
    -2 -13 1
    -2 -13 1
    -2 -13 1
    -2 -13 1
    2 -13 -1
    2 -13 -1
    -2 -13 1
    -2 -13 1
    2 -13 -1
    2 -13 -1
    2 -13 -1
    -2 -13 1
    -2 -13 1
    2 -13 -1
    -2 -13 1
    2 -13 -1
    1 -13 -1
    1 -13 -1
    1 -13 -1
    -1 -13 1
    1 -13 -1
    -1 -13 1
    1 -13 -1
    -1 -13 1
    -1 -13 1
    -1 -13 1
    -1 -13 1
    1 -13 -1
    1 -13 -1
    -1 -13 1
    -1 -13 1
    -1 -13 1
    1 -13 -1
    1 -13 -1
    -1 -13 1
    1 -13 -1
    -1 -13 1
    1 -13 -1
    1 -13 -1
    0 -13 1
    0 -13 -1
    0 -13 1
    0 -13 -1
    0 -13 1
    0 -13 -1
    0 -13 -1
    0 -13 1
    0 -13 1
    0 -13 1
    0 -13 1
    0 -13 1
    0 -13 -1
    0 -13 1
    0 -13 1
    0 -13 -1
    0 -13 -1
    0 -13 -1
    0 -13 -1
    0 -13 -1
    0 -13 1
    0 -13 -1
    0 -13 -1
    0 -13 1
    0 -13 1
    0 -13 1
    0 -13 -1
    0 -13 -1
    0 -13 -1
    0 -13 1
    0 -13 -1
    0 -13 -1
    0 -13 1
    1 -13 1
    -1 -13 -1
    1 -13 1
    -1 -13 -1
    1 -13 1
    -1 -13 -1
    1 -13 1
    -1 -13 -1
    1 -13 1
    1 -13 1
    1 -13 1
    -1 -13 -1
    -1 -13 -1
    1 -13 1
    1 -13 1
    -1 -13 -1
    -1 -13 -1
    -1 -13 -1
    1 -13 1
    -1 -13 -1
    -1 -13 -1
    1 -13 1
    -1 -13 -1
    -1 -13 -1
    1 -13 1
    2 -13 1
    -2 -13 -1
    2 -13 1
    -2 -13 -1
    2 -13 1
    -2 -13 -1
    -2 -13 -1
    2 -13 1
    2 -13 1
    -2 -13 -1
    2 -13 1
    -2 -13 -1
    -2 -13 -1
    2 -13 1
    -2 -13 -1
    -2 -13 -1
    2 -13 1
    -2 -13 -1
    2 -13 1
    2 -13 1
    2 -13 1
    -2 -13 -1
    -2 -13 -1
    2 -13 1
    -2 -13 -1
    -2 -13 -1
    -3 -13 -1
    3 -13 1
    -3 -13 -1
    -3 -13 -1
    -3 -13 -1
    -3 -13 -1
    3 -13 1
    -3 -13 -1
    -3 -13 -1
    3 -13 1
    3 -13 1
    3 -13 1
    3 -13 1
    -3 -13 -1
    3 -13 1
    -3 -13 -1
    -3 -13 -1
    -3 -13 -1
    3 -13 1
    3 -13 1
    3 13 1
    3 13 1
    -16 0 2
    16 0 -2
    16 0 -2
    -16 0 2
    -16 0 2
    16 0 -2
    -16 0 2
    16 0 -2
    -16 0 2
    -16 0 2
    -16 0 2
    16 0 -2
    -16 0 2
    16 0 -2
    16 0 -2
    16 0 -2
    -15 0 2
    -15 0 2
    15 0 -2
    -15 0 2
    -15 0 2
    15 0 -2
    15 0 -2
    -15 0 2
    -15 0 2
    15 0 -2
    15 0 -2
    15 0 -2
    -15 0 2
    15 0 -2
    15 0 -2
    15 0 -2
    -15 0 2
    -15 0 2
    -15 0 2
    14 0 -2
    14 0 -2
    -14 0 2
    14 0 -2
    -14 0 2
    14 0 -2
    -14 0 2
    -14 0 2
    -14 0 2
    14 0 -2
    -14 0 2
    14 0 -2
    14 0 -2
    14 0 -2
    14 0 -2
    14 0 -2
    13 0 -2
    -13 0 2
    -13 0 2
    -13 0 2
    13 0 -2
    -13 0 2
    13 0 -2
    13 0 -2
    -13 0 2
    -13 0 2
    13 0 -2
    -13 0 2
    -13 0 2
    -13 0 2
    13 0 -2
    13 0 -2
    13 0 -2
    13 0 -2
    -13 0 2
    -13 0 2
    -13 0 2
    12 0 -2
    12 0 -2
    12 0 -2
    12 0 -2
    12 0 -2
    -12 0 2
    -12 0 2
    -12 0 2
    -12 0 2
    -12 0 2
    -12 0 2
    -12 0 2
    12 0 -2
    -12 0 2
    -12 0 2
    -12 0 2
    12 0 -2
    -12 0 2
    -12 0 2
    12 0 -2
    -12 0 2
    12 0 -2
    -12 0 2
    12 0 -2
    11 0 -2
    11 0 -2
    11 0 -2
    11 0 -2
    11 0 -2
    -11 0 2
    -11 0 2
    -11 0 2
    11 0 -2
    11 0 -2
    -11 0 2
    -11 0 2
    -11 0 2
    -11 0 2
    -11 0 2
    -11 0 2
    -11 0 2
    11 0 -2
    -11 0 2
    -11 0 2
    11 0 -2
    -11 0 2
    -11 0 2
    11 0 -2
    -10 0 2
    10 0 -2
    -10 0 2
    10 0 -2
    -10 0 2
    -10 0 2
    10 0 -2
    -10 0 2
    10 0 -2
    10 0 -2
    -10 0 2
    -10 0 2
    -10 0 2
    10 0 -2
    -10 0 2
    10 0 -2
    10 0 -2
    -10 0 2
    10 0 -2
    -10 0 2
    10 0 -2
    -10 0 2
    -10 0 2
    -10 0 2
    -9 0 2
    9 0 -2
    9 0 -2
    -9 0 2
    9 0 -2
    9 0 -2
    9 0 -2
    9 0 -2
    -9 0 2
    -9 0 2
    -9 0 2
    -9 0 2
    -9 0 2
    9 0 -2
    -9 0 2
    -9 0 2
    9 0 -2
    -9 0 2
    9 0 -2
    -9 0 2
    -9 0 2
    9 0 -2
    -8 0 2
    8 0 -2
    -8 0 2
    8 0 -2
    -8 0 2
    -8 0 2
    8 0 -2
    -8 0 2
    -8 0 2
    8 0 -2
    -8 0 2
    8 0 -2
    -8 0 2
    -8 0 2
    8 0 -2
    -8 0 2
    -8 0 2
    8 0 -2
    8 0 -2
    -8 0 2
    8 0 -2
    8 0 -2
    7 0 -2
    -7 0 2
    7 0 -2
    -7 0 2
    7 0 -2
    -7 0 2
    7 0 -2
    -7 0 2
    -7 0 2
    -7 0 2
    -7 0 2
    7 0 -2
    -7 0 2
    -7 0 2
    -7 0 2
    -7 0 2
    7 0 -2
    7 0 -2
    7 0 -2
    -7 0 2
    -6 0 2
    -6 0 2
    -6 0 2
    6 0 -2
    6 0 -2
    -6 0 2
    -6 0 2
    -6 0 2
    -6 0 2
    -6 0 2
    6 0 -2
    -6 0 2
    -6 0 2
    6 0 -2
    6 0 -2
    5 0 -2
    -5 0 2
    5 0 -2
    5 0 -2
    5 0 -2
    5 0 -2
    -5 0 2
    -5 0 2
    5 0 -2
    5 0 -2
    5 0 -2
    5 0 -2
    -5 0 2
    5 0 -2
    -5 0 2
    -5 0 2
    -5 0 2
    -5 0 2
    4 0 -2
    -3 0 2
    3 0 -2
    3 0 -2
    3 0 -2
    3 0 -2
    -3 0 2
    3 0 -2
    3 0 -2
    -3 0 2
    3 0 -2
    -3 0 2
    -3 0 2
    -3 0 2
    3 0 -2
    -3 0 2
    -3 0 2
    -3 0 2
    3 0 -2
    3 0 -2
    3 0 -2
    3 0 -2
    -3 0 2
    2 0 -2
    -2 0 2
    -1 0 2
    1 0 -2
    1 0 -2
    -1 0 2
    1 0 -2
    1 0 -2
    1 0 -2
    1 0 -2
    1 0 -2
    -1 0 2
    -1 0 2
    1 0 -2
    1 0 -2
    1 0 -2
    -1 0 2
    -1 0 2
    1 0 -2
    -1 0 2
    1 0 -2
    -1 0 2
    1 0 -2
    -1 0 2
    1 0 -2
    0 0 -2
    -1 0 -2
    1 0 2
    1 0 2
    -1 0 -2
    -1 0 -2
    1 0 2
    1 0 2
    -1 0 -2
    -1 0 -2
    1 0 2
    -1 0 -2
    1 0 2
    -1 0 -2
    1 0 2
    1 0 2
    1 0 2
    -1 0 -2
    -1 0 -2
    1 0 2
    -1 0 -2
    1 0 2
    1 0 2
    -1 0 -2
    -1 0 -2
    -1 0 -2
    1 0 2
    1 0 2
    -1 0 -2
    -2 0 -2
    2 0 2
    2 0 2
    2 0 2
    2 0 2
    2 0 2
    -2 0 -2
    -2 0 -2
    -2 0 -2
    2 0 2
    2 0 2
    -2 0 -2
    -2 0 -2
    2 0 2
    -2 0 -2
    2 0 2
    -2 0 -2
    -2 0 -2
    2 0 2
    -2 0 -2
    2 0 2
    -2 0 -2
    2 0 2
    -2 0 -2
    2 0 2
    -2 0 -2
    -2 0 -2
    -2 0 -2
    -2 0 -2
    -2 0 -2
    2 0 2
    -3 0 -2
    -3 0 -2
    -3 0 -2
    -3 0 -2
    -3 0 -2
    3 0 2
    -3 0 -2
    3 0 2
    3 0 2
    3 0 2
    3 0 2
    3 0 2
    -3 0 -2
    -3 0 -2
    -3 0 -2
    -3 0 -2
    3 0 2
    3 0 2
    -3 0 -2
    3 0 2
    3 0 2
    -3 0 -2
    -3 0 -2
    3 0 2
    -3 0 -2
    3 0 2
    -3 0 -2
    -3 0 -2
    -3 0 -2
    -3 0 -2
    3 0 2
    3 0 2
    -3 0 -2
    -3 0 -2
    -4 0 -2
    -4 0 -2
    -4 0 -2
    -4 0 -2
    -4 0 -2
    4 0 2
    -4 0 -2
    -4 0 -2
    -4 0 -2
    -4 0 -2
    4 0 2
    -4 0 -2
    -4 0 -2
    -4 0 -2
    4 0 2
    -4 0 -2
    -4 0 -2
    -4 0 -2
    -4 0 -2
    4 0 2
    -4 0 -2
    -4 0 -2
    4 0 2
    4 0 2
    -4 0 -2
    4 0 2
    -4 0 -2
    4 0 2
    -5 0 -2
    -5 0 -2
    -5 0 -2
    -5 0 -2
    5 0 2
    5 0 2
    5 0 2
    -5 0 -2
    5 0 2
    -5 0 -2
    -5 0 -2
    -5 0 -2
    -5 0 -2
    -5 0 -2
    5 0 2
    -5 0 -2
    5 0 2
    -5 0 -2
    -5 0 -2
    -5 0 -2
    5 0 2
    -5 0 -2
    5 0 2
    -5 0 -2
    -5 0 -2
    -5 0 -2
    -5 0 -2
    -5 0 -2
    5 0 2
    5 0 2
    -6 0 -2
    -6 0 -2
    -6 0 -2
    6 0 2
    6 0 2
    -6 0 -2
    6 0 2
    6 0 2
    -6 0 -2
    -6 0 -2
    -6 0 -2
    -6 0 -2
    6 0 2
    -6 0 -2
    6 0 2
    6 0 2
    -6 0 -2
    -6 0 -2
    -6 0 -2
    -6 0 -2
    -6 0 -2
    6 0 2
    -6 0 -2
    -6 0 -2
    -7 0 -2
    -7 0 -2
    7 0 2
    -7 0 -2
    7 0 2
    -7 0 -2
    -7 0 -2
    -7 0 -2
    -7 0 -2
    7 0 2
    -7 0 -2
    -7 0 -2
    7 0 2
    -7 0 -2
    -7 0 -2
    7 0 2
    -7 0 -2
    7 0 2
    -7 0 -2
    -7 0 -2
    7 0 2
    7 0 2
    -7 0 -2
    7 0 2
    -7 0 -2
    8 0 2
    8 0 2
    -8 0 -2
    -8 0 -2
    -8 0 -2
    -8 0 -2
    8 0 2
    8 0 2
    -8 0 -2
    8 0 2
    -8 0 -2
    8 0 2
    8 0 2
    -8 0 -2
    -8 0 -2
    -8 0 -2
    -8 0 -2
    8 0 2
    9 0 2
    -9 0 -2
    -9 0 -2
    -9 0 -2
    -9 0 -2
    -9 0 -2
    -9 0 -2
    9 0 2
    -9 0 -2
    -9 0 -2
    -9 0 -2
    -9 0 -2
    -9 0 -2
    -9 0 -2
    9 0 2
    -9 0 -2
    -9 0 -2
    9 0 2
    -9 0 -2
    -9 0 -2
    -10 0 -2
    -10 0 -2
    -10 0 -2
    -10 0 -2
    -10 0 -2
    -10 0 -2
    -10 0 -2
    -10 0 -2
    -10 0 -2
    10 0 2
    -10 0 -2
    -10 0 -2
    10 0 2
    10 0 2
    10 0 2
    -10 0 -2
    -10 0 -2
    10 0 2
    10 0 2
    -10 0 -2
    -11 0 -2
    11 0 2
    -11 0 -2
    11 0 2
    -11 0 -2
    11 0 2
    -11 0 -2
    11 0 2
    -11 0 -2
    -11 0 -2
    -11 0 -2
    -11 0 -2
    11 0 2
    -11 0 -2
    -11 0 -2
    11 0 2
    -11 0 -2
    -11 0 -2
    -11 0 -2
    -11 0 -2
    -12 0 -2
    -12 0 -2
    12 0 2
    -12 0 -2
    -12 0 -2
    12 0 2
    -12 0 -2
    12 0 2
    12 0 2
    -12 0 -2
    -12 0 -2
    -12 0 -2
    12 0 2
    -12 0 -2
    -12 0 -2
    -12 0 -2
    -12 0 -2
    -12 0 -2
    -12 0 -2
    12 0 2
    -13 0 -2
    -13 0 -2
    13 0 2
    13 0 2
    -13 0 -2
    13 0 2
    -13 0 -2
    -13 0 -2
    13 0 2
    13 0 2
    13 0 2
    -13 0 -2
    -13 0 -2
    -13 0 -2
    -14 0 -2
    -14 0 -2
    14 0 2
    -14 0 -2
    14 0 2
    14 0 2
    -14 0 -2
    -14 0 -2
    14 0 2
    -14 0 -2
    -14 0 -2
    14 0 2
    -14 0 -2
    -14 0 -2
    14 0 2
    -15 0 -2
    15 0 2
    -15 0 -2
    15 0 2
    -15 0 -2
    -15 0 -2
    15 0 2
    15 0 2
    15 0 2
    15 0 2
    -15 0 -2
    16 -1 -2
    -16 -1 2
    16 -1 -2
    16 -1 -2
    -16 -1 2
    -16 -1 2
    16 -1 -2
    16 -1 -2
    -16 -1 2
    16 -1 -2
    16 -1 -2
    16 -1 -2
    16 -1 -2
    -16 -1 2
    -16 -1 2
    -16 -1 2
    16 1 -2
    -16 1 2
    -16 1 2
    16 1 -2
    16 1 -2
    16 1 -2
    16 1 -2
    16 1 -2
    -16 1 2
    -16 1 2
    16 1 -2
    16 1 -2
    16 1 -2
    16 1 -2
    15 -1 -2
    15 -1 -2
    -15 -1 2
    -15 -1 2
    15 -1 -2
    -15 -1 2
    -15 -1 2
    -15 -1 2
    -15 -1 2
    -15 -1 2
    15 -1 -2
    -15 -1 2
    15 -1 -2
    15 -1 -2
    -15 -1 2
    -15 -1 2
    15 -1 -2
    15 -1 -2
    -15 -1 2
    15 -1 -2
    15 -1 -2
    -15 -1 2
    15 1 -2
    15 1 -2
    -15 1 2
    -15 1 2
    15 1 -2
    -15 1 2
    15 1 -2
    -15 1 2
    -15 1 2
    -15 1 2
    15 1 -2
    -15 1 2
    15 1 -2
    15 1 -2
    -15 1 2
    -15 1 2
    -15 1 2
    -15 1 2
    15 1 -2
    15 1 -2
    -15 1 2
    15 1 -2
    14 -1 -2
    -14 -1 2
    14 -1 -2
    -14 -1 2
    -14 -1 2
    -14 -1 2
    -14 -1 2
    14 -1 -2
    -14 -1 2
    14 -1 -2
    -14 -1 2
    -14 -1 2
    14 -1 -2
    -14 -1 2
    14 -1 -2
    -14 -1 2
    14 -1 -2
    14 -1 -2
    -14 -1 2
    14 -1 -2
    14 -1 -2
    -14 -1 2
    14 1 -2
    14 1 -2
    -14 1 2
    14 1 -2
    -14 1 2
    -14 1 2
    -14 1 2
    -14 1 2
    14 1 -2
    14 1 -2
    14 1 -2
    14 1 -2
    14 1 -2
    -14 1 2
    -14 1 2
    14 1 -2
    14 1 -2
    -14 1 2
    -14 1 2
    -14 1 2
    -13 -1 2
    -13 -1 2
    13 -1 -2
    -13 -1 2
    -13 -1 2
    13 -1 -2
    -13 -1 2
    13 -1 -2
    13 -1 -2
    13 -1 -2
    -13 -1 2
    13 -1 -2
    13 -1 -2
    13 -1 -2
    -13 -1 2
    13 -1 -2
    13 -1 -2
    -13 1 2
    -13 1 2
    13 1 -2
    -13 1 2
    13 1 -2
    13 1 -2
    13 1 -2
    -13 1 2
    13 1 -2
    -13 1 2
    -13 1 2
    13 1 -2
    -13 1 2
    -13 1 2
    13 1 -2
    -13 1 2
    13 1 -2
    13 1 -2
    -13 1 2
    13 1 -2
    -12 -1 2
    -12 -1 2
    12 -1 -2
    12 -1 -2
    12 -1 -2
    12 -1 -2
    12 -1 -2
    12 -1 -2
    12 -1 -2
    -12 -1 2
    -12 -1 2
    -12 -1 2
    12 -1 -2
    -12 -1 2
    -12 -1 2
    12 -1 -2
    -12 -1 2
    12 1 -2
    -12 1 2
    -12 1 2
    -12 1 2
    -12 1 2
    -12 1 2
    12 1 -2
    -12 1 2
    12 1 -2
    -12 1 2
    -12 1 2
    12 1 -2
    -12 1 2
    12 1 -2
    -12 1 2
    -12 1 2
    -12 1 2
    12 1 -2
    -12 1 2
    -12 1 2
    12 1 -2
    12 1 -2
    12 1 -2
    12 1 -2
    -11 -1 2
    -11 -1 2
    -11 -1 2
    11 -1 -2
    -11 -1 2
    -11 -1 2
    -11 -1 2
    -11 -1 2
    -11 -1 2
    11 -1 -2
    -11 -1 2
    -11 -1 2
    11 -1 -2
    11 -1 -2
    11 -1 -2
    11 -1 -2
    11 -1 -2
    11 -1 -2
    11 -1 -2
    11 -1 -2
    -11 -1 2
    -11 1 2
    11 1 -2
    -11 1 2
    -11 1 2
    -11 1 2
    -11 1 2
    -11 1 2
    11 1 -2
    11 1 -2
    11 1 -2
    11 1 -2
    11 1 -2
    -11 1 2
    11 1 -2
    -11 1 2
    -11 1 2
    -11 1 2
    11 1 -2
    11 1 -2
    11 1 -2
    -11 1 2
    -11 1 2
    10 -1 -2
    10 -1 -2
    -10 -1 2
    10 -1 -2
    -10 -1 2
    10 -1 -2
    -10 -1 2
    -10 -1 2
    -10 -1 2
    -10 -1 2
    10 -1 -2
    10 -1 -2
    -10 -1 2
    10 -1 -2
    10 -1 -2
    -10 -1 2
    -10 -1 2
    10 -1 -2
    -10 -1 2
    -10 -1 2
    10 1 -2
    10 1 -2
    10 1 -2
    -10 1 2
    -10 1 2
    -10 1 2
    10 1 -2
    10 1 -2
    -10 1 2
    10 1 -2
    10 1 -2
    -10 1 2
    -10 1 2
    -10 1 2
    -10 1 2
    10 1 -2
    -10 1 2
    -10 1 2
    -10 1 2
    -10 1 2
    -10 1 2
    10 1 -2
    -10 1 2
    10 1 -2
    -9 -1 2
    9 -1 -2
    9 -1 -2
    -9 -1 2
    -9 -1 2
    -9 -1 2
    -9 -1 2
    9 -1 -2
    9 -1 -2
    -9 -1 2
    -9 -1 2
    -9 -1 2
    -9 -1 2
    -9 -1 2
    -9 -1 2
    9 -1 -2
    -9 1 2
    -9 1 2
    9 1 -2
    -9 1 2
    9 1 -2
    9 1 -2
    9 1 -2
    -9 1 2
    -9 1 2
    -9 1 2
    9 1 -2
    -9 1 2
    9 1 -2
    9 1 -2
    9 1 -2
    9 1 -2
    9 1 -2
    -9 1 2
    -9 1 2
    -9 1 2
    -9 1 2
    8 -1 -2
    8 -1 -2
    -8 -1 2
    8 -1 -2
    8 -1 -2
    -8 -1 2
    -8 -1 2
    -8 -1 2
    8 -1 -2
    8 -1 -2
    -8 -1 2
    8 -1 -2
    -8 -1 2
    -8 -1 2
    -8 -1 2
    -8 -1 2
    -8 -1 2
    8 -1 -2
    -8 1 2
    -8 1 2
    -8 1 2
    -8 1 2
    8 1 -2
    -8 1 2
    8 1 -2
    -8 1 2
    -8 1 2
    -8 1 2
    -8 1 2
    8 1 -2
    -8 1 2
    8 1 -2
    8 1 -2
    8 1 -2
    8 1 -2
    -7 -1 2
    7 -1 -2
    -7 -1 2
    -7 -1 2
    -7 -1 2
    -7 -1 2
    -7 -1 2
    -7 -1 2
    -7 -1 2
    -7 -1 2
    7 -1 -2
    -7 -1 2
    7 -1 -2
    -7 -1 2
    7 -1 -2
    7 -1 -2
    -7 -1 2
    -7 1 2
    7 1 -2
    -7 1 2
    -7 1 2
    7 1 -2
    7 1 -2
    -7 1 2
    -7 1 2
    7 1 -2
    -7 1 2
    7 1 -2
    7 1 -2
    -7 1 2
    -7 1 2
    7 1 -2
    -7 1 2
    7 1 -2
    -7 1 2
    -7 1 2
    6 -1 -2
    6 -1 -2
    -6 -1 2
    -6 -1 2
    -6 -1 2
    6 -1 -2
    6 -1 -2
    -6 -1 2
    -6 -1 2
    6 -1 -2
    6 -1 -2
    -6 -1 2
    6 -1 -2
    -6 -1 2
    -6 -1 2
    -6 -1 2
    -6 1 2
    -6 1 2
    6 1 -2
    -6 1 2
    6 1 -2
    -6 1 2
    -6 1 2
    6 1 -2
    6 1 -2
    6 1 -2
    -6 1 2
    -6 1 2
    6 1 -2
    -6 1 2
    -6 1 2
    6 1 -2
    -6 1 2
    6 1 -2
    -6 1 2
    6 1 -2
    -5 -1 2
    5 -1 -2
    -5 -1 2
    -5 -1 2
    5 -1 -2
    5 -1 -2
    5 -1 -2
    5 -1 -2
    -5 -1 2
    5 -1 -2
    -5 -1 2
    5 -1 -2
    -5 -1 2
    -5 -1 2
    -5 -1 2
    5 -1 -2
    5 1 -2
    5 1 -2
    -5 1 2
    -5 1 2
    5 1 -2
    -5 1 2
    5 1 -2
    -5 1 2
    -5 1 2
    -5 1 2
    -5 1 2
    -5 1 2
    5 1 -2
    -5 1 2
    5 1 -2
    -5 1 2
    5 1 -2
    5 1 -2
    5 1 -2
    -5 1 2
    -4 -1 2
    -4 -1 2
    4 -1 -2
    4 -1 -2
    -4 -1 2
    4 -1 -2
    4 -1 -2
    -4 -1 2
    4 -1 -2
    -4 -1 2
    4 -1 -2
    4 -1 -2
    4 -1 -2
    4 -1 -2
    4 -1 -2
    -4 -1 2
    -4 1 2
    4 1 -2
    -4 1 2
    4 1 -2
    -4 1 2
    4 1 -2
    4 1 -2
    -4 1 2
    -4 1 2
    4 1 -2
    -4 1 2
    4 1 -2
    4 1 -2
    -4 1 2
    4 1 -2
    -4 1 2
    4 1 -2
    -4 1 2
    -4 1 2
    -4 1 2
    3 -1 -2
    -3 -1 2
    -3 -1 2
    -3 -1 2
    -3 -1 2
    -3 -1 2
    3 -1 -2
    -3 -1 2
    3 -1 -2
    3 -1 -2
    3 -1 -2
    3 -1 -2
    3 -1 -2
    -3 -1 2
    3 -1 -2
    3 -1 -2
    3 -1 -2
    3 1 -2
    -3 1 2
    3 1 -2
    3 1 -2
    3 1 -2
    3 1 -2
    -3 1 2
    -3 1 2
    3 1 -2
    -3 1 2
    3 1 -2
    3 1 -2
    3 1 -2
    2 -1 -2
    2 -1 -2
    2 -1 -2
    2 -1 -2
    2 -1 -2
    2 -1 -2
    -2 -1 2
    -2 -1 2
    -2 -1 2
    2 -1 -2
    2 -1 -2
    -2 -1 2
    -2 -1 2
    -2 -1 2
    2 -1 -2
    2 -1 -2
    2 -1 -2
    -2 -1 2
    -2 -1 2
    2 -1 -2
    -2 1 2
    -2 1 2
    -2 1 2
    -2 1 2
    2 1 -2
    2 1 -2
    2 1 -2
    2 1 -2
    2 1 -2
    -2 1 2
    2 1 -2
    2 1 -2
    -2 1 2
    -2 1 2
    2 1 -2
    -2 1 2
    -2 1 2
    2 1 -2
    -2 1 2
    1 -1 -2
    1 -1 -2
    -1 -1 2
    -1 -1 2
    1 -1 -2
    1 -1 -2
    -1 -1 2
    1 -1 -2
    1 -1 -2
    1 -1 -2
    -1 -1 2
    -1 -1 2
    1 -1 -2
    1 -1 -2
    1 -1 -2
    1 -1 -2
    -1 -1 2
    1 -1 -2
    -1 -1 2
    1 -1 -2
    -1 1 2
    -1 1 2
    1 1 -2
    -1 1 2
    -1 1 2
    1 1 -2
    -1 1 2
    1 1 -2
    1 1 -2
    1 1 -2
    -1 1 2
    1 1 -2
    -1 1 2
    -1 1 2
    1 1 -2
    1 1 -2
    1 1 -2
    1 1 -2
    -1 1 2
    -1 1 2
    -1 1 2
    -1 1 2
    0 -1 -2
    0 -1 -2
    0 -1 2
    0 -1 -2
    0 -1 -2
    0 -1 2
    0 -1 -2
    0 -1 2
    0 -1 2
    0 -1 2
    0 -1 -2
    0 -1 2
    0 -1 -2
    0 -1 -2
    0 -1 -2
    0 -1 2
    0 -1 -2
    0 -1 2
    0 -1 -2
    0 -1 2
    0 -1 -2
    0 1 2
    0 1 2
    0 1 2
    0 1 -2
    0 1 2
    0 1 2
    0 1 -2
    0 1 2
    0 1 2
    0 1 2
    0 1 -2
    0 1 -2
    0 1 -2
    0 1 2
    0 1 -2
    0 1 -2
    0 1 -2
    0 1 -2
    0 1 2
    -1 -1 -2
    -1 -1 -2
    -1 -1 -2
    1 -1 2
    -1 -1 -2
    -1 -1 -2
    1 1 2
    -1 1 -2
    1 1 2
    1 1 2
    2 -1 2
    -2 -1 -2
    -2 -1 -2
    2 -1 2
    -2 -1 -2
    2 -1 2
    -2 -1 -2
    -2 -1 -2
    -2 -1 -2
    -2 -1 -2
    2 -1 2
    2 -1 2
    -2 -1 -2
    2 -1 2
    2 -1 2
    -2 -1 -2
    -2 -1 -2
    -2 1 -2
    2 1 2
    2 1 2
    2 1 2
    -2 1 -2
    2 1 2
    2 1 2
    -2 1 -2
    2 1 2
    -2 1 -2
    2 1 2
    -2 1 -2
    2 1 2
    -2 1 -2
    -3 -1 -2
    -3 -1 -2
    3 -1 2
    3 -1 2
    -3 -1 -2
    -3 -1 -2
    -3 -1 -2
    -3 -1 -2
    3 -1 2
    -3 -1 -2
    3 -1 2
    -3 -1 -2
    3 -1 2
    -3 -1 -2
    -3 -1 -2
    -3 -1 -2
    3 -1 2
    3 -1 2
    3 -1 2
    -3 -1 -2
    3 -1 2
    -3 -1 -2
    -3 -1 -2
    -3 -1 -2
    -3 -1 -2
    3 -1 2
    3 1 2
    -3 1 -2
    3 1 2
    3 1 2
    -3 1 -2
    -3 1 -2
    -3 1 -2
    3 1 2
    -3 1 -2
    3 1 2
    -3 1 -2
    -3 1 -2
    -3 1 -2
    -3 1 -2
    -3 1 -2
    3 1 2
    -3 1 -2
    3 1 2
    -3 1 -2
    3 1 2
    -3 1 -2
    -3 1 -2
    -3 1 -2
    3 1 2
    3 1 2
    -3 1 -2
    -4 -1 -2
    4 -1 2
    -4 -1 -2
    4 -1 2
    4 -1 2
    4 -1 2
    -4 -1 -2
    -4 -1 -2
    4 -1 2
    -4 -1 -2
    -4 -1 -2
    -4 -1 -2
    -4 -1 -2
    -4 -1 -2
    4 -1 2
    4 -1 2
    4 -1 2
    4 -1 2
    4 -1 2
    -4 -1 -2
    4 -1 2
    -4 -1 -2
    -4 -1 -2
    4 -1 2
    -4 -1 -2
    -4 -1 -2
    -4 -1 -2
    -4 -1 -2
    -4 -1 -2
    -4 -1 -2
    -4 1 -2
    -4 1 -2
    4 1 2
    4 1 2
    4 1 2
    -4 1 -2
    4 1 2
    4 1 2
    -4 1 -2
    -4 1 -2
    -4 1 -2
    4 1 2
    -4 1 -2
    -4 1 -2
    4 1 2
    -4 1 -2
    -4 1 -2
    4 1 2
    4 1 2
    -4 1 -2
    4 1 2
    -4 1 -2
    -5 -1 -2
    5 -1 2
    -5 -1 -2
    5 -1 2
    -5 -1 -2
    -5 -1 -2
    -5 -1 -2
    5 -1 2
    -5 -1 -2
    5 -1 2
    5 -1 2
    -5 -1 -2
    5 -1 2
    -5 -1 -2
    -5 -1 -2
    -5 -1 -2
    -5 -1 -2
    -5 -1 -2
    -5 -1 -2
    -5 -1 -2
    -5 -1 -2
    -5 -1 -2
    5 -1 2
    -5 1 -2
    -5 1 -2
    5 1 2
    5 1 2
    -5 1 -2
    5 1 2
    5 1 2
    -5 1 -2
    -5 1 -2
    5 1 2
    -5 1 -2
    -5 1 -2
    -5 1 -2
    5 1 2
    -5 1 -2
    -5 1 -2
    -6 -1 -2
    -6 -1 -2
    -6 -1 -2
    -6 -1 -2
    -6 -1 -2
    6 -1 2
    -6 -1 -2
    6 -1 2
    6 -1 2
    -6 -1 -2
    -6 -1 -2
    -6 -1 -2
    -6 -1 -2
    -6 -1 -2
    -6 -1 -2
    -6 -1 -2
    -6 -1 -2
    6 -1 2
    -6 -1 -2
    6 -1 2
    -6 -1 -2
    -6 -1 -2
    6 -1 2
    -6 -1 -2
    6 1 2
    6 1 2
    6 1 2
    -6 1 -2
    6 1 2
    -6 1 -2
    -6 1 -2
    6 1 2
    6 1 2
    6 1 2
    -6 1 -2
    -6 1 -2
    -6 1 -2
    -6 1 -2
    -6 1 -2
    -6 1 -2
    -6 1 -2
    -6 1 -2
    6 1 2
    -6 1 -2
    -6 1 -2
    6 1 2
    -7 -1 -2
    7 -1 2
    -7 -1 -2
    7 -1 2
    -7 -1 -2
    -7 -1 -2
    7 -1 2
    -7 -1 -2
    -7 -1 -2
    -7 -1 -2
    7 -1 2
    -7 -1 -2
    -7 -1 -2
    7 -1 2
    7 -1 2
    7 -1 2
    -7 -1 -2
    -7 -1 -2
    7 -1 2
    -7 -1 -2
    7 -1 2
    -7 -1 -2
    7 -1 2
    -7 -1 -2
    -7 -1 -2
    -7 -1 -2
    -7 -1 -2
    -7 -1 -2
    -7 -1 -2
    -7 -1 -2
    -7 1 -2
    7 1 2
    7 1 2
    -7 1 -2
    7 1 2
    -7 1 -2
    -7 1 -2
    -7 1 -2
    -7 1 -2
    -7 1 -2
    -7 1 -2
    7 1 2
    7 1 2
    7 1 2
    -7 1 -2
    7 1 2
    7 1 2
    -7 1 -2
    -7 1 -2
    7 1 2
    -7 1 -2
    -7 1 -2
    7 1 2
    -8 -1 -2
    -8 -1 -2
    -8 -1 -2
    -8 -1 -2
    -8 -1 -2
    8 -1 2
    -8 -1 -2
    8 -1 2
    8 -1 2
    -8 -1 -2
    8 -1 2
    8 -1 2
    -8 -1 -2
    -8 -1 -2
    -8 -1 -2
    -8 -1 -2
    -8 -1 -2
    -8 -1 -2
    -8 -1 -2
    8 -1 2
    -8 -1 -2
    -8 -1 -2
    -8 -1 -2
    8 -1 2
    -8 -1 -2
    -8 -1 -2
    -8 -1 -2
    8 1 2
    -8 1 -2
    8 1 2
    8 1 2
    8 1 2
    -8 1 -2
    -8 1 -2
    -8 1 -2
    -8 1 -2
    -8 1 -2
    8 1 2
    -8 1 -2
    -8 1 -2
    8 1 2
    -8 1 -2
    -8 1 -2
    -8 1 -2
    -8 1 -2
    8 1 2
    8 1 2
    -8 1 -2
    -8 1 -2
    -9 -1 -2
    9 -1 2
    -9 -1 -2
    9 -1 2
    -9 -1 -2
    -9 -1 -2
    -9 -1 -2
    -9 -1 -2
    9 -1 2
    -9 -1 -2
    -9 -1 -2
    9 -1 2
    -9 -1 -2
    9 -1 2
    9 -1 2
    -9 -1 -2
    -9 -1 -2
    -9 -1 -2
    -9 -1 -2
    -9 -1 -2
    -9 1 -2
    9 1 2
    9 1 2
    -9 1 -2
    9 1 2
    -9 1 -2
    9 1 2
    -9 1 -2
    9 1 2
    -9 1 -2
    -9 1 -2
    -9 1 -2
    -9 1 -2
    -9 1 -2
    -9 1 -2
    9 1 2
    -9 1 -2
    -10 -1 -2
    -10 -1 -2
    10 -1 2
    -10 -1 -2
    10 -1 2
    -10 -1 -2
    -10 -1 -2
    -10 -1 -2
    -10 -1 -2
    -10 -1 -2
    -10 -1 -2
    -10 -1 -2
    -10 -1 -2
    -10 -1 -2
    -10 -1 -2
    -10 -1 -2
    10 -1 2
    -10 -1 -2
    -10 -1 -2
    -10 -1 -2
    -10 -1 -2
    10 -1 2
    -10 -1 -2
    -10 -1 -2
    10 1 2
    10 1 2
    -10 1 -2
    -10 1 -2
    10 1 2
    10 1 2
    -10 1 -2
    10 1 2
    -10 1 -2
    -10 1 -2
    -10 1 -2
    10 1 2
    -10 1 -2
    -10 1 -2
    -10 1 -2
    -10 1 -2
    -10 1 -2
    -10 1 -2
    -11 -1 -2
    11 -1 2
    -11 -1 -2
    11 -1 2
    -11 -1 -2
    -11 -1 -2
    -11 -1 -2
    -11 -1 -2
    -11 -1 -2
    -11 -1 -2
    -11 -1 -2
    11 -1 2
    -11 -1 -2
    11 -1 2
    -11 -1 -2
    11 -1 2
    -11 -1 -2
    -11 1 -2
    11 1 2
    -11 1 -2
    -11 1 -2
    -11 1 -2
    -11 1 -2
    -11 1 -2
    -11 1 -2
    -11 1 -2
    -11 1 -2
    -11 1 -2
    -11 1 -2
    11 1 2
    11 1 2
    -11 1 -2
    -12 -1 -2
    -12 -1 -2
    -12 -1 -2
    -12 -1 -2
    12 -1 2
    -12 -1 -2
    -12 -1 -2
    -12 -1 -2
    -12 -1 -2
    -12 -1 -2
    -12 -1 -2
    12 -1 2
    -12 -1 -2
    -12 -1 -2
    -12 -1 -2
    12 -1 2
    12 -1 2
    -12 -1 -2
    12 -1 2
    -12 -1 -2
    12 -1 2
    -12 1 -2
    -12 1 -2
    12 1 2
    -12 1 -2
    -12 1 -2
    -12 1 -2
    -12 1 -2
    12 1 2
    -12 1 -2
    12 1 2
    -12 1 -2
    12 1 2
    12 1 2
    12 1 2
    -12 1 -2
    -12 1 -2
    -13 -1 -2
    -13 -1 -2
    -13 -1 -2
    -13 -1 -2
    -13 -1 -2
    13 -1 2
    13 -1 2
    13 -1 2
    -13 -1 -2
    -13 -1 -2
    -13 -1 -2
    13 -1 2
    -13 -1 -2
    -13 -1 -2
    -13 -1 -2
    13 -1 2
    -13 -1 -2
    13 -1 2
    -13 1 -2
    13 1 2
    13 1 2
    -13 1 -2
    -13 1 -2
    -13 1 -2
    -13 1 -2
    -13 1 -2
    -13 1 -2
    13 1 2
    -13 1 -2
    13 1 2
    13 1 2
    14 -1 2
    -14 -1 -2
    -14 -1 -2
    14 -1 2
    -14 -1 -2
    14 -1 2
    -14 -1 -2
    14 -1 2
    -14 -1 -2
    -14 -1 -2
    -14 -1 -2
    14 -1 2
    -14 -1 -2
    14 -1 2
    -14 -1 -2
    -14 -1 -2
    -14 1 -2
    14 1 2
    14 1 2
    -14 1 -2
    -14 1 -2
    -14 1 -2
    14 1 2
    -14 1 -2
    14 1 2
    -14 1 -2
    14 1 2
    -15 -1 -2
    15 -1 2
    15 -1 2
    15 -1 2
    -15 -1 -2
    -15 -1 -2
    15 -1 2
    -15 1 -2
    15 1 2
    15 1 2
    15 1 2
    -15 1 -2
    -15 1 -2
    15 1 2
    15 1 2
    -15 1 -2
    -15 1 -2
    15 1 2
    16 -2 -2
    -16 -2 2
    16 -2 -2
    -16 -2 2
    16 -2 -2
    -16 -2 2
    16 -2 -2
    16 -2 -2
    -16 -2 2
    16 -2 -2
    -16 -2 2
    16 -2 -2
    16 -2 -2
    16 -2 -2
    -16 -2 2
    16 2 -2
    16 2 -2
    16 2 -2
    16 2 -2
    16 2 -2
    16 2 -2
    -16 2 2
    -16 2 2
    16 2 -2
    -16 2 2
    16 2 -2
    16 2 -2
    16 2 -2
    15 -2 -2
    -15 -2 2
    -15 -2 2
    -15 -2 2
    15 -2 -2
    -15 -2 2
    15 -2 -2
    15 -2 -2
    15 -2 -2
    -15 -2 2
    -15 -2 2
    -15 -2 2
    -15 -2 2
    -15 -2 2
    15 -2 -2
    15 -2 -2
    15 -2 -2
    15 -2 -2
    15 -2 -2
    -15 -2 2
    15 2 -2
    15 2 -2
    15 2 -2
    15 2 -2
    -15 2 2
    15 2 -2
    15 2 -2
    15 2 -2
    -15 2 2
    15 2 -2
    15 2 -2
    -15 2 2
    15 2 -2
    -15 2 2
    -14 -2 2
    14 -2 -2
    -14 -2 2
    -14 -2 2
    -14 -2 2
    -14 -2 2
    14 -2 -2
    14 -2 -2
    14 -2 -2
    14 -2 -2
    14 -2 -2
    14 -2 -2
    14 -2 -2
    -14 -2 2
    -14 -2 2
    14 -2 -2
    14 -2 -2
    14 2 -2
    14 2 -2
    -14 2 2
    -14 2 2
    14 2 -2
    -14 2 2
    -14 2 2
    14 2 -2
    14 2 -2
    -14 2 2
    -14 2 2
    14 2 -2
    -14 2 2
    14 2 -2
    14 2 -2
    14 2 -2
    -14 2 2
    14 2 -2
    13 -2 -2
    13 -2 -2
    -13 -2 2
    13 -2 -2
    -13 -2 2
    -13 -2 2
    -13 -2 2
    13 -2 -2
    13 -2 -2
    13 -2 -2
    -13 -2 2
    13 -2 -2
    13 -2 -2
    13 -2 -2
    -13 -2 2
    -13 -2 2
    -13 -2 2
    13 -2 -2
    -13 2 2
    13 2 -2
    13 2 -2
    13 2 -2
    -13 2 2
    -13 2 2
    13 2 -2
    -13 2 2
    13 2 -2
    13 2 -2
    13 2 -2
    -13 2 2
    -13 2 2
    13 2 -2
    -12 -2 2
    12 -2 -2
    12 -2 -2
    12 -2 -2
    12 -2 -2
    -12 -2 2
    12 -2 -2
    12 -2 -2
    -12 -2 2
    12 -2 -2
    -12 -2 2
    -12 -2 2
    12 -2 -2
    -12 -2 2
    12 -2 -2
    -12 -2 2
    -12 -2 2
    -12 -2 2
    -12 2 2
    -12 2 2
    -12 2 2
    12 2 -2
    12 2 -2
    -12 2 2
    -12 2 2
    12 2 -2
    -12 2 2
    12 2 -2
    12 2 -2
    12 2 -2
    12 2 -2
    12 2 -2
    12 2 -2
    -12 2 2
    12 2 -2
    11 -2 -2
    -11 -2 2
    -11 -2 2
    -11 -2 2
    11 -2 -2
    -11 -2 2
    -11 -2 2
    11 -2 -2
    11 -2 -2
    -11 -2 2
    11 -2 -2
    11 -2 -2
    -11 -2 2
    11 -2 -2
    11 -2 -2
    11 -2 -2
    11 -2 -2
    -11 -2 2
    -11 -2 2
    11 2 -2
    -11 2 2
    -11 2 2
    11 2 -2
    11 2 -2
    11 2 -2
    11 2 -2
    11 2 -2
    11 2 -2
    11 2 -2
    -11 2 2
    -11 2 2
    -11 2 2
    11 2 -2
    -11 2 2
    -11 2 2
    11 2 -2
    -11 2 2
    -10 -2 2
    -10 -2 2
    -10 -2 2
    10 -2 -2
    -10 -2 2
    -10 -2 2
    10 -2 -2
    10 -2 -2
    -10 -2 2
    -10 -2 2
    -10 -2 2
    -10 -2 2
    10 -2 -2
    -10 -2 2
    10 -2 -2
    10 -2 -2
    10 -2 -2
    10 -2 -2
    -10 -2 2
    -10 -2 2
    10 -2 -2
    -10 2 2
    10 2 -2
    -10 2 2
    -10 2 2
    -10 2 2
    -10 2 2
    10 2 -2
    10 2 -2
    10 2 -2
    -10 2 2
    -10 2 2
    -10 2 2
    10 2 -2
    10 2 -2
    10 2 -2
    -10 2 2
    -10 2 2
    10 2 -2
    -10 2 2
    -10 2 2
    -10 2 2
    10 2 -2
    10 2 -2
    -9 -2 2
    9 -2 -2
    -9 -2 2
    -9 -2 2
    -9 -2 2
    9 -2 -2
    -9 -2 2
    9 -2 -2
    -9 -2 2
    9 -2 -2
    9 -2 -2
    -9 -2 2
    9 -2 -2
    9 -2 -2
    9 -2 -2
    -9 -2 2
    -9 -2 2
    -9 -2 2
    -9 -2 2
    -9 -2 2
    -9 -2 2
    9 2 -2
    9 2 -2
    -9 2 2
    -9 2 2
    -9 2 2
    9 2 -2
    9 2 -2
    9 2 -2
    9 2 -2
    -9 2 2
    9 2 -2
    9 2 -2
    -9 2 2
    9 2 -2
    -9 2 2
    9 2 -2
    -8 -2 2
    -8 -2 2
    -8 -2 2
    -8 -2 2
    -8 -2 2
    -8 -2 2
    8 -2 -2
    8 -2 -2
    -8 -2 2
    -8 -2 2
    -8 -2 2
    8 -2 -2
    8 -2 -2
    8 -2 -2
    8 -2 -2
    -8 -2 2
    8 -2 -2
    8 -2 -2
    -8 -2 2
    -8 -2 2
    -8 2 2
    8 2 -2
    -8 2 2
    -8 2 2
    8 2 -2
    -8 2 2
    8 2 -2
    -8 2 2
    8 2 -2
    8 2 -2
    -8 2 2
    8 2 -2
    -8 2 2
    8 2 -2
    8 2 -2
    8 2 -2
    -8 2 2
    8 2 -2
    -7 -2 2
    7 -2 -2
    -7 -2 2
    7 -2 -2
    7 -2 -2
    7 -2 -2
    -7 -2 2
    -7 -2 2
    7 -2 -2
    -7 -2 2
    7 -2 -2
    7 -2 -2
    -7 -2 2
    -7 -2 2
    -7 -2 2
    -7 -2 2
    7 -2 -2
    -7 -2 2
    -7 -2 2
    -7 -2 2
    7 2 -2
    -7 2 2
    -7 2 2
    -7 2 2
    7 2 -2
    7 2 -2
    -7 2 2
    -7 2 2
    7 2 -2
    7 2 -2
    7 2 -2
    -7 2 2
    7 2 -2
    -7 2 2
    7 2 -2
    -7 2 2
    -7 2 2
    -7 2 2
    6 -2 -2
    -6 -2 2
    -6 -2 2
    -6 -2 2
    6 -2 -2
    6 -2 -2
    -6 -2 2
    6 -2 -2
    -6 -2 2
    -6 -2 2
    -6 -2 2
    6 -2 -2
    -6 -2 2
    6 -2 -2
    6 -2 -2
    6 -2 -2
    -6 -2 2
    6 2 -2
    -6 2 2
    -6 2 2
    -6 2 2
    -6 2 2
    6 2 -2
    6 2 -2
    6 2 -2
    6 2 -2
    6 2 -2
    -6 2 2
    -6 2 2
    6 2 -2
    -6 2 2
    -6 2 2
    6 2 -2
    6 2 -2
    6 2 -2
    -6 2 2
    5 -2 -2
    -5 -2 2
    -5 -2 2
    -5 -2 2
    -5 -2 2
    -5 -2 2
    5 -2 -2
    5 -2 -2
    5 -2 -2
    -5 -2 2
    5 -2 -2
    -5 -2 2
    -5 -2 2
    5 -2 -2
    -5 2 2
    5 2 -2
    5 2 -2
    5 2 -2
    -5 2 2
    5 2 -2
    -5 2 2
    5 2 -2
    -5 2 2
    5 2 -2
    5 2 -2
    -5 2 2
    -5 2 2
    -5 2 2
    4 -2 -2
    -4 -2 2
    4 -2 -2
    4 -2 -2
    -4 -2 2
    -4 -2 2
    -4 -2 2
    -4 -2 2
    4 -2 -2
    4 -2 -2
    4 -2 -2
    -4 2 2
    -4 2 2
    4 2 -2
    4 2 -2
    4 2 -2
    4 2 -2
    4 2 -2
    -4 2 2
    -4 2 2
    4 2 -2
    -4 2 2
    4 2 -2
    -4 2 2
    4 2 -2
    3 -2 -2
    -3 -2 2
    -3 -2 2
    3 -2 -2
    3 -2 -2
    -3 -2 2
    3 -2 -2
    3 -2 -2
    3 -2 -2
    3 -2 -2
    -3 -2 2
    -3 -2 2
    -3 -2 2
    3 -2 -2
    3 -2 -2
    -3 -2 2
    3 -2 -2
    3 -2 -2
    3 -2 -2
    -3 -2 2
    -3 2 2
    3 2 -2
    3 2 -2
    3 2 -2
    -3 2 2
    -3 2 2
    3 2 -2
    -3 2 2
    -3 2 2
    3 2 -2
    -3 2 2
    3 2 -2
    -3 2 2
    -3 2 2
    3 2 -2
    3 2 -2
    -3 2 2
    -3 2 2
    -3 2 2
    3 2 -2
    -3 2 2
    2 -2 -2
    -2 -2 2
    -2 -2 2
    2 -2 -2
    2 -2 -2
    -2 -2 2
    -2 -2 2
    2 -2 -2
    2 -2 -2
    2 -2 -2
    -2 -2 2
    -2 -2 2
    -2 -2 2
    -2 -2 2
    -2 -2 2
    -2 -2 2
    -2 -2 2
    2 -2 -2
    2 -2 -2
    2 -2 -2
    2 -2 -2
    2 -2 -2
    2 -2 -2
    -2 -2 2
    -2 -2 2
    2 2 -2
    -2 2 2
    -2 2 2
    -2 2 2
    2 2 -2
    -2 2 2
    2 2 -2
    -2 2 2
    2 2 -2
    2 2 -2
    2 2 -2
    2 2 -2
    2 2 -2
    -2 2 2
    -2 2 2
    2 2 -2
    -2 2 2
    -2 2 2
    -2 2 2
    -2 2 2
    -2 2 2
    2 2 -2
    1 -2 -2
    -1 -2 2
    1 -2 -2
    -1 -2 2
    1 -2 -2
    -1 -2 2
    1 -2 -2
    -1 -2 2
    1 -2 -2
    1 -2 -2
    1 -2 -2
    1 -2 -2
    -1 -2 2
    -1 -2 2
    -1 -2 2
    -1 -2 2
    1 -2 -2
    -1 -2 2
    -1 -2 2
    1 -2 -2
    1 -2 -2
    -1 -2 2
    1 -2 -2
    -1 -2 2
    1 -2 -2
    -1 2 2
    1 2 -2
    1 2 -2
    -1 2 2
    1 2 -2
    -1 2 2
    -1 2 2
    -1 2 2
    -1 2 2
    1 2 -2
    -1 2 2
    1 2 -2
    -1 2 2
    -1 2 2
    -1 2 2
    1 2 -2
    1 2 -2
    -1 2 2
    -1 2 2
    1 2 -2
    1 2 -2
    1 2 -2
    -1 2 2
    1 2 -2
    0 -2 2
    0 -2 -2
    0 -2 -2
    0 2 -2
    1 -2 2
    -1 -2 -2
    -1 2 -2
    -2 -2 -2
    -2 -2 -2
    -2 -2 -2
    2 -2 2
    -2 -2 -2
    -2 -2 -2
    -2 -2 -2
    2 -2 2
    2 -2 2
    2 -2 2
    -2 -2 -2
    -2 -2 -2
    -2 -2 -2
    -2 -2 -2
    -2 -2 -2
    -2 -2 -2
    -2 -2 -2
    -2 -2 -2
    2 -2 2
    2 -2 2
    -2 -2 -2
    -2 -2 -2
    -2 -2 -2
    2 2 2
    2 2 2
    2 2 2
    2 2 2
    2 2 2
    2 2 2
    2 2 2
    2 2 2
    2 2 2
    2 2 2
    2 2 2
    2 2 2
    2 2 2
    -3 -2 -2
    -3 -2 -2
    -3 -2 -2
    -3 -2 -2
    -3 -2 -2
    -3 -2 -2
    -3 -2 -2
    3 -2 2
    -3 -2 -2
    -3 -2 -2
    -3 -2 -2
    -3 -2 -2
    3 -2 2
    -3 -2 -2
    -3 -2 -2
    -3 -2 -2
    -3 -2 -2
    -3 -2 -2
    -3 -2 -2
    -3 -2 -2
    -3 -2 -2
    -3 -2 -2
    3 2 2
    3 2 2
    3 2 2
    3 2 2
    3 2 2
    3 2 2
    3 2 2
    3 2 2
    3 2 2
    -4 -2 -2
    -4 -2 -2
    -4 -2 -2
    -4 -2 -2
    -4 -2 -2
    -4 -2 -2
    -4 -2 -2
    -4 -2 -2
    4 -2 2
    -4 -2 -2
    -4 -2 -2
    -4 -2 -2
    -4 -2 -2
    -4 -2 -2
    -4 -2 -2
    -4 -2 -2
    4 -2 2
    -4 -2 -2
    -4 -2 -2
    4 -2 2
    -4 -2 -2
    4 -2 2
    -4 -2 -2
    -4 -2 -2
    4 2 2
    4 2 2
    4 2 2
    4 2 2
    4 2 2
    4 2 2
    4 2 2
    4 2 2
    -4 2 -2
    -4 2 -2
    4 2 2
    4 2 2
    -5 -2 -2
    5 -2 2
    -5 -2 -2
    -5 -2 -2
    -5 -2 -2
    -5 -2 -2
    5 -2 2
    -5 -2 -2
    -5 -2 -2
    -5 -2 -2
    5 -2 2
    -5 -2 -2
    -5 -2 -2
    -5 -2 -2
    5 -2 2
    -5 -2 -2
    -5 -2 -2
    -5 -2 -2
    -5 -2 -2
    -5 -2 -2
    -5 -2 -2
    -5 2 -2
    5 2 2
    5 2 2
    5 2 2
    -5 2 -2
    -5 2 -2
    -5 2 -2
    -5 2 -2
    5 2 2
    5 2 2
    -5 2 -2
    5 2 2
    -6 -2 -2
    6 -2 2
    -6 -2 -2
    -6 -2 -2
    -6 -2 -2
    -6 -2 -2
    -6 -2 -2
    -6 -2 -2
    -6 -2 -2
    6 -2 2
    -6 -2 -2
    -6 -2 -2
    -6 -2 -2
    -6 -2 -2
    -6 -2 -2
    6 -2 2
    6 -2 2
    -6 -2 -2
    -6 -2 -2
    -6 -2 -2
    6 -2 2
    -6 -2 -2
    6 -2 2
    6 -2 2
    6 -2 2
    -6 -2 -2
    -6 2 -2
    -6 2 -2
    -6 2 -2
    -6 2 -2
    6 2 2
    6 2 2
    -6 2 -2
    6 2 2
    6 2 2
    -6 2 -2
    6 2 2
    -6 2 -2
    -6 2 -2
    6 2 2
    6 2 2
    -6 2 -2
    -7 -2 -2
    -7 -2 -2
    7 -2 2
    -7 -2 -2
    -7 -2 -2
    -7 -2 -2
    -7 -2 -2
    7 -2 2
    -7 -2 -2
    -7 -2 -2
    -7 -2 -2
    -7 -2 -2
    7 -2 2
    -7 -2 -2
    -7 -2 -2
    -7 -2 -2
    7 -2 2
    -7 -2 -2
    7 -2 2
    -7 -2 -2
    -7 -2 -2
    7 -2 2
    -7 -2 -2
    7 2 2
    -7 2 -2
    -7 2 -2
    7 2 2
    -7 2 -2
    -7 2 -2
    -7 2 -2
    -7 2 -2
    7 2 2
    7 2 2
    -7 2 -2
    -7 2 -2
    -7 2 -2
    -7 2 -2
    7 2 2
    7 2 2
    7 2 2
    -7 2 -2
    -7 2 -2
    7 2 2
    -8 -2 -2
    -8 -2 -2
    8 -2 2
    -8 -2 -2
    -8 -2 -2
    -8 -2 -2
    -8 -2 -2
    -8 -2 -2
    -8 -2 -2
    -8 -2 -2
    -8 -2 -2
    -8 -2 -2
    -8 -2 -2
    8 -2 2
    8 -2 2
    8 -2 2
    -8 -2 -2
    -8 -2 -2
    8 -2 2
    8 -2 2
    -8 -2 -2
    -8 -2 -2
    -8 -2 -2
    -8 -2 -2
    -8 -2 -2
    -8 -2 -2
    -8 2 -2
    -8 2 -2
    8 2 2
    -8 2 -2
    -8 2 -2
    -8 2 -2
    -8 2 -2
    8 2 2
    -8 2 -2
    8 2 2
    8 2 2
    8 2 2
    -8 2 -2
    -8 2 -2
    -8 2 -2
    8 2 2
    8 2 2
    8 2 2
    -8 2 -2
    -9 -2 -2
    -9 -2 -2
    9 -2 2
    -9 -2 -2
    -9 -2 -2
    -9 -2 -2
    -9 -2 -2
    -9 -2 -2
    9 -2 2
    -9 -2 -2
    9 -2 2
    -9 -2 -2
    -9 -2 -2
    -9 -2 -2
    -9 -2 -2
    -9 -2 -2
    9 -2 2
    -9 -2 -2
    9 -2 2
    9 -2 2
    -9 -2 -2
    9 2 2
    -9 2 -2
    -9 2 -2
    -9 2 -2
    -9 2 -2
    -9 2 -2
    9 2 2
    9 2 2
    9 2 2
    -9 2 -2
    -9 2 -2
    -9 2 -2
    9 2 2
    -9 2 -2
    -9 2 -2
    9 2 2
    -9 2 -2
    -9 2 -2
    -10 -2 -2
    10 -2 2
    10 -2 2
    -10 -2 -2
    -10 -2 -2
    -10 -2 -2
    -10 -2 -2
    10 -2 2
    10 -2 2
    -10 -2 -2
    -10 -2 -2
    -10 -2 -2
    -10 -2 -2
    -10 -2 -2
    -10 -2 -2
    -10 -2 -2
    -10 -2 -2
    -10 -2 -2
    -10 2 -2
    -10 2 -2
    10 2 2
    -10 2 -2
    -10 2 -2
    -10 2 -2
    -10 2 -2
    -10 2 -2
    -10 2 -2
    -10 2 -2
    10 2 2
    10 2 2
    10 2 2
    -10 2 -2
    -11 -2 -2
    11 -2 2
    -11 -2 -2
    11 -2 2
    -11 -2 -2
    -11 -2 -2
    -11 -2 -2
    -11 -2 -2
    -11 -2 -2
    -11 -2 -2
    -11 -2 -2
    11 -2 2
    -11 -2 -2
    -11 -2 -2
    -11 -2 -2
    -11 -2 -2
    -11 -2 -2
    -11 -2 -2
    -11 -2 -2
    11 -2 2
    -11 -2 -2
    -11 2 -2
    -11 2 -2
    -11 2 -2
    -11 2 -2
    11 2 2
    -11 2 -2
    11 2 2
    11 2 2
    11 2 2
    -11 2 -2
    -11 2 -2
    -11 2 -2
    11 2 2
    11 2 2
    -11 2 -2
    -11 2 -2
    -12 -2 -2
    12 -2 2
    -12 -2 -2
    -12 -2 -2
    12 -2 2
    12 -2 2
    12 -2 2
    -12 -2 -2
    -12 -2 -2
    -12 -2 -2
    -12 -2 -2
    -12 -2 -2
    -12 -2 -2
    -12 -2 -2
    -12 -2 -2
    -12 -2 -2
    12 -2 2
    -12 -2 -2
    -12 -2 -2
    12 -2 2
    12 2 2
    -12 2 -2
    12 2 2
    12 2 2
    -12 2 -2
    12 2 2
    -12 2 -2
    12 2 2
    -12 2 -2
    -12 2 -2
    -12 2 -2
    12 2 2
    13 -2 2
    -13 -2 -2
    -13 -2 -2
    -13 -2 -2
    -13 -2 -2
    -13 -2 -2
    -13 -2 -2
    -13 -2 -2
    13 -2 2
    -13 -2 -2
    -13 -2 -2
    13 -2 2
    -13 -2 -2
    -13 -2 -2
    13 -2 2
    -13 -2 -2
    -13 -2 -2
    -13 -2 -2
    -13 2 -2
    13 2 2
    13 2 2
    -13 2 -2
    13 2 2
    -13 2 -2
    13 2 2
    -13 2 -2
    -13 2 -2
    -13 2 -2
    -13 2 -2
    -13 2 -2
    13 2 2
    -13 2 -2
    14 -2 2
    14 -2 2
    -14 -2 -2
    -14 -2 -2
    -14 -2 -2
    -14 -2 -2
    14 -2 2
    -14 -2 -2
    -14 -2 -2
    -14 -2 -2
    14 -2 2
    -14 -2 -2
    -14 -2 -2
    -14 2 -2
    14 2 2
    -14 2 -2
    14 2 2
    14 2 2
    -14 2 -2
    -14 2 -2
    -14 2 -2
    14 2 2
    14 2 2
    -14 2 -2
    -14 2 -2
    -14 2 -2
    -15 -2 -2
    -15 -2 -2
    -15 -2 -2
    15 -2 2
    -15 -2 -2
    -15 -2 -2
    -15 -2 -2
    -15 -2 -2
    15 -2 2
    15 -2 2
    -15 -2 -2
    -15 -2 -2
    -15 -2 -2
    -15 2 -2
    -15 2 -2
    15 2 2
    15 2 2
    15 2 2
    15 2 2
    15 2 2
    15 2 2
    -15 2 -2
    -16 -3 2
    -16 -3 2
    16 -3 -2
    -16 -3 2
    16 -3 -2
    -16 -3 2
    -16 -3 2
    -16 -3 2
    -16 -3 2
    -16 -3 2
    16 -3 -2
    16 3 -2
    -16 3 2
    -16 3 2
    16 3 -2
    16 3 -2
    16 3 -2
    -16 3 2
    16 3 -2
    16 3 -2
    -16 3 2
    16 3 -2
    -15 -3 2
    15 -3 -2
    -15 -3 2
    -15 -3 2
    -15 -3 2
    15 -3 -2
    15 -3 -2
    -15 -3 2
    15 -3 -2
    -15 -3 2
    -15 -3 2
    -15 -3 2
    15 -3 -2
    -15 -3 2
    15 -3 -2
    15 -3 -2
    15 -3 -2
    -15 -3 2
    15 -3 -2
    -15 3 2
    15 3 -2
    15 3 -2
    15 3 -2
    -15 3 2
    15 3 -2
    15 3 -2
    15 3 -2
    15 3 -2
    -15 3 2
    15 3 -2
    -15 3 2
    15 3 -2
    15 3 -2
    -15 3 2
    14 -3 -2
    -14 -3 2
    -14 -3 2
    14 -3 -2
    14 -3 -2
    14 -3 -2
    -14 -3 2
    14 -3 -2
    -14 -3 2
    14 -3 -2
    -14 -3 2
    14 -3 -2
    -14 -3 2
    14 -3 -2
    14 -3 -2
    -14 -3 2
    -14 -3 2
    -14 -3 2
    14 -3 -2
    14 -3 -2
    14 -3 -2
    14 3 -2
    14 3 -2
    14 3 -2
    14 3 -2
    14 3 -2
    14 3 -2
    -14 3 2
    -14 3 2
    -14 3 2
    -14 3 2
    14 3 -2
    14 3 -2
    -14 3 2
    14 3 -2
    -14 3 2
    14 3 -2
    -13 -3 2
    13 -3 -2
    -13 -3 2
    -13 -3 2
    -13 -3 2
    -13 -3 2
    -13 -3 2
    13 -3 -2
    -13 -3 2
    13 -3 -2
    -13 -3 2
    13 -3 -2
    13 -3 -2
    13 -3 -2
    -13 -3 2
    13 -3 -2
    -13 -3 2
    13 -3 -2
    -13 3 2
    13 3 -2
    13 3 -2
    13 3 -2
    13 3 -2
    -13 3 2
    13 3 -2
    13 3 -2
    13 3 -2
    -13 3 2
    13 3 -2
    13 3 -2
    -13 3 2
    13 3 -2
    12 -3 -2
    -12 -3 2
    -12 -3 2
    -12 -3 2
    -12 -3 2
    12 -3 -2
    -12 -3 2
    12 -3 -2
    12 -3 -2
    -12 -3 2
    -12 -3 2
    12 -3 -2
    12 -3 -2
    12 -3 -2
    12 -3 -2
    -12 -3 2
    12 -3 -2
    12 3 -2
    12 3 -2
    12 3 -2
    -12 3 2
    -12 3 2
    -12 3 2
    -12 3 2
    12 3 -2
    12 3 -2
    -12 3 2
    -12 3 2
    12 3 -2
    12 3 -2
    -12 3 2
    -12 3 2
    12 3 -2
    -12 3 2
    12 3 -2
    -12 3 2
    12 3 -2
    11 -3 -2
    11 -3 -2
    11 -3 -2
    -11 -3 2
    11 -3 -2
    -11 -3 2
    -11 -3 2
    -11 -3 2
    -11 -3 2
    -11 -3 2
    11 -3 -2
    -11 -3 2
    11 -3 -2
    -11 -3 2
    -11 -3 2
    -11 -3 2
    -11 -3 2
    11 -3 -2
    -11 3 2
    -11 3 2
    11 3 -2
    -11 3 2
    11 3 -2
    -11 3 2
    11 3 -2
    11 3 -2
    11 3 -2
    11 3 -2
    11 3 -2
    -11 3 2
    -11 3 2
    11 3 -2
    -11 3 2
    -11 3 2
    11 3 -2
    11 3 -2
    -10 -3 2
    10 -3 -2
    10 -3 -2
    -10 -3 2
    -10 -3 2
    -10 -3 2
    -10 -3 2
    10 -3 -2
    -10 -3 2
    -10 -3 2
    10 -3 -2
    -10 -3 2
    -10 -3 2
    -10 -3 2
    -10 -3 2
    10 -3 -2
    10 -3 -2
    -10 -3 2
    10 -3 -2
    10 -3 -2
    -10 3 2
    10 3 -2
    10 3 -2
    10 3 -2
    -10 3 2
    10 3 -2
    -10 3 2
    10 3 -2
    -10 3 2
    -10 3 2
    10 3 -2
    -10 3 2
    -10 3 2
    10 3 -2
    10 3 -2
    10 3 -2
    -10 3 2
    10 3 -2
    -9 -3 2
    -9 -3 2
    -9 -3 2
    9 -3 -2
    -9 -3 2
    9 -3 -2
    -9 -3 2
    -9 -3 2
    9 -3 -2
    -9 -3 2
    9 -3 -2
    -9 -3 2
    -9 -3 2
    9 -3 -2
    -9 -3 2
    -9 -3 2
    -9 3 2
    -9 3 2
    9 3 -2
    9 3 -2
    -9 3 2
    9 3 -2
    9 3 -2
    -9 3 2
    9 3 -2
    -9 3 2
    -9 3 2
    9 3 -2
    9 3 -2
    -9 3 2
    9 3 -2
    -9 3 2
    -8 -3 2
    -8 -3 2
    -8 -3 2
    -8 -3 2
    8 -3 -2
    8 -3 -2
    8 -3 -2
    8 -3 -2
    -8 -3 2
    -8 -3 2
    -8 -3 2
    -8 -3 2
    -8 -3 2
    -8 -3 2
    -8 -3 2
    -8 -3 2
    -8 3 2
    8 3 -2
    -8 3 2
    -8 3 2
    8 3 -2
    8 3 -2
    -8 3 2
    -8 3 2
    -8 3 2
    -8 3 2
    8 3 -2
    -8 3 2
    8 3 -2
    8 3 -2
    8 3 -2
    8 3 -2
    8 3 -2
    -7 -3 2
    -7 -3 2
    7 -3 -2
    7 -3 -2
    -7 -3 2
    -7 -3 2
    -7 -3 2
    -7 -3 2
    -7 -3 2
    -7 -3 2
    -7 -3 2
    -7 -3 2
    7 -3 -2
    -7 -3 2
    7 -3 -2
    7 -3 -2
    7 -3 -2
    -7 -3 2
    7 -3 -2
    7 -3 -2
    -7 3 2
    -7 3 2
    7 3 -2
    7 3 -2
    7 3 -2
    -7 3 2
    -7 3 2
    -7 3 2
    7 3 -2
    7 3 -2
    7 3 -2
    7 3 -2
    -7 3 2
    -7 3 2
    7 3 -2
    -7 3 2
    6 -3 -2
    -6 -3 2
    -6 -3 2
    6 -3 -2
    6 -3 -2
    6 -3 -2
    -6 -3 2
    -6 -3 2
    6 -3 -2
    -6 -3 2
    -6 -3 2
    -6 -3 2
    -6 -3 2
    -6 -3 2
    -6 -3 2
    6 -3 -2
    6 -3 -2
    6 -3 -2
    6 3 -2
    -6 3 2
    6 3 -2
    -6 3 2
    6 3 -2
    -6 3 2
    -6 3 2
    -6 3 2
    -6 3 2
    6 3 -2
    6 3 -2
    6 3 -2
    6 3 -2
    -6 3 2
    -6 3 2
    6 3 -2
    6 3 -2
    6 3 -2
    -6 3 2
    -6 3 2
    -5 -3 2
    -5 -3 2
    -5 -3 2
    5 -3 -2
    5 -3 -2
    5 -3 -2
    -5 -3 2
    5 -3 -2
    -5 -3 2
    5 -3 -2
    5 -3 -2
    5 -3 -2
    -5 -3 2
    -5 -3 2
    5 -3 -2
    5 -3 -2
    5 -3 -2
    -5 -3 2
    5 -3 -2
    5 -3 -2
    5 -3 -2
    -5 -3 2
    -5 -3 2
    5 3 -2
    -5 3 2
    -5 3 2
    5 3 -2
    5 3 -2
    -5 3 2
    -5 3 2
    5 3 -2
    5 3 -2
    -5 3 2
    5 3 -2
    5 3 -2
    -5 3 2
    -5 3 2
    -5 3 2
    -5 3 2
    -5 3 2
    5 3 -2
    -5 3 2
    -5 3 2
    5 3 -2
    5 3 -2
    5 3 -2
    4 -3 -2
    4 -3 -2
    4 -3 -2
    -4 -3 2
    4 -3 -2
    -4 -3 2
    -4 -3 2
    4 -3 -2
    4 -3 -2
    4 -3 -2
    -4 -3 2
    4 -3 -2
    -4 -3 2
    -4 -3 2
    4 -3 -2
    -4 -3 2
    -4 -3 2
    -4 -3 2
    4 -3 -2
    -4 -3 2
    -4 3 2
    4 3 -2
    -4 3 2
    -4 3 2
    4 3 -2
    4 3 -2
    -4 3 2
    -4 3 2
    4 3 -2
    4 3 -2
    -4 3 2
    4 3 -2
    -4 3 2
    -4 3 2
    4 3 -2
    4 3 -2
    4 3 -2
    -4 3 2
    -4 3 2
    -3 -3 2
    3 -3 -2
    3 -3 -2
    3 -3 -2
    3 -3 -2
    -3 -3 2
    -3 -3 2
    3 -3 -2
    3 -3 -2
    -3 -3 2
    3 -3 -2
    -3 -3 2
    3 -3 -2
    3 -3 -2
    -3 -3 2
    3 -3 -2
    -3 -3 2
    3 -3 -2
    3 -3 -2
    -3 -3 2
    3 -3 -2
    3 -3 -2
    -3 -3 2
    -3 -3 2
    -3 -3 2
    3 3 -2
    3 3 -2
    -3 3 2
    3 3 -2
    -3 3 2
    3 3 -2
    -3 3 2
    -3 3 2
    -3 3 2
    -3 3 2
    3 3 -2
    -3 3 2
    -3 3 2
    3 3 -2
    3 3 -2
    3 3 -2
    3 3 -2
    -3 3 2
    -2 -3 2
    2 -3 -2
    2 -3 -2
    2 -3 -2
    2 -3 -2
    2 -3 -2
    2 -3 -2
    2 -3 -2
    -2 -3 2
    2 -3 -2
    2 -3 -2
    2 -3 -2
    -2 -3 2
    2 -3 -2
    -2 -3 2
    -2 -3 2
    2 -3 -2
    2 -3 -2
    -2 -3 2
    -2 -3 2
    -2 -3 2
    2 -3 -2
    2 3 -2
    -2 3 2
    -2 3 2
    2 3 -2
    -2 3 2
    2 3 -2
    2 3 -2
    -2 3 2
    -2 3 2
    2 3 -2
    2 3 -2
    -2 3 2
    -2 3 2
    2 3 -2
    -2 3 2
    -2 3 2
    2 3 -2
    2 3 -2
    -2 3 2
    2 3 -2
    -2 3 2
    -2 3 2
    1 -3 -2
    1 -3 -2
    1 -3 -2
    -1 -3 2
    -1 -3 2
    -1 -3 2
    1 -3 -2
    1 -3 -2
    1 -3 -2
    -1 -3 2
    -1 -3 2
    -1 -3 2
    1 -3 -2
    1 -3 -2
    -1 -3 2
    1 -3 -2
    -1 -3 2
    1 -3 -2
    1 -3 -2
    1 -3 -2
    1 -3 -2
    -1 -3 2
    -1 -3 2
    1 -3 -2
    -1 3 2
    -1 3 2
    -1 3 2
    -1 3 2
    -1 3 2
    1 3 -2
    -1 3 2
    -1 3 2
    -1 3 2
    1 3 -2
    1 3 -2
    -1 3 2
    1 3 -2
    1 3 -2
    -1 3 2
    1 3 -2
    0 -3 -2
    0 -3 2
    0 -3 2
    0 -3 -2
    0 -3 2
    0 -3 -2
    0 -3 -2
    0 -3 2
    0 -3 -2
    0 -3 2
    0 3 2
    0 3 2
    0 3 2
    0 3 -2
    0 3 -2
    1 -3 2
    1 -3 2
    -1 -3 -2
    1 -3 2
    -1 -3 -2
    -1 -3 -2
    1 -3 2
    -1 -3 -2
    1 -3 2
    1 -3 2
    -1 -3 -2
    -1 -3 -2
    -1 -3 -2
    -1 -3 -2
    -1 -3 -2
    -1 -3 -2
    -1 -3 -2
    1 -3 2
    -1 -3 -2
    -1 -3 -2
    1 -3 2
    -1 -3 -2
    1 3 2
    1 3 2
    1 3 2
    1 3 2
    -1 3 -2
    1 3 2
    -1 3 -2
    -1 3 -2
    1 3 2
    1 3 2
    1 3 2
    -1 3 -2
    1 3 2
    1 3 2
    -2 -3 -2
    2 -3 2
    2 -3 2
    -2 -3 -2
    -2 -3 -2
    -2 -3 -2
    -2 -3 -2
    2 -3 2
    -2 -3 -2
    2 -3 2
    2 -3 2
    -2 -3 -2
    -2 -3 -2
    2 -3 2
    -2 -3 -2
    -2 -3 -2
    -2 -3 -2
    2 3 2
    -2 3 -2
    2 3 2
    2 3 2
    2 3 2
    -3 -3 -2
    -3 -3 -2
    -3 -3 -2
    3 -3 2
    -3 -3 -2
    -3 -3 -2
    3 -3 2
    -3 -3 -2
    -3 -3 -2
    3 -3 2
    -3 -3 -2
    -3 -3 -2
    -3 -3 -2
    -3 -3 -2
    -3 -3 -2
    -3 -3 -2
    -3 -3 -2
    -3 -3 -2
    3 -3 2
    -3 -3 -2
    -3 -3 -2
    -3 -3 -2
    -3 -3 -2
    3 -3 2
    3 -3 2
    -3 -3 -2
    3 -3 2
    3 3 2
    3 3 2
    3 3 2
    3 3 2
    3 3 2
    3 3 2
    3 3 2
    3 3 2
    3 3 2
    -4 -3 -2
    -4 -3 -2
    4 -3 2
    -4 -3 -2
    -4 -3 -2
    -4 -3 -2
    -4 -3 -2
    -4 -3 -2
    4 -3 2
    4 -3 2
    -4 -3 -2
    -4 -3 -2
    -4 -3 -2
    -4 -3 -2
    -4 -3 -2
    -4 -3 -2
    -4 -3 -2
    4 -3 2
    -4 -3 -2
    -4 -3 -2
    -4 -3 -2
    -4 -3 -2
    4 -3 2
    -4 -3 -2
    4 -3 2
    -4 -3 -2
    4 3 2
    4 3 2
    4 3 2
    4 3 2
    4 3 2
    4 3 2
    4 3 2
    4 3 2
    4 3 2
    -5 -3 -2
    -5 -3 -2
    -5 -3 -2
    5 -3 2
    -5 -3 -2
    -5 -3 -2
    -5 -3 -2
    -5 -3 -2
    -5 -3 -2
    -5 -3 -2
    -5 -3 -2
    -5 -3 -2
    -5 -3 -2
    -5 -3 -2
    -5 -3 -2
    5 -3 2
    -5 -3 -2
    -5 -3 -2
    -5 -3 -2
    -5 -3 -2
    -5 -3 -2
    -5 -3 -2
    5 3 2
    5 3 2
    5 3 2
    5 3 2
    5 3 2
    5 3 2
    6 -3 2
    -6 -3 -2
    -6 -3 -2
    -6 -3 -2
    -6 -3 -2
    -6 -3 -2
    6 -3 2
    -6 -3 -2
    -6 -3 -2
    -6 -3 -2
    -6 -3 -2
    -6 -3 -2
    -6 -3 -2
    -6 -3 -2
    -6 -3 -2
    -6 -3 -2
    -6 -3 -2
    -6 -3 -2
    -6 -3 -2
    6 3 2
    6 3 2
    6 3 2
    6 3 2
    6 3 2
    6 3 2
    -7 -3 -2
    7 -3 2
    7 -3 2
    -7 -3 -2
    7 -3 2
    -7 -3 -2
    -7 -3 -2
    7 -3 2
    -7 -3 -2
    7 -3 2
    -7 -3 -2
    -7 -3 -2
    -7 -3 -2
    -7 -3 -2
    -7 -3 -2
    -7 -3 -2
    -7 -3 -2
    -7 -3 -2
    -7 -3 -2
    -7 -3 -2
    -7 -3 -2
    7 -3 2
    7 3 2
    7 3 2
    7 3 2
    7 3 2
    7 3 2
    7 3 2
    7 3 2
    7 3 2
    7 3 2
    -8 -3 -2
    8 -3 2
    -8 -3 -2
    -8 -3 -2
    -8 -3 -2
    -8 -3 -2
    -8 -3 -2
    8 -3 2
    -8 -3 -2
    -8 -3 -2
    -8 -3 -2
    -8 -3 -2
    -8 -3 -2
    -8 -3 -2
    -8 -3 -2
    8 -3 2
    -8 -3 -2
    8 -3 2
    -8 -3 -2
    -8 -3 -2
    -8 -3 -2
    8 3 2
    8 3 2
    8 3 2
    8 3 2
    8 3 2
    8 3 2
    8 3 2
    -9 -3 -2
    -9 -3 -2
    -9 -3 -2
    -9 -3 -2
    -9 -3 -2
    -9 -3 -2
    -9 -3 -2
    -9 -3 -2
    -9 -3 -2
    -9 -3 -2
    -9 -3 -2
    9 -3 2
    -9 -3 -2
    9 -3 2
    -9 -3 -2
    -9 -3 -2
    -9 -3 -2
    -9 -3 -2
    -9 -3 -2
    9 -3 2
    9 -3 2
    -9 -3 -2
    -9 3 -2
    9 3 2
    9 3 2
    9 3 2
    9 3 2
    9 3 2
    -9 3 -2
    9 3 2
    9 3 2
    9 3 2
    -10 -3 -2
    -10 -3 -2
    10 -3 2
    10 -3 2
    -10 -3 -2
    -10 -3 -2
    -10 -3 -2
    -10 -3 -2
    10 -3 2
    -10 -3 -2
    10 -3 2
    -10 -3 -2
    -10 -3 -2
    -10 -3 -2
    -10 -3 -2
    -10 -3 -2
    -10 -3 -2
    -10 -3 -2
    -10 -3 -2
    -10 -3 -2
    -10 3 -2
    10 3 2
    10 3 2
    -10 3 -2
    10 3 2
    10 3 2
    10 3 2
    10 3 2
    -11 -3 -2
    -11 -3 -2
    -11 -3 -2
    -11 -3 -2
    11 -3 2
    -11 -3 -2
    -11 -3 -2
    -11 -3 -2
    11 -3 2
    11 -3 2
    -11 -3 -2
    -11 -3 -2
    -11 -3 -2
    11 -3 2
    -11 -3 -2
    -11 -3 -2
    -11 -3 -2
    11 3 2
    -11 3 -2
    11 3 2
    11 3 2
    11 3 2
    11 3 2
    11 3 2
    -11 3 -2
    -11 3 -2
    -12 -3 -2
    12 -3 2
    12 -3 2
    -12 -3 -2
    -12 -3 -2
    -12 -3 -2
    -12 -3 -2
    -12 -3 -2
    -12 -3 -2
    -12 -3 -2
    -12 -3 -2
    -12 -3 -2
    -12 -3 -2
    -12 -3 -2
    12 -3 2
    12 -3 2
    12 3 2
    12 3 2
    12 3 2
    12 3 2
    -12 3 -2
    12 3 2
    -13 -3 -2
    -13 -3 -2
    -13 -3 -2
    13 -3 2
    -13 -3 -2
    13 -3 2
    -13 -3 -2
    -13 -3 -2
    -13 -3 -2
    13 -3 2
    -13 -3 -2
    -13 -3 -2
    -13 -3 -2
    -13 -3 -2
    -13 -3 -2
    13 -3 2
    13 3 2
    13 3 2
    13 3 2
    13 3 2
    -14 -3 -2
    -14 -3 -2
    -14 -3 -2
    14 -3 2
    -14 -3 -2
    -14 -3 -2
    -14 -3 -2
    14 -3 2
    14 -3 2
    -14 -3 -2
    14 -3 2
    14 3 2
    14 3 2
    14 3 2
    14 3 2
    14 3 2
    14 3 2
    15 -4 -2
    -15 -4 2
    -15 -4 2
    15 -4 -2
    -15 -4 2
    -15 -4 2
    -15 -4 2
    15 -4 -2
    15 -4 -2
    15 -4 -2
    15 -4 -2
    15 -4 -2
    -15 -4 2
    15 -4 -2
    -15 -4 2
    -15 -4 2
    -15 -4 2
    -15 -4 2
    15 -4 -2
    -15 -4 2
    -15 -4 2
    15 -4 -2
    -15 4 2
    15 4 -2
    15 4 -2
    15 4 -2
    -15 4 2
    -15 4 2
    15 4 -2
    15 4 -2
    -15 4 2
    15 4 -2
    15 4 -2
    -15 4 2
    15 4 -2
    15 4 -2
    15 4 -2
    14 -4 -2
    14 -4 -2
    14 -4 -2
    -14 -4 2
    -14 -4 2
    -14 -4 2
    14 -4 -2
    -14 -4 2
    -14 -4 2
    14 -4 -2
    14 -4 -2
    14 -4 -2
    -14 -4 2
    14 -4 -2
    -14 -4 2
    14 -4 -2
    14 -4 -2
    -14 -4 2
    14 -4 -2
    -14 -4 2
    -14 -4 2
    -14 4 2
    14 4 -2
    14 4 -2
    -14 4 2
    14 4 -2
    14 4 -2
    14 4 -2
    14 4 -2
    14 4 -2
    -14 4 2
    14 4 -2
    14 4 -2
    -14 4 2
    -14 4 2
    -14 4 2
    14 4 -2
    -13 -4 2
    -13 -4 2
    13 -4 -2
    13 -4 -2
    13 -4 -2
    13 -4 -2
    -13 -4 2
    -13 -4 2
    13 -4 -2
    13 -4 -2
    -13 -4 2
    13 -4 -2
    -13 -4 2
    -13 -4 2
    -13 -4 2
    -13 -4 2
    13 -4 -2
    13 -4 -2
    13 -4 -2
    13 4 -2
    13 4 -2
    13 4 -2
    13 4 -2
    -13 4 2
    13 4 -2
    -13 4 2
    -13 4 2
    13 4 -2
    13 4 -2
    -13 4 2
    13 4 -2
    13 4 -2
    -12 -4 2
    12 -4 -2
    12 -4 -2
    12 -4 -2
    -12 -4 2
    -12 -4 2
    12 -4 -2
    12 -4 -2
    12 -4 -2
    -12 -4 2
    -12 -4 2
    12 -4 -2
    -12 -4 2
    12 -4 -2
    12 -4 -2
    -12 -4 2
    -12 -4 2
    -12 -4 2
    12 -4 -2
    12 -4 -2
    12 -4 -2
    -12 -4 2
    -12 4 2
    12 4 -2
    12 4 -2
    12 4 -2
    12 4 -2
    12 4 -2
    12 4 -2
    12 4 -2
    12 4 -2
    -12 4 2
    -12 4 2
    12 4 -2
    12 4 -2
    -12 4 2
    -12 4 2
    11 -4 -2
    11 -4 -2
    -11 -4 2
    -11 -4 2
    -11 -4 2
    -11 -4 2
    -11 -4 2
    -11 -4 2
    -11 -4 2
    -11 -4 2
    -11 -4 2
    11 -4 -2
    -11 -4 2
    11 4 -2
    -11 4 2
    11 4 -2
    11 4 -2
    -11 4 2
    -11 4 2
    11 4 -2
    -11 4 2
    11 4 -2
    11 4 -2
    11 4 -2
    -11 4 2
    -11 4 2
    11 4 -2
    -11 4 2
    -11 4 2
    10 -4 -2
    10 -4 -2
    -10 -4 2
    -10 -4 2
    -10 -4 2
    10 -4 -2
    -10 -4 2
    10 -4 -2
    -10 -4 2
    -10 -4 2
    -10 -4 2
    -10 -4 2
    10 -4 -2
    -10 -4 2
    10 -4 -2
    10 -4 -2
    -10 -4 2
    -10 -4 2
    -10 -4 2
    10 -4 -2
    -10 -4 2
    10 -4 -2
    -10 4 2
    10 4 -2
    -10 4 2
    10 4 -2
    10 4 -2
    10 4 -2
    10 4 -2
    10 4 -2
    -10 4 2
    -10 4 2
    10 4 -2
    10 4 -2
    10 4 -2
    -10 4 2
    -10 4 2
    -10 4 2
    -10 4 2
    10 4 -2
    9 -4 -2
    9 -4 -2
    -9 -4 2
    9 -4 -2
    9 -4 -2
    9 -4 -2
    -9 -4 2
    -9 -4 2
    -9 -4 2
    -9 -4 2
    9 -4 -2
    -9 -4 2
    -9 -4 2
    9 -4 -2
    -9 -4 2
    9 -4 -2
    -9 -4 2
    -9 -4 2
    -9 -4 2
    -9 -4 2
    9 -4 -2
    -9 -4 2
    -9 -4 2
    9 4 -2
    9 4 -2
    -9 4 2
    -9 4 2
    9 4 -2
    9 4 -2
    -9 4 2
    9 4 -2
    -9 4 2
    -9 4 2
    9 4 -2
    9 4 -2
    9 4 -2
    -9 4 2
    -9 4 2
    9 4 -2
    9 4 -2
    -9 4 2
    -8 -4 2
    8 -4 -2
    8 -4 -2
    -8 -4 2
    -8 -4 2
    -8 -4 2
    -8 -4 2
    8 -4 -2
    -8 -4 2
    -8 -4 2
    8 -4 -2
    -8 -4 2
    8 -4 -2
    8 -4 -2
    8 -4 -2
    8 -4 -2
    -8 -4 2
    -8 -4 2
    -8 -4 2
    -8 -4 2
    8 -4 -2
    -8 4 2
    -8 4 2
    -8 4 2
    8 4 -2
    -8 4 2
    8 4 -2
    8 4 -2
    -8 4 2
    8 4 -2
    -8 4 2
    8 4 -2
    8 4 -2
    -8 4 2
    8 4 -2
    8 4 -2
    -8 4 2
    8 4 -2
    8 4 -2
    -7 -4 2
    7 -4 -2
    7 -4 -2
    -7 -4 2
    -7 -4 2
    -7 -4 2
    -7 -4 2
    -7 -4 2
    -7 -4 2
    7 -4 -2
    7 -4 -2
    -7 -4 2
    7 -4 -2
    7 -4 -2
    7 -4 -2
    -7 -4 2
    -7 -4 2
    7 -4 -2
    7 -4 -2
    -7 -4 2
    -7 -4 2
    7 4 -2
    7 4 -2
    7 4 -2
    7 4 -2
    -7 4 2
    -7 4 2
    -7 4 2
    7 4 -2
    7 4 -2
    -7 4 2
    7 4 -2
    7 4 -2
    -7 4 2
    7 4 -2
    7 4 -2
    -7 4 2
    -7 4 2
    -7 4 2
    6 -4 -2
    -6 -4 2
    6 -4 -2
    6 -4 -2
    -6 -4 2
    6 -4 -2
    -6 -4 2
    -6 -4 2
    6 -4 -2
    -6 -4 2
    -6 -4 2
    6 -4 -2
    -6 -4 2
    6 -4 -2
    6 -4 -2
    -6 -4 2
    6 -4 -2
    -6 -4 2
    -6 -4 2
    6 -4 -2
    6 -4 -2
    6 -4 -2
    6 4 -2
    -6 4 2
    -6 4 2
    -6 4 2
    6 4 -2
    6 4 -2
    6 4 -2
    -6 4 2
    6 4 -2
    -6 4 2
    -6 4 2
    6 4 -2
    6 4 -2
    6 4 -2
    6 4 -2
    -6 4 2
    6 4 -2
    -6 4 2
    6 4 -2
    5 -4 -2
    -5 -4 2
    -5 -4 2
    -5 -4 2
    -5 -4 2
    5 -4 -2
    5 -4 -2
    -5 -4 2
    -5 -4 2
    5 -4 -2
    5 -4 -2
    5 -4 -2
    5 -4 -2
    -5 -4 2
    5 -4 -2
    -5 -4 2
    5 -4 -2
    5 -4 -2
    -5 4 2
    5 4 -2
    5 4 -2
    -5 4 2
    5 4 -2
    5 4 -2
    5 4 -2
    -5 4 2
    5 4 -2
    -5 4 2
    5 4 -2
    5 4 -2
    -5 4 2
    5 4 -2
    -5 4 2
    -5 4 2
    5 4 -2
    -5 4 2
    -4 -4 2
    4 -4 -2
    -4 -4 2
    4 -4 -2
    -4 -4 2
    4 -4 -2
    4 -4 -2
    -4 -4 2
    4 -4 -2
    -4 -4 2
    -4 -4 2
    4 -4 -2
    4 -4 -2
    4 -4 -2
    4 -4 -2
    4 -4 -2
    -4 -4 2
    4 -4 -2
    4 -4 -2
    -4 -4 2
    -4 -4 2
    -4 -4 2
    4 4 -2
    -4 4 2
    4 4 -2
    -4 4 2
    -4 4 2
    4 4 -2
    4 4 -2
    -4 4 2
    -4 4 2
    4 4 -2
    4 4 -2
    -4 4 2
    -4 4 2
    -4 4 2
    -4 4 2
    4 4 -2
    -4 4 2
    4 4 -2
    3 -4 -2
    -3 -4 2
    -3 -4 2
    -3 -4 2
    3 -4 -2
    3 -4 -2
    3 -4 -2
    3 -4 -2
    -3 -4 2
    -3 -4 2
    3 -4 -2
    -3 -4 2
    -3 -4 2
    3 -4 -2
    3 -4 -2
    3 -4 -2
    3 -4 -2
    3 -4 -2
    -3 -4 2
    3 4 -2
    -3 4 2
    3 4 -2
    -3 4 2
    -3 4 2
    3 4 -2
    3 4 -2
    3 4 -2
    -3 4 2
    -3 4 2
    -3 4 2
    3 4 -2
    -3 4 2
    -3 4 2
    3 4 -2
    3 4 -2
    -3 4 2
    3 4 -2
    -3 4 2
    3 4 -2
    3 4 -2
    2 -4 -2
    -2 -4 2
    2 -4 -2
    2 -4 -2
    -2 -4 2
    2 -4 -2
    2 -4 -2
    2 -4 -2
    2 -4 -2
    2 -4 -2
    2 -4 -2
    2 -4 -2
    2 -4 -2
    -2 -4 2
    2 -4 -2
    -2 -4 2
    2 -4 -2
    -2 4 2
    2 4 -2
    2 4 -2
    -2 4 2
    2 4 -2
    -2 4 2
    2 4 -2
    -2 4 2
    2 4 -2
    -2 4 2
    -2 4 2
    -2 4 2
    2 4 -2
    2 4 -2
    -2 4 2
    2 4 -2
    2 4 -2
    2 4 -2
    -1 -4 2
    1 -4 -2
    1 -4 -2
    -1 -4 2
    1 -4 -2
    1 -4 -2
    -1 -4 2
    -1 -4 2
    1 -4 -2
    -1 -4 2
    1 -4 -2
    -1 -4 2
    -1 -4 2
    1 -4 -2
    -1 -4 2
    1 -4 -2
    1 -4 -2
    1 -4 -2
    1 -4 -2
    1 -4 -2
    -1 4 2
    1 4 -2
    1 4 -2
    -1 4 2
    1 4 -2
    1 4 -2
    -1 4 2
    1 4 -2
    1 4 -2
    -1 4 2
    -1 4 2
    1 4 -2
    1 4 -2
    -1 4 2
    1 4 -2
    1 4 -2
    1 4 -2
    -1 4 2
    0 -4 -2
    0 -4 -2
    0 -4 -2
    0 -4 2
    0 -4 2
    0 -4 -2
    0 -4 -2
    0 -4 -2
    0 -4 2
    0 -4 -2
    0 -4 -2
    0 -4 -2
    0 -4 2
    0 -4 2
    0 -4 2
    0 -4 -2
    0 -4 2
    0 -4 -2
    0 -4 -2
    0 -4 2
    0 -4 -2
    0 -4 -2
    0 4 2
    0 4 2
    0 4 -2
    0 4 2
    0 4 2
    0 4 2
    0 4 2
    0 4 -2
    0 4 -2
    0 4 2
    0 4 -2
    0 4 2
    -1 -4 -2
    1 -4 2
    -1 -4 -2
    -1 -4 -2
    -1 -4 -2
    1 -4 2
    1 -4 2
    1 4 2
    -1 4 -2
    1 4 2
    -1 4 -2
    -1 4 -2
    1 4 2
    1 4 2
    -2 -4 -2
    -2 -4 -2
    -2 -4 -2
    -2 -4 -2
    -2 -4 -2
    2 -4 2
    2 -4 2
    2 -4 2
    2 -4 2
    -2 -4 -2
    -2 -4 -2
    2 -4 2
    -2 -4 -2
    2 -4 2
    2 -4 2
    -2 -4 -2
    2 -4 2
    2 -4 2
    2 -4 2
    -2 -4 -2
    2 -4 2
    2 -4 2
    -2 -4 -2
    -2 -4 -2
    -2 -4 -2
    -2 -4 -2
    -2 -4 -2
    -2 -4 -2
    2 -4 2
    -2 -4 -2
    2 4 2
    2 4 2
    2 4 2
    2 4 2
    -2 4 -2
    -2 4 -2
    3 -4 2
    3 -4 2
    3 -4 2
    3 -4 2
    -3 -4 -2
    3 -4 2
    -3 -4 -2
    3 -4 2
    -3 -4 -2
    3 -4 2
    -3 -4 -2
    -3 -4 -2
    3 -4 2
    -3 -4 -2
    3 -4 2
    -3 -4 -2
    -3 -4 -2
    3 -4 2
    3 -4 2
    -3 -4 -2
    -3 -4 -2
    -3 -4 -2
    -3 -4 -2
    3 -4 2
    -3 -4 -2
    -3 -4 -2
    -3 -4 -2
    3 -4 2
    -3 -4 -2
    -3 -4 -2
    3 -4 2
    -3 -4 -2
    -3 -4 -2
    -3 -4 -2
    3 -4 2
    3 4 2
    3 4 2
    3 4 2
    3 4 2
    3 4 2
    3 4 2
    3 4 2
    3 4 2
    3 4 2
    3 4 2
    -4 -4 -2
    -4 -4 -2
    4 -4 2
    -4 -4 -2
    4 -4 2
    -4 -4 -2
    -4 -4 -2
    -4 -4 -2
    4 -4 2
    4 -4 2
    -4 -4 -2
    4 -4 2
    -4 -4 -2
    4 -4 2
    4 -4 2
    4 -4 2
    -4 -4 -2
    -4 -4 -2
    -4 -4 -2
    -4 -4 -2
    -4 -4 -2
    -4 -4 -2
    4 -4 2
    -4 -4 -2
    -4 -4 -2
    -4 -4 -2
    -4 -4 -2
    -4 -4 -2
    4 -4 2
    -4 -4 -2
    4 4 2
    4 4 2
    4 4 2
    4 4 2
    4 4 2
    4 4 2
    4 4 2
    4 4 2
    4 4 2
    4 4 2
    -5 -4 -2
    5 -4 2
    -5 -4 -2
    -5 -4 -2
    -5 -4 -2
    5 -4 2
    -5 -4 -2
    -5 -4 -2
    -5 -4 -2
    -5 -4 -2
    -5 -4 -2
    -5 -4 -2
    -5 -4 -2
    -5 -4 -2
    -5 -4 -2
    -5 -4 -2
    -5 -4 -2
    5 -4 2
    -5 -4 -2
    5 -4 2
    -5 -4 -2
    5 -4 2
    -5 -4 -2
    -5 -4 -2
    -5 -4 -2
    5 4 2
    5 4 2
    5 4 2
    5 4 2
    5 4 2
    5 4 2
    5 4 2
    5 4 2
    5 4 2
    5 4 2
    -6 -4 -2
    -6 -4 -2
    -6 -4 -2
    -6 -4 -2
    -6 -4 -2
    -6 -4 -2
    -6 -4 -2
    -6 -4 -2
    -6 -4 -2
    -6 -4 -2
    -6 -4 -2
    -6 -4 -2
    6 -4 2
    -6 -4 -2
    -6 -4 -2
    -6 -4 -2
    6 -4 2
    6 -4 2
    6 -4 2
    -6 -4 -2
    -6 -4 -2
    -6 -4 -2
    6 4 2
    6 4 2
    6 4 2
    6 4 2
    6 4 2
    6 4 2
    6 4 2
    6 4 2
    -7 -4 -2
    -7 -4 -2
    -7 -4 -2
    -7 -4 -2
    -7 -4 -2
    -7 -4 -2
    -7 -4 -2
    7 -4 2
    -7 -4 -2
    -7 -4 -2
    -7 -4 -2
    -7 -4 -2
    -7 -4 -2
    -7 -4 -2
    -7 -4 -2
    -7 -4 -2
    -7 -4 -2
    7 -4 2
    7 -4 2
    7 4 2
    7 4 2
    7 4 2
    7 4 2
    7 4 2
    7 4 2
    7 4 2
    7 4 2
    -8 -4 -2
    -8 -4 -2
    -8 -4 -2
    -8 -4 -2
    -8 -4 -2
    -8 -4 -2
    -8 -4 -2
    -8 -4 -2
    8 -4 2
    -8 -4 -2
    -8 -4 -2
    -8 -4 -2
    -8 -4 -2
    -8 -4 -2
    8 -4 2
    -8 -4 -2
    -8 -4 -2
    -8 -4 -2
    -8 -4 -2
    8 -4 2
    -8 -4 -2
    8 -4 2
    8 4 2
    8 4 2
    8 4 2
    8 4 2
    8 4 2
    8 4 2
    -9 -4 -2
    -9 -4 -2
    -9 -4 -2
    -9 -4 -2
    -9 -4 -2
    -9 -4 -2
    -9 -4 -2
    -9 -4 -2
    -9 -4 -2
    -9 -4 -2
    -9 -4 -2
    -9 -4 -2
    -9 -4 -2
    -9 -4 -2
    9 -4 2
    -9 -4 -2
    9 -4 2
    -9 -4 -2
    -9 -4 -2
    -9 -4 -2
    9 4 2
    9 4 2
    9 4 2
    9 4 2
    9 4 2
    9 4 2
    9 4 2
    9 4 2
    -10 -4 -2
    -10 -4 -2
    -10 -4 -2
    10 -4 2
    -10 -4 -2
    10 -4 2
    -10 -4 -2
    -10 -4 -2
    -10 -4 -2
    -10 -4 -2
    -10 -4 -2
    -10 -4 -2
    10 -4 2
    -10 -4 -2
    -10 -4 -2
    10 -4 2
    -10 -4 -2
    -10 -4 -2
    -10 -4 -2
    10 4 2
    10 4 2
    10 4 2
    10 4 2
    10 4 2
    10 4 2
    -11 -4 -2
    -11 -4 -2
    -11 -4 -2
    -11 -4 -2
    -11 -4 -2
    -11 -4 -2
    -11 -4 -2
    -11 -4 -2
    -11 -4 -2
    11 -4 2
    11 -4 2
    11 -4 2
    -11 -4 -2
    -11 -4 -2
    -11 -4 -2
    -11 -4 -2
    -11 -4 -2
    -11 -4 -2
    -11 -4 -2
    11 -4 2
    11 4 2
    11 4 2
    11 4 2
    11 4 2
    11 4 2
    11 4 2
    -12 -4 -2
    12 -4 2
    -12 -4 -2
    -12 -4 -2
    12 -4 2
    12 -4 2
    -12 -4 -2
    -12 -4 -2
    -12 -4 -2
    -12 -4 -2
    -12 -4 -2
    -12 -4 -2
    -12 -4 -2
    -12 -4 -2
    -12 -4 -2
    -12 -4 -2
    12 -4 2
    -12 -4 -2
    -12 -4 -2
    12 4 2
    12 4 2
    12 4 2
    12 4 2
    -13 -4 -2
    13 -4 2
    -13 -4 -2
    -13 -4 -2
    13 -4 2
    -13 -4 -2
    -13 -4 -2
    -13 -4 -2
    13 -4 2
    -13 -4 -2
    -13 -4 -2
    -13 -4 -2
    -13 -4 -2
    -13 -4 -2
    13 -4 2
    -13 -4 -2
    13 4 2
    13 4 2
    13 4 2
    13 4 2
    13 4 2
    13 4 2
    -14 -4 -2
    14 -4 2
    -14 -4 -2
    14 -4 2
    -14 -4 -2
    -14 -4 -2
    -14 -4 -2
    -14 -4 -2
    -14 -4 -2
    14 -4 2
    -14 -4 -2
    14 -4 2
    -14 -4 -2
    14 4 2
    14 4 2
    14 4 2
    14 4 2
    14 4 2
    14 4 2
    -15 -5 2
    -15 -5 2
    -15 -5 2
    -15 -5 2
    15 -5 -2
    -15 -5 2
    -15 -5 2
    15 -5 -2
    15 -5 -2
    15 -5 -2
    -15 -5 2
    15 -5 -2
    15 -5 -2
    15 -5 -2
    15 -5 -2
    -15 -5 2
    -15 -5 2
    -15 -5 2
    15 -5 -2
    15 5 -2
    15 5 -2
    15 5 -2
    15 5 -2
    15 5 -2
    -15 5 2
    -15 5 2
    14 -5 -2
    14 -5 -2
    14 -5 -2
    14 -5 -2
    -14 -5 2
    14 -5 -2
    -14 -5 2
    -14 -5 2
    -14 -5 2
    -14 -5 2
    -14 -5 2
    14 -5 -2
    14 -5 -2
    -14 -5 2
    -14 -5 2
    14 -5 -2
    14 -5 -2
    14 -5 -2
    -14 -5 2
    -14 -5 2
    14 -5 -2
    14 5 -2
    14 5 -2
    14 5 -2
    -14 5 2
    14 5 -2
    14 5 -2
    -14 5 2
    14 5 -2
    14 5 -2
    14 5 -2
    14 5 -2
    14 5 -2
    -13 -5 2
    13 -5 -2
    -13 -5 2
    13 -5 -2
    13 -5 -2
    -13 -5 2
    13 -5 -2
    -13 -5 2
    13 -5 -2
    -13 -5 2
    13 -5 -2
    -13 -5 2
    -13 -5 2
    13 -5 -2
    13 -5 -2
    13 -5 -2
    13 -5 -2
    -13 -5 2
    -13 -5 2
    13 -5 -2
    -13 5 2
    -13 5 2
    13 5 -2
    13 5 -2
    13 5 -2
    13 5 -2
    13 5 -2
    13 5 -2
    13 5 -2
    13 5 -2
    13 5 -2
    -13 5 2
    13 5 -2
    -13 5 2
    12 -5 -2
    -12 -5 2
    -12 -5 2
    -12 -5 2
    12 -5 -2
    -12 -5 2
    -12 -5 2
    12 -5 -2
    12 -5 -2
    -12 -5 2
    -12 -5 2
    12 -5 -2
    -12 -5 2
    -12 -5 2
    12 -5 -2
    -12 -5 2
    12 -5 -2
    12 -5 -2
    -12 -5 2
    12 -5 -2
    12 5 -2
    -12 5 2
    12 5 -2
    -12 5 2
    12 5 -2
    12 5 -2
    -12 5 2
    -12 5 2
    12 5 -2
    12 5 -2
    12 5 -2
    -12 5 2
    12 5 -2
    12 5 -2
    11 -5 -2
    -11 -5 2
    -11 -5 2
    11 -5 -2
    -11 -5 2
    -11 -5 2
    -11 -5 2
    11 -5 -2
    -11 -5 2
    11 -5 -2
    11 -5 -2
    11 -5 -2
    -11 -5 2
    11 -5 -2
    11 5 -2
    11 5 -2
    11 5 -2
    -11 5 2
    11 5 -2
    -11 5 2
    11 5 -2
    11 5 -2
    11 5 -2
    -11 5 2
    -11 5 2
    -11 5 2
    -10 -5 2
    10 -5 -2
    -10 -5 2
    -10 -5 2
    -10 -5 2
    10 -5 -2
    -10 -5 2
    10 -5 -2
    -10 -5 2
    10 -5 -2
    10 -5 -2
    -10 5 2
    -10 5 2
    -10 5 2
    10 5 -2
    10 5 -2
    -10 5 2
    -10 5 2
    -10 5 2
    10 5 -2
    10 5 -2
    10 5 -2
    10 5 -2
    10 5 -2
    -10 5 2
    -10 5 2
    10 5 -2
    10 5 -2
    -9 -5 2
    -9 -5 2
    -9 -5 2
    -9 -5 2
    9 -5 -2
    9 -5 -2
    9 -5 -2
    9 -5 -2
    -9 -5 2
    9 -5 -2
    -9 -5 2
    -9 -5 2
    -9 -5 2
    9 -5 -2
    -9 -5 2
    9 -5 -2
    -9 -5 2
    -9 -5 2
    9 -5 -2
    -9 -5 2
    -9 -5 2
    9 -5 -2
    -9 5 2
    -9 5 2
    9 5 -2
    -9 5 2
    9 5 -2
    -9 5 2
    9 5 -2
    -9 5 2
    9 5 -2
    9 5 -2
    9 5 -2
    -9 5 2
    -9 5 2
    9 5 -2
    -9 5 2
    9 5 -2
    9 5 -2
    9 5 -2
    8 -5 -2
    -8 -5 2
    -8 -5 2
    -8 -5 2
    -8 -5 2
    -8 -5 2
    8 -5 -2
    -8 -5 2
    8 -5 -2
    -8 -5 2
    8 -5 -2
    8 -5 -2
    8 -5 -2
    8 -5 -2
    8 -5 -2
    -8 -5 2
    8 -5 -2
    -8 -5 2
    -8 -5 2
    -8 -5 2
    8 -5 -2
    8 -5 -2
    -8 -5 2
    8 5 -2
    8 5 -2
    8 5 -2
    8 5 -2
    8 5 -2
    -8 5 2
    -8 5 2
    8 5 -2
    8 5 -2
    -8 5 2
    8 5 -2
    8 5 -2
    -8 5 2
    8 5 -2
    -8 5 2
    -8 5 2
    -8 5 2
    -8 5 2
    -7 -5 2
    -7 -5 2
    7 -5 -2
    7 -5 -2
    7 -5 -2
    -7 -5 2
    7 -5 -2
    7 -5 -2
    7 -5 -2
    -7 -5 2
    -7 -5 2
    -7 -5 2
    7 -5 -2
    -7 -5 2
    7 -5 -2
    7 -5 -2
    -7 -5 2
    -7 -5 2
    -7 -5 2
    7 -5 -2
    7 -5 -2
    7 -5 -2
    -7 -5 2
    -7 -5 2
    7 5 -2
    7 5 -2
    -7 5 2
    -7 5 2
    -7 5 2
    -7 5 2
    7 5 -2
    7 5 -2
    7 5 -2
    7 5 -2
    7 5 -2
    7 5 -2
    7 5 -2
    7 5 -2
    -7 5 2
    -7 5 2
    -7 5 2
    7 5 -2
    -7 5 2
    7 5 -2
    6 -5 -2
    6 -5 -2
    -6 -5 2
    6 -5 -2
    -6 -5 2
    -6 -5 2
    6 -5 -2
    -6 -5 2
    -6 -5 2
    6 -5 -2
    -6 -5 2
    6 -5 -2
    6 -5 -2
    -6 -5 2
    6 -5 -2
    6 -5 -2
    -6 -5 2
    6 -5 -2
    -6 -5 2
    -6 -5 2
    -6 -5 2
    -6 -5 2
    -6 5 2
    6 5 -2
    -6 5 2
    -6 5 2
    6 5 -2
    -6 5 2
    6 5 -2
    6 5 -2
    6 5 -2
    6 5 -2
    6 5 -2
    -6 5 2
    -6 5 2
    6 5 -2
    6 5 -2
    -6 5 2
    -6 5 2
    5 -5 -2
    -5 -5 2
    5 -5 -2
    5 -5 -2
    5 -5 -2
    -5 -5 2
    5 -5 -2
    5 -5 -2
    -5 -5 2
    5 -5 -2
    5 -5 -2
    5 -5 -2
    -5 -5 2
    5 -5 -2
    -5 -5 2
    -5 -5 2
    -5 -5 2
    -5 -5 2
    5 -5 -2
    -5 -5 2
    5 -5 -2
    -5 -5 2
    -5 -5 2
    -5 -5 2
    -5 5 2
    5 5 -2
    5 5 -2
    5 5 -2
    5 5 -2
    5 5 -2
    -5 5 2
    -5 5 2
    5 5 -2
    5 5 -2
    5 5 -2
    5 5 -2
    -5 5 2
    -5 5 2
    4 -5 -2
    4 -5 -2
    -4 -5 2
    4 -5 -2
    4 -5 -2
    -4 -5 2
    -4 -5 2
    4 -5 -2
    -4 -5 2
    4 -5 -2
    -4 -5 2
    -4 -5 2
    4 -5 -2
    -4 -5 2
    4 -5 -2
    -4 -5 2
    -4 -5 2
    4 -5 -2
    4 -5 -2
    4 -5 -2
    -4 -5 2
    4 -5 -2
    4 -5 -2
    -4 5 2
    -4 5 2
    -4 5 2
    4 5 -2
    -4 5 2
    4 5 -2
    -4 5 2
    4 5 -2
    -4 5 2
    4 5 -2
    4 5 -2
    4 5 -2
    3 -5 -2
    3 -5 -2
    3 -5 -2
    3 -5 -2
    -3 -5 2
    3 -5 -2
    -3 -5 2
    -3 -5 2
    -3 -5 2
    -3 -5 2
    3 -5 -2
    3 -5 -2
    3 -5 -2
    3 -5 -2
    -3 -5 2
    3 -5 -2
    3 -5 -2
    3 -5 -2
    3 -5 -2
    3 5 -2
    3 5 -2
    3 5 -2
    3 5 -2
    -3 5 2
    -3 5 2
    -3 5 2
    -3 5 2
    -3 5 2
    3 5 -2
    3 5 -2
    3 5 -2
    -3 5 2
    -3 5 2
    -3 5 2
    -2 -5 2
    -2 -5 2
    2 -5 -2
    2 -5 -2
    2 -5 -2
    -2 -5 2
    2 -5 -2
    2 -5 -2
    -2 -5 2
    -2 -5 2
    2 -5 -2
    -2 -5 2
    2 -5 -2
    2 -5 -2
    2 -5 -2
    -2 5 2
    2 5 -2
    2 5 -2
    -2 5 2
    -2 5 2
    2 5 -2
    -2 5 2
    -2 5 2
    -2 5 2
    2 5 -2
    -2 5 2
    -2 5 2
    2 5 -2
    2 5 -2
    1 -5 -2
    -1 -5 2
    1 -5 -2
    1 -5 -2
    -1 -5 2
    -1 -5 2
    -1 -5 2
    -1 -5 2
    1 -5 -2
    -1 -5 2
    -1 -5 2
    -1 -5 2
    1 -5 -2
    1 -5 -2
    1 -5 -2
    1 -5 -2
    1 -5 -2
    1 -5 -2
    1 -5 -2
    -1 -5 2
    1 5 -2
    -1 5 2
    1 5 -2
    1 5 -2
    -1 5 2
    -1 5 2
    -1 5 2
    1 5 -2
    -1 5 2
    1 5 -2
    1 5 -2
    1 5 -2
    -1 5 2
    -1 5 2
    -1 5 2
    -1 5 2
    0 -5 -2
    0 -5 -2
    0 -5 -2
    0 -5 2
    0 -5 -2
    0 -5 -2
    0 -5 2
    0 -5 2
    0 -5 2
    0 -5 -2
    0 -5 2
    0 -5 -2
    0 -5 2
    0 -5 2
    0 -5 -2
    0 -5 -2
    0 -5 -2
    0 -5 2
    0 -5 -2
    0 -5 -2
    0 5 2
    0 5 -2
    0 5 2
    0 5 -2
    0 5 2
    0 5 2
    0 5 -2
    0 5 2
    0 5 -2
    -1 -5 -2
    1 -5 2
    -1 -5 -2
    -1 -5 -2
    1 -5 2
    1 -5 2
    -1 -5 -2
    -1 -5 -2
    1 -5 2
    1 -5 2
    -1 -5 -2
    1 -5 2
    1 -5 2
    -1 -5 -2
    1 -5 2
    -1 -5 -2
    -1 -5 -2
    1 -5 2
    -1 -5 -2
    -1 -5 -2
    1 -5 2
    1 -5 2
    1 -5 2
    1 5 2
    1 5 2
    1 5 2
    1 5 2
    1 5 2
    1 5 2
    1 5 2
    -1 5 -2
    -1 5 -2
    -1 5 -2
    1 5 2
    2 -5 2
    -2 -5 -2
    -2 -5 -2
    2 -5 2
    -2 -5 -2
    -2 -5 -2
    2 -5 2
    -2 -5 -2
    -2 -5 -2
    -2 -5 -2
    2 -5 2
    2 -5 2
    2 -5 2
    -2 -5 -2
    -2 -5 -2
    -2 -5 -2
    -2 -5 -2
    -2 -5 -2
    -2 -5 -2
    2 -5 2
    2 -5 2
    2 -5 2
    2 -5 2
    2 5 2
    -2 5 -2
    2 5 2
    2 5 2
    -2 5 -2
    2 5 2
    -2 5 -2
    -3 -5 -2
    -3 -5 -2
    3 -5 2
    3 -5 2
    -3 -5 -2
    -3 -5 -2
    -3 -5 -2
    -3 -5 -2
    3 -5 2
    -3 -5 -2
    3 -5 2
    -3 -5 -2
    -3 -5 -2
    -3 -5 -2
    3 -5 2
    -3 -5 -2
    -3 -5 -2
    -3 -5 -2
    3 -5 2
    -3 -5 -2
    3 -5 2
    3 -5 2
    3 -5 2
    -3 -5 -2
    -3 -5 -2
    -3 -5 -2
    3 -5 2
    -3 -5 -2
    -3 -5 -2
    3 -5 2
    -3 -5 -2
    3 -5 2
    3 -5 2
    3 5 2
    3 5 2
    3 5 2
    3 5 2
    3 5 2
    3 5 2
    -4 -5 -2
    4 -5 2
    -4 -5 -2
    -4 -5 -2
    4 -5 2
    -4 -5 -2
    -4 -5 -2
    -4 -5 -2
    -4 -5 -2
    -4 -5 -2
    4 -5 2
    -4 -5 -2
    4 -5 2
    4 -5 2
    -4 -5 -2
    -4 -5 -2
    4 -5 2
    4 -5 2
    -4 -5 -2
    -4 -5 -2
    -4 -5 -2
    -4 -5 -2
    -4 -5 -2
    -4 -5 -2
    -4 -5 -2
    4 -5 2
    4 -5 2
    4 -5 2
    4 -5 2
    -4 -5 -2
    4 -5 2
    -4 -5 -2
    4 5 2
    4 5 2
    4 5 2
    4 5 2
    4 5 2
    4 5 2
    4 5 2
    4 5 2
    4 5 2
    -5 -5 -2
    5 -5 2
    5 -5 2
    -5 -5 -2
    5 -5 2
    -5 -5 -2
    -5 -5 -2
    -5 -5 -2
    -5 -5 -2
    5 -5 2
    5 -5 2
    5 -5 2
    -5 -5 -2
    -5 -5 -2
    -5 -5 -2
    -5 -5 -2
    5 -5 2
    -5 -5 -2
    -5 -5 -2
    5 -5 2
    -5 -5 -2
    -5 -5 -2
    5 -5 2
    -5 -5 -2
    -5 -5 -2
    -5 -5 -2
    -5 -5 -2
    -5 -5 -2
    -5 -5 -2
    5 5 2
    5 5 2
    5 5 2
    5 5 2
    5 5 2
    5 5 2
    5 5 2
    5 5 2
    -6 -5 -2
    -6 -5 -2
    -6 -5 -2
    -6 -5 -2
    -6 -5 -2
    -6 -5 -2
    -6 -5 -2
    -6 -5 -2
    -6 -5 -2
    6 -5 2
    -6 -5 -2
    -6 -5 -2
    -6 -5 -2
    -6 -5 -2
    -6 -5 -2
    6 -5 2
    6 -5 2
    -6 -5 -2
    6 -5 2
    -6 -5 -2
    -6 -5 -2
    6 -5 2
    -6 -5 -2
    6 5 2
    6 5 2
    6 5 2
    6 5 2
    6 5 2
    6 5 2
    7 -5 2
    -7 -5 -2
    -7 -5 -2
    7 -5 2
    -7 -5 -2
    -7 -5 -2
    -7 -5 -2
    -7 -5 -2
    -7 -5 -2
    7 -5 2
    -7 -5 -2
    7 -5 2
    -7 -5 -2
    -7 -5 -2
    -7 -5 -2
    -7 -5 -2
    -7 -5 -2
    -7 -5 -2
    -7 -5 -2
    -7 -5 -2
    -7 -5 -2
    7 -5 2
    -7 -5 -2
    -7 -5 -2
    7 5 2
    7 5 2
    7 5 2
    7 5 2
    7 5 2
    7 5 2
    7 5 2
    7 5 2
    8 -5 2
    8 -5 2
    -8 -5 -2
    -8 -5 -2
    -8 -5 -2
    -8 -5 -2
    -8 -5 -2
    -8 -5 -2
    -8 -5 -2
    8 -5 2
    -8 -5 -2
    -8 -5 -2
    8 -5 2
    -8 -5 -2
    -8 -5 -2
    -8 -5 -2
    -8 -5 -2
    -8 -5 -2
    -8 -5 -2
    8 -5 2
    8 -5 2
    -8 -5 -2
    8 5 2
    8 5 2
    8 5 2
    8 5 2
    8 5 2
    8 5 2
    8 5 2
    8 5 2
    9 -5 2
    -9 -5 -2
    -9 -5 -2
    -9 -5 -2
    -9 -5 -2
    -9 -5 -2
    -9 -5 -2
    9 -5 2
    -9 -5 -2
    -9 -5 -2
    -9 -5 -2
    -9 -5 -2
    9 -5 2
    9 -5 2
    9 -5 2
    -9 -5 -2
    9 -5 2
    -9 -5 -2
    -9 -5 -2
    -9 -5 -2
    -9 -5 -2
    -9 -5 -2
    -9 -5 -2
    -9 -5 -2
    9 5 2
    9 5 2
    9 5 2
    9 5 2
    9 5 2
    9 5 2
    9 5 2
    9 5 2
    -10 -5 -2
    -10 -5 -2
    -10 -5 -2
    -10 -5 -2
    -10 -5 -2
    10 -5 2
    -10 -5 -2
    10 -5 2
    -10 -5 -2
    -10 -5 -2
    -10 -5 -2
    -10 -5 -2
    -10 -5 -2
    -10 -5 -2
    10 -5 2
    10 -5 2
    -10 -5 -2
    10 -5 2
    -10 -5 -2
    -10 -5 -2
    -10 -5 -2
    10 -5 2
    10 5 2
    10 5 2
    10 5 2
    10 5 2
    10 5 2
    10 5 2
    10 5 2
    10 5 2
    -11 -5 -2
    -11 -5 -2
    -11 -5 -2
    -11 -5 -2
    -11 -5 -2
    11 -5 2
    11 -5 2
    -11 -5 -2
    -11 -5 -2
    11 -5 2
    -11 -5 -2
    -11 -5 -2
    -11 -5 -2
    -11 -5 -2
    -11 -5 -2
    -11 -5 -2
    -11 -5 -2
    11 -5 2
    -11 -5 -2
    11 -5 2
    11 -5 2
    11 5 2
    11 5 2
    -12 -5 -2
    -12 -5 -2
    -12 -5 -2
    -12 -5 -2
    -12 -5 -2
    -12 -5 -2
    -12 -5 -2
    12 -5 2
    -12 -5 -2
    -12 -5 -2
    12 -5 2
    -12 -5 -2
    -12 -5 -2
    12 -5 2
    12 -5 2
    -12 -5 -2
    12 5 2
    12 5 2
    12 5 2
    12 5 2
    12 5 2
    12 5 2
    13 -5 2
    -13 -5 -2
    13 -5 2
    -13 -5 -2
    13 -5 2
    -13 -5 -2
    13 -5 2
    -13 -5 -2
    13 -5 2
    13 -5 2
    -13 -5 -2
    -13 -5 -2
    -13 -5 -2
    -13 -5 -2
    -13 -5 -2
    -13 -5 -2
    -13 -5 -2
    -13 -5 -2
    -13 -5 -2
    -13 -5 -2
    13 5 2
    13 5 2
    13 5 2
    13 5 2
    13 5 2
    13 5 2
    -14 -5 -2
    14 -5 2
    -14 -5 -2
    14 -5 2
    14 -5 2
    -14 -5 -2
    14 -5 2
    -14 -5 -2
    -14 -5 -2
    -14 -5 -2
    14 -5 2
    -14 -5 -2
    14 -5 2
    -14 -5 -2
    -14 -5 -2
    14 5 2
    14 5 2
    14 5 2
    14 5 2
    14 5 2
    14 5 2
    -14 -6 2
    14 -6 -2
    14 -6 -2
    14 -6 -2
    14 -6 -2
    14 -6 -2
    14 -6 -2
    -14 -6 2
    -14 -6 2
    -14 -6 2
    -14 -6 2
    14 -6 -2
    -14 -6 2
    14 -6 -2
    -14 -6 2
    -14 -6 2
    -14 -6 2
    14 -6 -2
    14 -6 -2
    14 6 -2
    14 6 -2
    14 6 -2
    14 6 -2
    14 6 -2
    14 6 -2
    14 6 -2
    14 6 -2
    -13 -6 2
    -13 -6 2
    13 -6 -2
    -13 -6 2
    -13 -6 2
    13 -6 -2
    -13 -6 2
    13 -6 -2
    13 -6 -2
    -13 -6 2
    13 -6 -2
    -13 -6 2
    -13 -6 2
    13 -6 -2
    -13 -6 2
    -13 -6 2
    13 -6 -2
    -13 -6 2
    13 6 -2
    13 6 -2
    13 6 -2
    13 6 -2
    13 6 -2
    13 6 -2
    13 6 -2
    13 6 -2
    13 6 -2
    13 6 -2
    -12 -6 2
    -12 -6 2
    -12 -6 2
    -12 -6 2
    12 -6 -2
    12 -6 -2
    12 -6 -2
    -12 -6 2
    -12 -6 2
    12 -6 -2
    -12 -6 2
    12 -6 -2
    12 -6 -2
    12 -6 -2
    12 -6 -2
    -12 -6 2
    12 -6 -2
    12 6 -2
    12 6 -2
    12 6 -2
    12 6 -2
    12 6 -2
    12 6 -2
    12 6 -2
    12 6 -2
    11 -6 -2
    -11 -6 2
    -11 -6 2
    11 -6 -2
    -11 -6 2
    -11 -6 2
    -11 -6 2
    11 -6 -2
    11 -6 -2
    11 -6 -2
    -11 -6 2
    11 -6 -2
    11 -6 -2
    11 6 -2
    -11 6 2
    -11 6 2
    11 6 -2
    11 6 -2
    11 6 -2
    11 6 -2
    11 6 -2
    11 6 -2
    -10 -6 2
    10 -6 -2
    10 -6 -2
    -10 -6 2
    -10 -6 2
    -10 -6 2
    -10 -6 2
    -10 -6 2
    10 -6 -2
    -10 -6 2
    10 -6 -2
    -10 -6 2
    10 -6 -2
    -10 -6 2
    -10 -6 2
    10 6 -2
    10 6 -2
    10 6 -2
    10 6 -2
    -10 6 2
    10 6 -2
    10 6 -2
    -10 6 2
    -10 6 2
    10 6 -2
    -10 6 2
    10 6 -2
    10 6 -2
    -10 6 2
    -10 6 2
    10 6 -2
    10 6 -2
    -9 -6 2
    -9 -6 2
    -9 -6 2
    -9 -6 2
    -9 -6 2
    9 -6 -2
    -9 -6 2
    9 -6 -2
    9 -6 -2
    9 -6 -2
    9 -6 -2
    -9 -6 2
    -9 -6 2
    9 -6 -2
    -9 -6 2
    -9 -6 2
    9 -6 -2
    -9 -6 2
    -9 -6 2
    9 -6 -2
    9 -6 -2
    -9 -6 2
    -9 -6 2
    9 -6 -2
    9 -6 -2
    9 -6 -2
    9 6 -2
    9 6 -2
    9 6 -2
    -9 6 2
    9 6 -2
    -9 6 2
    -9 6 2
    -9 6 2
    9 6 -2
    9 6 -2
    9 6 -2
    9 6 -2
    9 6 -2
    9 6 -2
    9 6 -2
    -9 6 2
    -9 6 2
    9 6 -2
    8 -6 -2
    -8 -6 2
    8 -6 -2
    8 -6 -2
    8 -6 -2
    8 -6 -2
    8 -6 -2
    -8 -6 2
    8 -6 -2
    -8 -6 2
    -8 -6 2
    -8 -6 2
    8 -6 -2
    -8 -6 2
    8 -6 -2
    -8 -6 2
    -8 -6 2
    -8 -6 2
    -8 -6 2
    8 -6 -2
    8 -6 -2
    -8 -6 2
    8 6 -2
    8 6 -2
    -8 6 2
    8 6 -2
    8 6 -2
    -8 6 2
    8 6 -2
    8 6 -2
    -8 6 2
    8 6 -2
    8 6 -2
    8 6 -2
    8 6 -2
    -8 6 2
    -8 6 2
    8 6 -2
    -8 6 2
    -7 -6 2
    7 -6 -2
    -7 -6 2
    -7 -6 2
    7 -6 -2
    -7 -6 2
    7 -6 -2
    -7 -6 2
    -7 -6 2
    7 -6 -2
    -7 -6 2
    -7 -6 2
    7 -6 -2
    7 -6 -2
    7 -6 -2
    7 -6 -2
    7 -6 -2
    -7 -6 2
    -7 -6 2
    -7 -6 2
    7 6 -2
    7 6 -2
    7 6 -2
    7 6 -2
    -7 6 2
    -7 6 2
    7 6 -2
    -7 6 2
    -7 6 2
    -7 6 2
    7 6 -2
    -7 6 2
    7 6 -2
    7 6 -2
    6 -6 -2
    6 -6 -2
    6 -6 -2
    -6 -6 2
    6 -6 -2
    6 -6 -2
    6 -6 -2
    6 -6 -2
    -6 -6 2
    6 -6 -2
    -6 -6 2
    -6 -6 2
    6 -6 -2
    -6 -6 2
    -6 -6 2
    -6 -6 2
    -6 -6 2
    6 -6 -2
    6 -6 -2
    -6 -6 2
    -6 -6 2
    -6 -6 2
    6 6 -2
    6 6 -2
    -6 6 2
    -6 6 2
    -6 6 2
    6 6 -2
    6 6 -2
    -6 6 2
    -6 6 2
    6 6 -2
    6 6 -2
    -6 6 2
    5 -6 -2
    -5 -6 2
    -5 -6 2
    -5 -6 2
    5 -6 -2
    5 -6 -2
    5 -6 -2
    -5 -6 2
    5 -6 -2
    5 -6 -2
    5 -6 -2
    5 -6 -2
    -5 -6 2
    5 -6 -2
    -5 -6 2
    5 -6 -2
    5 -6 -2
    5 -6 -2
    5 -6 -2
    5 -6 -2
    -5 -6 2
    -5 -6 2
    -5 -6 2
    5 6 -2
    5 6 -2
    -5 6 2
    5 6 -2
    -5 6 2
    -5 6 2
    5 6 -2
    -5 6 2
    -5 6 2
    5 6 -2
    5 6 -2
    -5 6 2
    -4 -6 2
    4 -6 -2
    4 -6 -2
    4 -6 -2
    4 -6 -2
    -4 -6 2
    -4 -6 2
    4 -6 -2
    -4 -6 2
    4 -6 -2
    -4 -6 2
    4 -6 -2
    -4 -6 2
    4 -6 -2
    -4 -6 2
    -4 -6 2
    4 -6 -2
    -4 -6 2
    -4 -6 2
    4 -6 -2
    4 -6 -2
    -4 -6 2
    4 -6 -2
    -4 -6 2
    4 -6 -2
    -4 -6 2
    4 6 -2
    4 6 -2
    -4 6 2
    -4 6 2
    -4 6 2
    4 6 -2
    4 6 -2
    -4 6 2
    4 6 -2
    4 6 -2
    4 6 -2
    4 6 -2
    -4 6 2
    3 -6 -2
    -3 -6 2
    -3 -6 2
    3 -6 -2
    3 -6 -2
    3 -6 -2
    3 -6 -2
    3 -6 -2
    -3 -6 2
    3 -6 -2
    -3 -6 2
    -3 -6 2
    -3 -6 2
    3 -6 -2
    -3 -6 2
    3 -6 -2
    3 -6 -2
    -3 -6 2
    -3 -6 2
    3 -6 -2
    3 -6 -2
    3 -6 -2
    -3 6 2
    -3 6 2
    -3 6 2
    -3 6 2
    -3 6 2
    3 6 -2
    3 6 -2
    -3 6 2
    3 6 -2
    3 6 -2
    3 6 -2
    3 6 -2
    3 6 -2
    3 6 -2
    2 -6 -2
    -2 -6 2
    -2 -6 2
    -2 -6 2
    2 -6 -2
    2 -6 -2
    -2 -6 2
    -2 -6 2
    2 -6 -2
    2 -6 -2
    2 -6 -2
    2 -6 -2
    2 -6 -2
    2 -6 -2
    -2 -6 2
    2 -6 -2
    2 -6 -2
    2 -6 -2
    -2 -6 2
    -2 -6 2
    2 -6 -2
    2 -6 -2
    -2 6 2
    -2 6 2
    -2 6 2
    2 6 -2
    -2 6 2
    2 6 -2
    -2 6 2
    -2 6 2
    2 6 -2
    2 6 -2
    2 6 -2
    -1 -6 2
    -1 -6 2
    1 -6 -2
    1 -6 -2
    1 -6 -2
    1 -6 -2
    -1 -6 2
    1 -6 -2
    1 -6 -2
    1 -6 -2
    -1 -6 2
    1 -6 -2
    1 -6 -2
    -1 -6 2
    1 -6 -2
    1 -6 -2
    -1 -6 2
    1 -6 -2
    -1 6 2
    -1 6 2
    -1 6 2
    1 6 -2
    1 6 -2
    1 6 -2
    1 6 -2
    1 6 -2
    -1 6 2
    0 -6 -2
    0 -6 2
    0 -6 -2
    0 -6 2
    0 -6 2
    0 -6 2
    0 -6 -2
    0 -6 2
    0 -6 2
    0 -6 -2
    0 -6 -2
    0 -6 2
    0 -6 2
    0 -6 2
    0 -6 -2
    0 -6 -2
    0 -6 2
    0 -6 -2
    0 -6 -2
    0 -6 2
    0 -6 2
    0 -6 -2
    0 -6 -2
    0 -6 -2
    0 -6 2
    0 -6 -2
    0 -6 -2
    0 -6 -2
    0 -6 -2
    0 6 -2
    0 6 -2
    0 6 -2
    0 6 -2
    0 6 2
    0 6 -2
    0 6 2
    -1 -6 -2
    -1 -6 -2
    -1 -6 -2
    1 -6 2
    1 -6 2
    -1 -6 -2
    1 -6 2
    1 -6 2
    1 -6 2
    -1 -6 -2
    -1 -6 -2
    1 -6 2
    -1 -6 -2
    -1 -6 -2
    1 -6 2
    1 -6 2
    1 -6 2
    -1 -6 -2
    -1 -6 -2
    1 -6 2
    -1 -6 -2
    1 -6 2
    1 -6 2
    -1 -6 -2
    -1 -6 -2
    -1 -6 -2
    1 -6 2
    1 -6 2
    1 -6 2
    -1 6 -2
    -1 6 -2
    1 6 2
    1 6 2
    -1 6 -2
    -2 -6 -2
    -2 -6 -2
    -2 -6 -2
    -2 -6 -2
    2 -6 2
    -2 -6 -2
    2 -6 2
    2 -6 2
    -2 -6 -2
    2 -6 2
    -2 -6 -2
    -2 -6 -2
    2 -6 2
    -2 -6 -2
    2 -6 2
    -2 -6 -2
    -2 -6 -2
    -2 -6 -2
    -2 -6 -2
    2 -6 2
    2 -6 2
    -2 6 -2
    2 6 2
    -2 6 -2
    2 6 2
    -2 6 -2
    2 6 2
    -2 6 -2
    2 6 2
    -3 -6 -2
    3 -6 2
    3 -6 2
    -3 -6 -2
    3 -6 2
    3 -6 2
    3 -6 2
    -3 -6 -2
    -3 -6 -2
    3 -6 2
    3 -6 2
    -3 -6 -2
    -3 -6 -2
    -3 -6 -2
    -3 -6 -2
    -3 -6 -2
    3 -6 2
    3 -6 2
    3 -6 2
    3 -6 2
    3 -6 2
    -3 -6 -2
    -3 -6 -2
    3 -6 2
    -3 -6 -2
    3 -6 2
    -3 -6 -2
    -3 -6 -2
    -3 -6 -2
    3 -6 2
    -3 -6 -2
    -3 -6 -2
    -3 -6 -2
    -3 -6 -2
    3 6 2
    3 6 2
    3 6 2
    3 6 2
    4 -6 2
    -4 -6 -2
    -4 -6 -2
    4 -6 2
    4 -6 2
    4 -6 2
    4 -6 2
    4 -6 2
    -4 -6 -2
    -4 -6 -2
    -4 -6 -2
    4 -6 2
    -4 -6 -2
    -4 -6 -2
    -4 -6 -2
    -4 -6 -2
    -4 -6 -2
    -4 -6 -2
    -4 -6 -2
    4 -6 2
    -4 -6 -2
    -4 -6 -2
    -4 -6 -2
    -4 -6 -2
    -4 -6 -2
    4 -6 2
    4 -6 2
    -4 -6 -2
    4 -6 2
    4 -6 2
    4 -6 2
    -4 -6 -2
    4 6 2
    4 6 2
    4 6 2
    4 6 2
    5 -6 2
    5 -6 2
    -5 -6 -2
    5 -6 2
    -5 -6 -2
    -5 -6 -2
    -5 -6 -2
    -5 -6 -2
    -5 -6 -2
    -5 -6 -2
    -5 -6 -2
    5 -6 2
    -5 -6 -2
    -5 -6 -2
    5 -6 2
    -5 -6 -2
    5 -6 2
    -5 -6 -2
    -5 -6 -2
    5 -6 2
    -5 -6 -2
    -5 -6 -2
    5 -6 2
    -5 -6 -2
    5 -6 2
    5 -6 2
    5 -6 2
    -5 -6 -2
    -5 -6 -2
    5 6 2
    5 6 2
    5 6 2
    5 6 2
    5 6 2
    6 -6 2
    -6 -6 -2
    6 -6 2
    6 -6 2
    6 -6 2
    -6 -6 -2
    -6 -6 -2
    -6 -6 -2
    -6 -6 -2
    -6 -6 -2
    -6 -6 -2
    -6 -6 -2
    6 -6 2
    6 -6 2
    -6 -6 -2
    6 -6 2
    6 -6 2
    6 -6 2
    -6 -6 -2
    -6 -6 -2
    -6 -6 -2
    6 -6 2
    -6 -6 -2
    -6 -6 -2
    -6 -6 -2
    6 -6 2
    -6 -6 -2
    6 6 2
    6 6 2
    6 6 2
    6 6 2
    6 6 2
    6 6 2
    6 6 2
    6 6 2
    -7 -6 -2
    -7 -6 -2
    7 -6 2
    -7 -6 -2
    7 -6 2
    -7 -6 -2
    -7 -6 -2
    -7 -6 -2
    -7 -6 -2
    -7 -6 -2
    7 -6 2
    -7 -6 -2
    7 -6 2
    7 -6 2
    -7 -6 -2
    -7 -6 -2
    -7 -6 -2
    -7 -6 -2
    -7 -6 -2
    -7 -6 -2
    -7 -6 -2
    -7 -6 -2
    -7 -6 -2
    -7 -6 -2
    7 6 2
    7 6 2
    7 6 2
    7 6 2
    7 6 2
    7 6 2
    7 6 2
    7 6 2
    8 -6 2
    -8 -6 -2
    8 -6 2
    -8 -6 -2
    -8 -6 -2
    -8 -6 -2
    -8 -6 -2
    8 -6 2
    -8 -6 -2
    8 -6 2
    -8 -6 -2
    -8 -6 -2
    -8 -6 -2
    -8 -6 -2
    -8 -6 -2
    8 -6 2
    -8 -6 -2
    -8 -6 -2
    8 6 2
    8 6 2
    8 6 2
    8 6 2
    8 6 2
    8 6 2
    8 6 2
    8 6 2
    9 -6 2
    9 -6 2
    -9 -6 -2
    -9 -6 -2
    -9 -6 -2
    -9 -6 -2
    9 -6 2
    -9 -6 -2
    -9 -6 -2
    9 -6 2
    9 -6 2
    -9 -6 -2
    -9 -6 -2
    -9 -6 -2
    -9 -6 -2
    -9 -6 -2
    9 -6 2
    -9 -6 -2
    9 6 2
    9 6 2
    9 6 2
    9 6 2
    9 6 2
    9 6 2
    9 6 2
    9 6 2
    10 -6 2
    -10 -6 -2
    -10 -6 -2
    -10 -6 -2
    -10 -6 -2
    -10 -6 -2
    10 -6 2
    -10 -6 -2
    -10 -6 -2
    10 -6 2
    10 -6 2
    -10 -6 -2
    -10 -6 -2
    -10 -6 -2
    -10 -6 -2
    -10 -6 -2
    -10 -6 -2
    -10 -6 -2
    -10 -6 -2
    -10 -6 -2
    10 -6 2
    -10 -6 -2
    10 -6 2
    -10 -6 -2
    10 6 2
    10 6 2
    10 6 2
    10 6 2
    10 6 2
    10 6 2
    10 6 2
    10 6 2
    -11 -6 -2
    11 -6 2
    11 -6 2
    -11 -6 -2
    -11 -6 -2
    11 -6 2
    -11 -6 -2
    -11 -6 -2
    11 -6 2
    11 -6 2
    11 -6 2
    -11 -6 -2
    -11 -6 -2
    -11 -6 -2
    -11 -6 -2
    -11 -6 -2
    -11 -6 -2
    11 6 2
    11 6 2
    11 6 2
    11 6 2
    11 6 2
    11 6 2
    -12 -6 -2
    -12 -6 -2
    12 -6 2
    12 -6 2
    -12 -6 -2
    -12 -6 -2
    -12 -6 -2
    12 -6 2
    -12 -6 -2
    12 -6 2
    -12 -6 -2
    -12 -6 -2
    12 -6 2
    -12 -6 -2
    12 -6 2
    12 6 2
    12 6 2
    12 6 2
    12 6 2
    12 6 2
    12 6 2
    13 -6 2
    13 -6 2
    -13 -6 -2
    13 -6 2
    -13 -6 -2
    -13 -6 -2
    13 -6 2
    13 -6 2
    -13 -6 -2
    -13 -6 -2
    -13 -6 -2
    -13 -6 -2
    13 -6 2
    13 6 2
    13 6 2
    13 6 2
    13 6 2
    13 6 2
    13 6 2
    -14 -7 2
    14 -7 -2
    14 -7 -2
    -14 -7 2
    -14 -7 2
    14 -7 -2
    14 -7 -2
    14 -7 -2
    14 -7 -2
    14 -7 -2
    -14 -7 2
    -14 -7 2
    -14 -7 2
    -14 -7 2
    -14 -7 2
    14 -7 -2
    -14 -7 2
    -14 -7 2
    14 -7 -2
    14 7 -2
    14 7 -2
    14 7 -2
    14 7 -2
    14 7 -2
    14 7 -2
    13 -7 -2
    -13 -7 2
    -13 -7 2
    -13 -7 2
    13 -7 -2
    13 -7 -2
    -13 -7 2
    13 -7 -2
    -13 -7 2
    -13 -7 2
    -13 -7 2
    -13 -7 2
    13 -7 -2
    13 -7 -2
    -13 -7 2
    -13 -7 2
    13 -7 -2
    13 -7 -2
    13 -7 -2
    13 -7 -2
    13 7 -2
    13 7 -2
    13 7 -2
    13 7 -2
    13 7 -2
    13 7 -2
    13 7 -2
    13 7 -2
    12 -7 -2
    12 -7 -2
    12 -7 -2
    -12 -7 2
    -12 -7 2
    12 -7 -2
    12 -7 -2
    -12 -7 2
    -12 -7 2
    12 -7 -2
    12 -7 -2
    12 -7 -2
    -12 -7 2
    12 -7 -2
    12 -7 -2
    -12 -7 2
    12 -7 -2
    -12 -7 2
    -12 -7 2
    -12 -7 2
    -12 -7 2
    12 -7 -2
    12 7 -2
    12 7 -2
    12 7 -2
    12 7 -2
    12 7 -2
    12 7 -2
    12 7 -2
    12 7 -2
    -11 -7 2
    11 -7 -2
    11 -7 -2
    -11 -7 2
    -11 -7 2
    11 -7 -2
    -11 -7 2
    -11 -7 2
    11 -7 -2
    -11 -7 2
    11 -7 -2
    11 -7 -2
    11 -7 -2
    11 -7 -2
    -11 -7 2
    11 -7 -2
    -11 -7 2
    11 -7 -2
    11 -7 -2
    -11 -7 2
    -11 -7 2
    11 -7 -2
    -11 -7 2
    -11 -7 2
    -11 -7 2
    -11 -7 2
    11 7 -2
    11 7 -2
    11 7 -2
    11 7 -2
    11 7 -2
    11 7 -2
    11 7 -2
    11 7 -2
    11 7 -2
    11 7 -2
    -10 -7 2
    -10 -7 2
    -10 -7 2
    10 -7 -2
    10 -7 -2
    10 -7 -2
    -10 -7 2
    10 -7 -2
    -10 -7 2
    10 -7 -2
    10 -7 -2
    10 -7 -2
    10 -7 -2
    -10 -7 2
    -10 -7 2
    -10 -7 2
    -10 -7 2
    -10 -7 2
    10 -7 -2
    10 -7 -2
    10 -7 -2
    -10 -7 2
    -10 -7 2
    10 -7 -2
    10 -7 -2
    10 7 -2
    10 7 -2
    10 7 -2
    10 7 -2
    10 7 -2
    10 7 -2
    10 7 -2
    10 7 -2
    10 7 -2
    10 7 -2
    -10 7 2
    -10 7 2
    9 -7 -2
    -9 -7 2
    -9 -7 2
    9 -7 -2
    9 -7 -2
    -9 -7 2
    9 -7 -2
    -9 -7 2
    -9 -7 2
    -9 -7 2
    -9 -7 2
    9 -7 -2
    9 -7 -2
    9 -7 -2
    9 -7 -2
    -9 -7 2
    -9 -7 2
    -9 -7 2
    9 -7 -2
    9 -7 -2
    9 -7 -2
    9 -7 -2
    9 7 -2
    9 7 -2
    -9 7 2
    9 7 -2
    9 7 -2
    -9 7 2
    9 7 -2
    9 7 -2
    -9 7 2
    9 7 -2
    9 7 -2
    -9 7 2
    9 7 -2
    -8 -7 2
    8 -7 -2
    8 -7 -2
    8 -7 -2
    -8 -7 2
    8 -7 -2
    -8 -7 2
    8 -7 -2
    -8 -7 2
    -8 -7 2
    8 -7 -2
    8 -7 -2
    -8 -7 2
    8 -7 -2
    -8 -7 2
    -8 -7 2
    8 -7 -2
    8 -7 -2
    -8 -7 2
    -8 -7 2
    -8 -7 2
    8 -7 -2
    -8 -7 2
    -8 -7 2
    8 -7 -2
    -8 7 2
    8 7 -2
    -8 7 2
    8 7 -2
    8 7 -2
    8 7 -2
    8 7 -2
    8 7 -2
    -8 7 2
    8 7 -2
    -8 7 2
    8 7 -2
    8 7 -2
    -8 7 2
    8 7 -2
    8 7 -2
    8 7 -2
    -8 7 2
    -7 -7 2
    7 -7 -2
    -7 -7 2
    -7 -7 2
    7 -7 -2
    -7 -7 2
    7 -7 -2
    -7 -7 2
    7 -7 -2
    7 -7 -2
    7 -7 -2
    7 -7 -2
    -7 -7 2
    -7 -7 2
    -7 -7 2
    7 -7 -2
    -7 -7 2
    -7 -7 2
    -7 -7 2
    -7 -7 2
    7 -7 -2
    -7 -7 2
    7 -7 -2
    -7 -7 2
    -7 -7 2
    7 -7 -2
    -7 7 2
    7 7 -2
    7 7 -2
    7 7 -2
    7 7 -2
    7 7 -2
    -7 7 2
    -7 7 2
    7 7 -2
    7 7 -2
    7 7 -2
    -7 7 2
    7 7 -2
    7 7 -2
    -7 7 2
    7 7 -2
    7 7 -2
    -7 7 2
    6 -7 -2
    6 -7 -2
    -6 -7 2
    6 -7 -2
    6 -7 -2
    -6 -7 2
    6 -7 -2
    6 -7 -2
    -6 -7 2
    6 -7 -2
    -6 -7 2
    -6 -7 2
    6 -7 -2
    -6 -7 2
    -6 -7 2
    6 -7 -2
    -6 -7 2
    -6 -7 2
    -6 -7 2
    6 7 -2
    6 7 -2
    6 7 -2
    -6 7 2
    -6 7 2
    6 7 -2
    6 7 -2
    -6 7 2
    -6 7 2
    -6 7 2
    -6 7 2
    6 7 -2
    6 7 -2
    5 -7 -2
    5 -7 -2
    -5 -7 2
    -5 -7 2
    5 -7 -2
    -5 -7 2
    5 -7 -2
    5 -7 -2
    -5 -7 2
    5 -7 -2
    5 -7 -2
    5 -7 -2
    5 -7 -2
    -5 -7 2
    5 -7 -2
    -5 -7 2
    -5 -7 2
    5 -7 -2
    -5 -7 2
    5 -7 -2
    -5 -7 2
    5 7 -2
    -5 7 2
    5 7 -2
    5 7 -2
    5 7 -2
    -5 7 2
    5 7 -2
    5 7 -2
    5 7 -2
    5 7 -2
    5 7 -2
    -5 7 2
    5 7 -2
    -5 7 2
    -5 7 2
    -5 7 2
    4 -7 -2
    4 -7 -2
    -4 -7 2
    -4 -7 2
    4 -7 -2
    4 -7 -2
    -4 -7 2
    4 -7 -2
    4 -7 -2
    -4 -7 2
    4 -7 -2
    -4 -7 2
    4 -7 -2
    -4 -7 2
    -4 -7 2
    4 -7 -2
    4 -7 -2
    -4 -7 2
    4 -7 -2
    4 -7 -2
    -4 -7 2
    -4 -7 2
    -4 -7 2
    -4 -7 2
    -4 -7 2
    4 -7 -2
    -4 7 2
    -4 7 2
    -4 7 2
    4 7 -2
    -4 7 2
    4 7 -2
    4 7 -2
    4 7 -2
    4 7 -2
    4 7 -2
    -4 7 2
    4 7 -2
    4 7 -2
    4 7 -2
    -4 7 2
    3 -7 -2
    3 -7 -2
    3 -7 -2
    -3 -7 2
    3 -7 -2
    3 -7 -2
    -3 -7 2
    -3 -7 2
    -3 -7 2
    3 -7 -2
    3 -7 -2
    -3 -7 2
    3 -7 -2
    -3 -7 2
    3 7 -2
    3 7 -2
    -3 7 2
    3 7 -2
    3 7 -2
    -3 7 2
    -3 7 2
    -3 7 2
    3 7 -2
    -2 -7 2
    2 -7 -2
    -2 -7 2
    2 -7 -2
    2 -7 -2
    -2 -7 2
    -2 -7 2
    2 -7 -2
    2 -7 -2
    -2 -7 2
    -2 -7 2
    -2 -7 2
    -2 -7 2
    2 -7 -2
    -2 -7 2
    2 -7 -2
    -2 -7 2
    2 -7 -2
    -2 -7 2
    2 -7 -2
    -2 -7 2
    2 -7 -2
    -2 -7 2
    2 7 -2
    2 7 -2
    2 7 -2
    -2 7 2
    2 7 -2
    2 7 -2
    -2 7 2
    2 7 -2
    1 -7 -2
    -1 -7 2
    1 -7 -2
    1 -7 -2
    -1 -7 2
    -1 -7 2
    1 -7 -2
    1 -7 -2
    -1 -7 2
    -1 -7 2
    -1 -7 2
    1 -7 -2
    1 -7 -2
    1 -7 -2
    -1 -7 2
    -1 -7 2
    1 -7 -2
    -1 -7 2
    1 -7 -2
    1 -7 -2
    1 -7 -2
    -1 -7 2
    -1 -7 2
    1 -7 -2
    1 -7 -2
    1 -7 -2
    -1 7 2
    -1 7 2
    1 7 -2
    -1 7 2
    1 7 -2
    1 7 -2
    -1 7 2
    1 7 -2
    0 -7 2
    0 -7 -2
    0 -7 -2
    0 -7 2
    0 -7 2
    0 -7 -2
    0 -7 -2
    0 -7 2
    0 -7 2
    0 -7 2
    0 -7 -2
    0 -7 -2
    0 -7 -2
    0 -7 -2
    0 -7 -2
    0 -7 2
    0 -7 2
    0 -7 2
    0 -7 -2
    0 -7 -2
    0 -7 2
    0 -7 2
    0 -7 2
    0 -7 -2
    0 -7 2
    0 -7 -2
    0 -7 -2
    0 -7 -2
    0 -7 -2
    0 -7 -2
    0 -7 -2
    0 7 -2
    0 7 -2
    -1 -7 -2
    1 -7 2
    -1 -7 -2
    -1 -7 -2
    1 -7 2
    -1 -7 -2
    -1 -7 -2
    -1 -7 -2
    1 -7 2
    1 -7 2
    -1 -7 -2
    1 -7 2
    1 -7 2
    -1 -7 -2
    -1 -7 -2
    1 -7 2
    -1 -7 -2
    1 -7 2
    -1 -7 -2
    -1 -7 -2
    1 -7 2
    -1 -7 -2
    -1 -7 -2
    -1 -7 -2
    1 -7 2
    -1 -7 -2
    1 -7 2
    -1 -7 -2
    1 -7 2
    1 -7 2
    -1 -7 -2
    1 -7 2
    -1 7 -2
    1 7 2
    -1 7 -2
    1 7 2
    -2 -7 -2
    2 -7 2
    -2 -7 -2
    -2 -7 -2
    2 -7 2
    -2 -7 -2
    -2 -7 -2
    -2 -7 -2
    2 -7 2
    -2 -7 -2
    -2 -7 -2
    2 -7 2
    2 -7 2
    2 -7 2
    -2 -7 -2
    2 -7 2
    2 -7 2
    2 -7 2
    2 -7 2
    2 -7 2
    2 -7 2
    -2 -7 -2
    2 -7 2
    2 -7 2
    2 -7 2
    -2 -7 -2
    -2 -7 -2
    -2 -7 -2
    -2 -7 -2
    2 -7 2
    2 -7 2
    -2 -7 -2
    2 -7 2
    -2 -7 -2
    -2 -7 -2
    -2 -7 -2
    2 7 2
    2 7 2
    2 7 2
    -2 7 -2
    -2 7 -2
    2 7 2
    -3 -7 -2
    3 -7 2
    -3 -7 -2
    3 -7 2
    -3 -7 -2
    3 -7 2
    -3 -7 -2
    3 -7 2
    -3 -7 -2
    -3 -7 -2
    -3 -7 -2
    3 -7 2
    3 -7 2
    -3 -7 -2
    3 -7 2
    3 -7 2
    3 -7 2
    -3 -7 -2
    -3 -7 -2
    3 -7 2
    -3 -7 -2
    3 -7 2
    -3 -7 -2
    3 -7 2
    3 -7 2
    -3 -7 -2
    3 -7 2
    3 7 2
    3 7 2
    3 7 2
    -3 7 -2
    3 7 2
    -4 -7 -2
    4 -7 2
    -4 -7 -2
    -4 -7 -2
    4 -7 2
    4 -7 2
    4 -7 2
    -4 -7 -2
    -4 -7 -2
    -4 -7 -2
    -4 -7 -2
    4 -7 2
    4 -7 2
    4 -7 2
    4 -7 2
    4 -7 2
    -4 -7 -2
    4 -7 2
    -4 -7 -2
    4 -7 2
    -4 -7 -2
    4 -7 2
    -4 -7 -2
    -4 -7 -2
    4 -7 2
    -4 -7 -2
    4 -7 2
    4 -7 2
    -4 -7 -2
    4 -7 2
    -4 -7 -2
    -4 -7 -2
    -4 -7 -2
    -4 -7 -2
    -4 -7 -2
    4 7 2
    4 7 2
    4 7 2
    4 7 2
    5 -7 2
    5 -7 2
    -5 -7 -2
    5 -7 2
    5 -7 2
    -5 -7 -2
    -5 -7 -2
    5 -7 2
    -5 -7 -2
    -5 -7 -2
    -5 -7 -2
    5 -7 2
    -5 -7 -2
    5 -7 2
    -5 -7 -2
    -5 -7 -2
    -5 -7 -2
    -5 -7 -2
    5 -7 2
    5 -7 2
    5 -7 2
    -5 -7 -2
    -5 -7 -2
    5 -7 2
    5 -7 2
    5 -7 2
    5 -7 2
    5 -7 2
    5 -7 2
    -5 -7 -2
    -5 -7 -2
    5 -7 2
    -5 -7 -2
    -5 -7 -2
    -5 -7 -2
    -5 -7 -2
    5 -7 2
    -5 -7 -2
    5 7 2
    5 7 2
    5 7 2
    5 7 2
    -6 -7 -2
    6 -7 2
    6 -7 2
    -6 -7 -2
    -6 -7 -2
    6 -7 2
    -6 -7 -2
    6 -7 2
    -6 -7 -2
    6 -7 2
    6 -7 2
    -6 -7 -2
    6 -7 2
    -6 -7 -2
    -6 -7 -2
    6 -7 2
    -6 -7 -2
    -6 -7 -2
    6 -7 2
    -6 -7 -2
    6 -7 2
    -6 -7 -2
    6 -7 2
    6 -7 2
    -6 -7 -2
    -6 -7 -2
    -6 -7 -2
    -6 -7 -2
    -6 -7 -2
    -6 -7 -2
    6 7 2
    6 7 2
    -7 -7 -2
    -7 -7 -2
    -7 -7 -2
    7 -7 2
    -7 -7 -2
    7 -7 2
    -7 -7 -2
    -7 -7 -2
    -7 -7 -2
    -7 -7 -2
    7 -7 2
    -7 -7 -2
    7 -7 2
    -7 -7 -2
    -7 -7 -2
    -7 -7 -2
    -7 -7 -2
    7 -7 2
    -7 -7 -2
    -7 -7 -2
    -7 -7 -2
    -7 -7 -2
    -7 -7 -2
    -7 -7 -2
    -7 -7 -2
    7 7 2
    7 7 2
    7 7 2
    7 7 2
    7 7 2
    -8 -7 -2
    -8 -7 -2
    -8 -7 -2
    -8 -7 -2
    -8 -7 -2
    -8 -7 -2
    -8 -7 -2
    8 -7 2
    -8 -7 -2
    -8 -7 -2
    8 -7 2
    -8 -7 -2
    8 -7 2
    -8 -7 -2
    -8 -7 -2
    8 -7 2
    8 -7 2
    8 -7 2
    -8 -7 -2
    -8 -7 -2
    -8 -7 -2
    8 7 2
    8 7 2
    8 7 2
    8 7 2
    8 7 2
    8 7 2
    -9 -7 -2
    -9 -7 -2
    -9 -7 -2
    -9 -7 -2
    -9 -7 -2
    9 -7 2
    -9 -7 -2
    9 -7 2
    9 -7 2
    -9 -7 -2
    -9 -7 -2
    -9 -7 -2
    9 -7 2
    -9 -7 -2
    -9 -7 -2
    -9 -7 -2
    -9 -7 -2
    9 -7 2
    -9 -7 -2
    -9 -7 -2
    -9 -7 -2
    9 -7 2
    9 7 2
    9 7 2
    9 7 2
    9 7 2
    9 7 2
    9 7 2
    -10 -7 -2
    -10 -7 -2
    10 -7 2
    10 -7 2
    -10 -7 -2
    -10 -7 -2
    10 -7 2
    -10 -7 -2
    10 -7 2
    -10 -7 -2
    10 -7 2
    -10 -7 -2
    10 -7 2
    -10 -7 -2
    10 7 2
    10 7 2
    10 7 2
    10 7 2
    10 7 2
    10 7 2
    10 7 2
    10 7 2
    -11 -7 -2
    -11 -7 -2
    -11 -7 -2
    -11 -7 -2
    11 -7 2
    11 -7 2
    11 -7 2
    11 -7 2
    -11 -7 -2
    11 -7 2
    -11 -7 -2
    -11 -7 -2
    -11 -7 -2
    -11 -7 -2
    -11 -7 -2
    11 7 2
    11 7 2
    11 7 2
    11 7 2
    11 7 2
    11 7 2
    12 -7 2
    -12 -7 -2
    12 -7 2
    -12 -7 -2
    -12 -7 -2
    -12 -7 -2
    12 -7 2
    -12 -7 -2
    -12 -7 -2
    -12 -7 -2
    -12 -7 -2
    -12 -7 -2
    -12 -7 -2
    12 -7 2
    -12 -7 -2
    12 7 2
    12 7 2
    12 7 2
    12 7 2
    12 7 2
    12 7 2
    13 -8 -2
    13 -8 -2
    -13 -8 2
    -13 -8 2
    13 -8 -2
    -13 -8 2
    13 -8 -2
    -13 -8 2
    -13 -8 2
    -13 -8 2
    13 -8 -2
    13 -8 -2
    -13 -8 2
    -13 -8 2
    13 -8 -2
    -13 -8 2
    13 -8 -2
    13 8 -2
    13 8 -2
    13 8 -2
    13 8 -2
    13 8 -2
    13 8 -2
    -12 -8 2
    -12 -8 2
    12 -8 -2
    12 -8 -2
    -12 -8 2
    -12 -8 2
    12 -8 -2
    12 -8 -2
    -12 -8 2
    12 -8 -2
    12 -8 -2
    12 -8 -2
    12 -8 -2
    -12 -8 2
    -12 -8 2
    -12 -8 2
    12 -8 -2
    12 -8 -2
    -12 -8 2
    -12 -8 2
    12 -8 -2
    12 -8 -2
    12 8 -2
    12 8 -2
    12 8 -2
    12 8 -2
    12 8 -2
    12 8 -2
    11 -8 -2
    -11 -8 2
    11 -8 -2
    11 -8 -2
    -11 -8 2
    11 -8 -2
    11 -8 -2
    -11 -8 2
    11 -8 -2
    11 -8 -2
    11 -8 -2
    -11 -8 2
    -11 -8 2
    -11 -8 2
    -11 -8 2
    -11 -8 2
    -11 -8 2
    -11 -8 2
    11 -8 -2
    -11 -8 2
    11 -8 -2
    11 -8 -2
    11 -8 -2
    11 -8 -2
    -11 -8 2
    -11 8 2
    11 8 -2
    11 8 -2
    11 8 -2
    11 8 -2
    11 8 -2
    11 8 -2
    10 -8 -2
    -10 -8 2
    -10 -8 2
    10 -8 -2
    10 -8 -2
    10 -8 -2
    -10 -8 2
    10 -8 -2
    -10 -8 2
    10 -8 -2
    -10 -8 2
    10 -8 -2
    -10 -8 2
    -10 -8 2
    -10 -8 2
    -10 8 2
    10 8 -2
    10 8 -2
    10 8 -2
    10 8 -2
    10 8 -2
    -10 8 2
    10 8 -2
    9 -8 -2
    -9 -8 2
    9 -8 -2
    -9 -8 2
    -9 -8 2
    -9 -8 2
    -9 -8 2
    9 -8 -2
    9 -8 -2
    -9 -8 2
    9 -8 -2
    -9 -8 2
    -9 -8 2
    -9 -8 2
    -9 -8 2
    9 8 -2
    9 8 -2
    -9 8 2
    9 8 -2
    9 8 -2
    9 8 -2
    9 8 -2
    -9 8 2
    8 -8 -2
    -8 -8 2
    -8 -8 2
    -8 -8 2
    -8 -8 2
    -8 -8 2
    8 -8 -2
    8 -8 -2
    -8 -8 2
    8 -8 -2
    -8 -8 2
    8 -8 -2
    -8 -8 2
    8 -8 -2
    -8 -8 2
    8 -8 -2
    8 -8 -2
    8 -8 -2
    -8 -8 2
    8 -8 -2
    -8 -8 2
    -8 -8 2
    8 -8 -2
    -8 8 2
    8 8 -2
    8 8 -2
    8 8 -2
    8 8 -2
    8 8 -2
    8 8 -2
    8 8 -2
    -8 8 2
    8 8 -2
    8 8 -2
    8 8 -2
    7 -8 -2
    -7 -8 2
    -7 -8 2
    7 -8 -2
    7 -8 -2
    7 -8 -2
    7 -8 -2
    -7 -8 2
    7 -8 -2
    7 -8 -2
    7 -8 -2
    -7 -8 2
    -7 -8 2
    -7 -8 2
    -7 -8 2
    7 -8 -2
    7 -8 -2
    -7 -8 2
    -7 -8 2
    -7 -8 2
    7 -8 -2
    -7 -8 2
    -7 -8 2
    7 -8 -2
    7 -8 -2
    7 8 -2
    -7 8 2
    7 8 -2
    7 8 -2
    7 8 -2
    -7 8 2
    7 8 -2
    7 8 -2
    7 8 -2
    7 8 -2
    -6 -8 2
    -6 -8 2
    6 -8 -2
    6 -8 -2
    -6 -8 2
    -6 -8 2
    -6 -8 2
    6 -8 -2
    -6 -8 2
    -6 -8 2
    6 -8 -2
    -6 -8 2
    6 -8 -2
    -6 -8 2
    6 -8 -2
    6 -8 -2
    -6 -8 2
    -6 -8 2
    -6 -8 2
    6 -8 -2
    6 -8 -2
    6 -8 -2
    -6 -8 2
    6 -8 -2
    6 -8 -2
    -6 8 2
    6 8 -2
    6 8 -2
    6 8 -2
    6 8 -2
    6 8 -2
    -6 8 2
    6 8 -2
    5 -8 -2
    -5 -8 2
    5 -8 -2
    5 -8 -2
    -5 -8 2
    -5 -8 2
    5 -8 -2
    5 -8 -2
    -5 -8 2
    -5 -8 2
    5 -8 -2
    -5 -8 2
    -5 -8 2
    -5 -8 2
    -5 -8 2
    -5 -8 2
    5 -8 -2
    5 -8 -2
    -5 -8 2
    -5 -8 2
    -5 -8 2
    -5 -8 2
    -5 -8 2
    -5 -8 2
    5 -8 -2
    -5 8 2
    5 8 -2
    5 8 -2
    5 8 -2
    5 8 -2
    5 8 -2
    5 8 -2
    4 -8 -2
    4 -8 -2
    -4 -8 2
    4 -8 -2
    4 -8 -2
    4 -8 -2
    -4 -8 2
    4 -8 -2
    4 -8 -2
    4 -8 -2
    -4 -8 2
    4 -8 -2
    -4 -8 2
    -4 -8 2
    -4 -8 2
    4 -8 -2
    4 -8 -2
    -4 -8 2
    -4 -8 2
    -4 -8 2
    -4 -8 2
    4 8 -2
    4 8 -2
    -4 8 2
    4 8 -2
    -4 8 2
    4 8 -2
    4 8 -2
    4 8 -2
    -3 -8 2
    3 -8 -2
    -3 -8 2
    3 -8 -2
    3 -8 -2
    -3 -8 2
    -3 -8 2
    -3 -8 2
    3 -8 -2
    3 -8 -2
    -3 -8 2
    3 -8 -2
    -3 -8 2
    -3 -8 2
    -3 -8 2
    -3 -8 2
    -3 -8 2
    3 -8 -2
    3 -8 -2
    -3 -8 2
    -3 -8 2
    3 -8 -2
    3 -8 -2
    -3 -8 2
    -3 -8 2
    3 -8 -2
    3 -8 -2
    3 -8 -2
    -3 -8 2
    3 -8 -2
    3 -8 -2
    3 8 -2
    3 8 -2
    3 8 -2
    3 8 -2
    3 8 -2
    -3 8 2
    3 8 -2
    -3 8 2
    -2 -8 2
    -2 -8 2
    2 -8 -2
    -2 -8 2
    2 -8 -2
    2 -8 -2
    2 -8 -2
    -2 -8 2
    2 -8 -2
    -2 -8 2
    2 -8 -2
    -2 -8 2
    -2 -8 2
    2 -8 -2
    2 -8 -2
    -2 -8 2
    2 -8 -2
    -2 -8 2
    -2 -8 2
    -2 -8 2
    2 -8 -2
    -2 -8 2
    -2 -8 2
    -2 -8 2
    2 -8 -2
    -2 -8 2
    -2 -8 2
    2 -8 -2
    -2 -8 2
    -2 -8 2
    2 -8 -2
    2 -8 -2
    2 -8 -2
    2 -8 -2
    2 8 -2
    -2 8 2
    2 8 -2
    2 8 -2
    2 8 -2
    2 8 -2
    -2 8 2
    2 8 -2
    -1 -8 2
    -1 -8 2
    1 -8 -2
    1 -8 -2
    -1 -8 2
    -1 -8 2
    -1 -8 2
    -1 -8 2
    -1 -8 2
    1 -8 -2
    1 -8 -2
    -1 -8 2
    1 -8 -2
    1 -8 -2
    -1 -8 2
    1 -8 -2
    1 -8 -2
    1 -8 -2
    1 -8 -2
    1 -8 -2
    1 -8 -2
    -1 -8 2
    1 -8 -2
    -1 -8 2
    -1 -8 2
    -1 -8 2
    -1 -8 2
    1 -8 -2
    1 -8 -2
    1 -8 -2
    1 -8 -2
    -1 -8 2
    1 -8 -2
    1 8 -2
    1 8 -2
    -1 8 2
    1 8 -2
    1 8 -2
    -1 8 2
    0 -8 -2
    0 -8 2
    0 -8 -2
    0 -8 2
    0 -8 -2
    0 -8 -2
    0 -8 2
    0 -8 2
    0 -8 2
    0 -8 2
    0 -8 -2
    0 -8 -2
    0 -8 2
    0 -8 2
    0 -8 -2
    0 -8 -2
    0 -8 2
    0 -8 -2
    0 -8 -2
    0 -8 2
    0 -8 2
    0 -8 2
    0 -8 -2
    0 -8 2
    0 -8 -2
    0 -8 2
    0 -8 2
    0 -8 -2
    0 -8 2
    0 -8 -2
    0 -8 -2
    0 -8 -2
    0 -8 2
    0 -8 -2
    0 -8 2
    0 -8 -2
    0 -8 -2
    0 -8 -2
    0 -8 -2
    0 8 2
    0 8 -2
    0 8 2
    0 8 2
    0 8 -2
    0 8 2
    0 8 -2
    0 8 2
    0 8 -2
    0 8 2
    1 -8 2
    -1 -8 -2
    -1 -8 -2
    -1 -8 -2
    1 -8 2
    -1 -8 -2
    1 -8 2
    1 -8 2
    -1 -8 -2
    -1 -8 -2
    -1 -8 -2
    1 -8 2
    -1 -8 -2
    -1 -8 -2
    1 -8 2
    1 -8 2
    1 -8 2
    -1 -8 -2
    1 -8 2
    1 -8 2
    1 -8 2
    1 -8 2
    -1 -8 -2
    -1 -8 -2
    -1 -8 -2
    -1 -8 -2
    1 -8 2
    -1 -8 -2
    -1 -8 -2
    -1 -8 -2
    -1 -8 -2
    1 -8 2
    -1 -8 -2
    1 8 2
    -1 8 -2
    1 8 2
    -1 8 -2
    -1 8 -2
    -1 8 -2
    1 8 2
    -1 8 -2
    -1 8 -2
    1 8 2
    2 -8 2
    2 -8 2
    -2 -8 -2
    -2 -8 -2
    2 -8 2
    -2 -8 -2
    2 -8 2
    2 -8 2
    2 -8 2
    -2 -8 -2
    2 -8 2
    -2 -8 -2
    -2 -8 -2
    2 -8 2
    -2 -8 -2
    2 -8 2
    -2 -8 -2
    -2 -8 -2
    2 -8 2
    2 -8 2
    -2 -8 -2
    -2 -8 -2
    -2 -8 -2
    2 -8 2
    2 -8 2
    2 8 2
    -2 8 -2
    2 8 2
    -2 8 -2
    2 8 2
    2 8 2
    3 -8 2
    -3 -8 -2
    -3 -8 -2
    -3 -8 -2
    -3 -8 -2
    -3 -8 -2
    -3 -8 -2
    -3 -8 -2
    3 -8 2
    3 -8 2
    3 -8 2
    -3 -8 -2
    3 -8 2
    -3 -8 -2
    3 -8 2
    -3 -8 -2
    3 -8 2
    -3 -8 -2
    3 -8 2
    3 -8 2
    -3 -8 -2
    3 -8 2
    3 -8 2
    3 -8 2
    -3 -8 -2
    -3 -8 -2
    -3 -8 -2
    3 8 2
    3 8 2
    3 8 2
    -4 -8 -2
    -4 -8 -2
    4 -8 2
    -4 -8 -2
    4 -8 2
    4 -8 2
    -4 -8 -2
    -4 -8 -2
    4 -8 2
    4 -8 2
    4 -8 2
    -4 -8 -2
    4 -8 2
    -4 -8 -2
    -4 -8 -2
    4 -8 2
    4 -8 2
    -4 -8 -2
    4 -8 2
    4 -8 2
    -4 -8 -2
    4 -8 2
    4 -8 2
    -4 -8 -2
    4 8 2
    4 8 2
    4 8 2
    4 8 2
    5 -8 2
    -5 -8 -2
    -5 -8 -2
    -5 -8 -2
    5 -8 2
    5 -8 2
    5 -8 2
    5 -8 2
    -5 -8 -2
    -5 -8 -2
    -5 -8 -2
    -5 -8 -2
    5 -8 2
    -5 -8 -2
    -5 -8 -2
    5 -8 2
    -5 -8 -2
    -5 -8 -2
    -5 -8 -2
    5 -8 2
    5 -8 2
    -5 -8 -2
    5 -8 2
    -5 -8 -2
    -5 -8 -2
    5 -8 2
    -5 -8 -2
    5 -8 2
    -5 -8 -2
    -5 -8 -2
    5 -8 2
    5 -8 2
    5 8 2
    5 8 2
    5 8 2
    5 8 2
    -6 -8 -2
    6 -8 2
    6 -8 2
    6 -8 2
    6 -8 2
    -6 -8 -2
    -6 -8 -2
    -6 -8 -2
    6 -8 2
    6 -8 2
    6 -8 2
    6 -8 2
    6 -8 2
    6 -8 2
    6 -8 2
    -6 -8 -2
    -6 -8 -2
    -6 -8 -2
    6 -8 2
    -6 -8 -2
    -6 -8 -2
    -6 -8 -2
    -6 -8 -2
    6 -8 2
    -6 -8 -2
    6 -8 2
    6 8 2
    6 8 2
    6 8 2
    6 8 2
    -7 -8 -2
    -7 -8 -2
    -7 -8 -2
    -7 -8 -2
    7 -8 2
    -7 -8 -2
    7 -8 2
    -7 -8 -2
    -7 -8 -2
    7 -8 2
    -7 -8 -2
    7 -8 2
    -7 -8 -2
    7 -8 2
    -7 -8 -2
    -7 -8 -2
    7 -8 2
    -7 -8 -2
    -7 -8 -2
    -7 -8 -2
    7 -8 2
    -7 -8 -2
    -7 -8 -2
    7 8 2
    7 8 2
    7 8 2
    7 8 2
    -8 -8 -2
    -8 -8 -2
    -8 -8 -2
    8 -8 2
    -8 -8 -2
    -8 -8 -2
    -8 -8 -2
    8 -8 2
    8 -8 2
    8 -8 2
    -8 -8 -2
    -8 -8 -2
    -8 -8 -2
    -8 -8 -2
    8 8 2
    8 8 2
    8 8 2
    8 8 2
    -9 -8 -2
    -9 -8 -2
    -9 -8 -2
    -9 -8 -2
    -9 -8 -2
    -9 -8 -2
    9 -8 2
    -9 -8 -2
    -9 -8 -2
    -9 -8 -2
    -9 -8 -2
    9 -8 2
    -9 -8 -2
    9 -8 2
    -9 -8 -2
    -9 -8 -2
    -9 -8 -2
    9 8 2
    9 8 2
    -10 -8 -2
    -10 -8 -2
    -10 -8 -2
    10 -8 2
    -10 -8 -2
    -10 -8 -2
    -10 -8 -2
    -10 -8 -2
    -10 -8 -2
    -10 -8 -2
    10 -8 2
    10 -8 2
    10 -8 2
    10 -8 2
    -10 -8 -2
    -10 -8 -2
    -10 -8 -2
    10 8 2
    10 8 2
    10 8 2
    10 8 2
    -11 -8 -2
    -11 -8 -2
    11 -8 2
    11 -8 2
    -11 -8 -2
    -11 -8 -2
    -11 -8 -2
    11 -8 2
    -11 -8 -2
    11 -8 2
    -11 -8 -2
    -11 -8 -2
    11 -8 2
    -11 -8 -2
    -11 -8 -2
    -11 -8 -2
    11 -8 2
    -11 -8 -2
    11 8 2
    11 8 2
    11 8 2
    11 8 2
    11 8 2
    11 8 2
    12 -8 2
    -12 -8 -2
    12 -8 2
    12 -8 2
    -12 -8 -2
    -12 -8 -2
    -12 -8 -2
    -12 -8 -2
    -12 -8 -2
    -12 -8 -2
    -12 -8 -2
    12 -8 2
    -12 -8 -2
    -12 -8 -2
    12 8 2
    12 8 2
    12 8 2
    12 8 2
    12 8 2
    12 8 2
    12 -9 -2
    12 -9 -2
    12 -9 -2
    12 -9 -2
    -12 -9 2
    12 -9 -2
    12 -9 -2
    12 -9 -2
    12 -9 -2
    12 -9 -2
    -12 -9 2
    -12 -9 2
    -12 -9 2
    12 -9 -2
    12 -9 -2
    -12 -9 2
    -12 -9 2
    -12 -9 2
    12 -9 -2
    12 9 -2
    12 9 -2
    -11 -9 2
    -11 -9 2
    11 -9 -2
    -11 -9 2
    11 -9 -2
    -11 -9 2
    11 -9 -2
    11 -9 -2
    11 -9 -2
    11 -9 -2
    -11 -9 2
    11 -9 -2
    11 -9 -2
    -11 -9 2
    11 -9 -2
    -11 -9 2
    -11 -9 2
    11 -9 -2
    -11 -9 2
    11 -9 -2
    -11 -9 2
    11 9 -2
    11 9 -2
    11 9 -2
    11 9 -2
    11 9 -2
    -10 -9 2
    10 -9 -2
    -10 -9 2
    10 -9 -2
    -10 -9 2
    10 -9 -2
    10 -9 -2
    -10 -9 2
    10 -9 -2
    -10 -9 2
    -10 -9 2
    10 -9 -2
    -10 -9 2
    -10 -9 2
    10 -9 -2
    10 9 -2
    -10 9 2
    10 9 -2
    -10 9 2
    10 9 -2
    10 9 -2
    -9 -9 2
    9 -9 -2
    9 -9 -2
    9 -9 -2
    9 -9 -2
    -9 -9 2
    -9 -9 2
    -9 -9 2
    -9 -9 2
    -9 -9 2
    -9 -9 2
    9 -9 -2
    9 -9 -2
    9 -9 -2
    -9 -9 2
    -9 -9 2
    -9 9 2
    -9 9 2
    9 9 -2
    9 9 -2
    9 9 -2
    8 -9 -2
    -8 -9 2
    -8 -9 2
    -8 -9 2
    -8 -9 2
    -8 -9 2
    8 -9 -2
    8 -9 -2
    8 -9 -2
    -8 -9 2
    -8 -9 2
    -8 -9 2
    8 -9 -2
    -8 -9 2
    8 -9 -2
    -8 -9 2
    -8 -9 2
    -8 -9 2
    8 -9 -2
    -8 -9 2
    8 -9 -2
    8 -9 -2
    8 -9 -2
    -8 -9 2
    8 -9 -2
    8 9 -2
    8 9 -2
    8 9 -2
    8 9 -2
    8 9 -2
    8 9 -2
    -8 9 2
    7 -9 -2
    -7 -9 2
    -7 -9 2
    -7 -9 2
    -7 -9 2
    7 -9 -2
    -7 -9 2
    7 -9 -2
    7 -9 -2
    -7 -9 2
    7 -9 -2
    7 -9 -2
    7 -9 -2
    7 -9 -2
    7 -9 -2
    7 -9 -2
    7 -9 -2
    -7 -9 2
    -7 -9 2
    7 -9 -2
    7 -9 -2
    -7 -9 2
    -7 -9 2
    7 -9 -2
    -7 9 2
    7 9 -2
    7 9 -2
    7 9 -2
    -7 9 2
    7 9 -2
    7 9 -2
    6 -9 -2
    6 -9 -2
    6 -9 -2
    6 -9 -2
    6 -9 -2
    6 -9 -2
    -6 -9 2
    -6 -9 2
    -6 -9 2
    6 -9 -2
    -6 -9 2
    6 -9 -2
    -6 -9 2
    -6 -9 2
    -6 -9 2
    -6 -9 2
    6 -9 -2
    -6 -9 2
    -6 -9 2
    -6 -9 2
    -6 -9 2
    6 -9 -2
    6 9 -2
    6 9 -2
    -5 -9 2
    -5 -9 2
    5 -9 -2
    5 -9 -2
    5 -9 -2
    -5 -9 2
    -5 -9 2
    -5 -9 2
    -5 -9 2
    5 -9 -2
    -5 -9 2
    5 -9 -2
    -5 -9 2
    -5 -9 2
    5 -9 -2
    5 -9 -2
    -5 -9 2
    5 -9 -2
    -5 -9 2
    -5 -9 2
    5 -9 -2
    -5 -9 2
    5 -9 -2
    5 -9 -2
    5 -9 -2
    5 -9 -2
    -5 -9 2
    -5 -9 2
    5 -9 -2
    -5 -9 2
    5 9 -2
    5 9 -2
    -5 9 2
    5 9 -2
    -5 9 2
    -4 -9 2
    -4 -9 2
    -4 -9 2
    -4 -9 2
    4 -9 -2
    -4 -9 2
    -4 -9 2
    4 -9 -2
    4 -9 -2
    -4 -9 2
    -4 -9 2
    -4 -9 2
    4 -9 -2
    -4 -9 2
    4 -9 -2
    4 -9 -2
    4 -9 -2
    -4 -9 2
    4 -9 -2
    4 -9 -2
    -4 9 2
    4 9 -2
    4 9 -2
    -4 9 2
    4 9 -2
    3 -9 -2
    -3 -9 2
    -3 -9 2
    3 -9 -2
    3 -9 -2
    -3 -9 2
    -3 -9 2
    3 -9 -2
    3 -9 -2
    3 -9 -2
    3 -9 -2
    3 -9 -2
    -3 -9 2
    3 -9 -2
    -3 -9 2
    -3 -9 2
    -3 -9 2
    3 -9 -2
    -3 -9 2
    3 -9 -2
    3 -9 -2
    -3 -9 2
    -3 -9 2
    -3 -9 2
    -3 -9 2
    -3 -9 2
    3 -9 -2
    -3 -9 2
    -3 -9 2
    3 -9 -2
    3 -9 -2
    3 -9 -2
    3 9 -2
    3 9 -2
    3 9 -2
    3 9 -2
    3 9 -2
    -3 9 2
    -3 9 2
    2 -9 -2
    2 -9 -2
    -2 -9 2
    2 -9 -2
    2 -9 -2
    -2 -9 2
    2 -9 -2
    -2 -9 2
    -2 -9 2
    2 -9 -2
    -2 -9 2
    2 -9 -2
    2 -9 -2
    2 -9 -2
    -2 -9 2
    2 -9 -2
    2 -9 -2
    -2 -9 2
    2 -9 -2
    -2 -9 2
    2 -9 -2
    2 -9 -2
    -2 -9 2
    2 -9 -2
    2 -9 -2
    -2 -9 2
    -2 -9 2
    -2 -9 2
    2 -9 -2
    -2 9 2
    2 9 -2
    2 9 -2
    2 9 -2
    -2 9 2
    2 9 -2
    2 9 -2
    2 9 -2
    1 -9 -2
    1 -9 -2
    -1 -9 2
    1 -9 -2
    -1 -9 2
    -1 -9 2
    -1 -9 2
    -1 -9 2
    -1 -9 2
    1 -9 -2
    1 -9 -2
    1 -9 -2
    1 -9 -2
    1 -9 -2
    -1 -9 2
    1 -9 -2
    -1 -9 2
    1 -9 -2
    -1 -9 2
    -1 -9 2
    1 -9 -2
    1 -9 -2
    1 -9 -2
    -1 -9 2
    -1 -9 2
    1 -9 -2
    -1 -9 2
    1 -9 -2
    -1 9 2
    -1 9 2
    1 9 -2
    1 9 -2
    1 9 -2
    1 9 -2
    0 -9 2
    0 -9 -2
    0 -9 2
    0 -9 -2
    0 -9 2
    0 -9 -2
    0 -9 2
    0 -9 -2
    0 -9 2
    0 -9 2
    0 -9 -2
    0 -9 -2
    0 -9 2
    0 -9 2
    0 -9 -2
    0 -9 2
    0 -9 -2
    0 -9 2
    0 -9 -2
    0 -9 2
    0 -9 -2
    0 -9 -2
    0 -9 -2
    0 -9 2
    0 -9 2
    0 -9 2
    0 -9 2
    0 -9 2
    0 -9 -2
    0 -9 -2
    0 -9 -2
    0 -9 -2
    0 -9 -2
    0 -9 -2
    0 -9 -2
    0 9 -2
    0 9 2
    0 9 -2
    0 9 2
    0 9 2
    0 9 2
    0 9 2
    0 9 2
    0 9 -2
    0 9 -2
    0 9 -2
    0 9 -2
    1 -9 2
    -1 -9 -2
    1 -9 2
    -1 -9 -2
    1 -9 2
    1 -9 2
    -1 -9 -2
    1 -9 2
    1 -9 2
    1 -9 2
    1 -9 2
    -1 -9 -2
    -1 -9 -2
    1 -9 2
    -1 -9 -2
    -1 -9 -2
    -1 -9 -2
    -1 -9 -2
    -1 -9 -2
    -1 -9 -2
    1 -9 2
    -1 -9 -2
    1 -9 2
    1 -9 2
    1 -9 2
    -1 -9 -2
    -1 -9 -2
    -1 -9 -2
    -1 -9 -2
    1 -9 2
    -1 -9 -2
    1 -9 2
    1 -9 2
    -1 -9 -2
    1 -9 2
    -1 9 -2
    -1 9 -2
    -2 -9 -2
    2 -9 2
    2 -9 2
    -2 -9 -2
    -2 -9 -2
    -2 -9 -2
    -2 -9 -2
    -2 -9 -2
    2 -9 2
    -2 -9 -2
    -2 -9 -2
    2 -9 2
    -2 -9 -2
    -2 -9 -2
    -2 -9 -2
    2 -9 2
    -2 -9 -2
    -2 -9 -2
    2 -9 2
    -2 -9 -2
    2 -9 2
    2 -9 2
    2 -9 2
    2 -9 2
    2 -9 2
    -2 -9 -2
    2 -9 2
    -2 -9 -2
    2 -9 2
    2 -9 2
    -2 -9 -2
    2 -9 2
    -2 -9 -2
    2 9 2
    2 9 2
    -2 9 -2
    2 9 2
    -2 9 -2
    2 9 2
    -3 -9 -2
    3 -9 2
    -3 -9 -2
    -3 -9 -2
    -3 -9 -2
    3 -9 2
    3 -9 2
    3 -9 2
    3 -9 2
    3 -9 2
    3 -9 2
    -3 -9 -2
    3 -9 2
    3 -9 2
    3 -9 2
    -3 -9 -2
    -3 -9 -2
    -3 -9 -2
    3 -9 2
    -3 -9 -2
    3 -9 2
    -3 -9 -2
    -3 -9 -2
    -3 -9 -2
    3 -9 2
    3 9 2
    3 9 2
    3 9 2
    3 9 2
    -4 -9 -2
    -4 -9 -2
    4 -9 2
    4 -9 2
    4 -9 2
    -4 -9 -2
    -4 -9 -2
    -4 -9 -2
    4 -9 2
    4 -9 2
    -4 -9 -2
    -4 -9 -2
    4 -9 2
    4 -9 2
    -4 -9 -2
    4 -9 2
    4 -9 2
    -4 -9 -2
    -4 -9 -2
    -4 -9 -2
    4 -9 2
    4 -9 2
    4 -9 2
    4 -9 2
    4 -9 2
    -4 -9 -2
    -4 -9 -2
    -4 -9 -2
    -4 -9 -2
    4 -9 2
    4 -9 2
    4 9 2
    4 9 2
    -5 -9 -2
    -5 -9 -2
    5 -9 2
    -5 -9 -2
    5 -9 2
    5 -9 2
    -5 -9 -2
    5 -9 2
    5 -9 2
    -5 -9 -2
    5 -9 2
    5 -9 2
    5 -9 2
    -5 -9 -2
    5 -9 2
    -5 -9 -2
    -5 -9 -2
    5 -9 2
    -5 -9 -2
    5 -9 2
    5 -9 2
    5 -9 2
    -5 -9 -2
    -5 -9 -2
    5 -9 2
    -5 -9 -2
    5 -9 2
    5 -9 2
    5 -9 2
    5 9 2
    5 9 2
    6 -9 2
    -6 -9 -2
    6 -9 2
    -6 -9 -2
    6 -9 2
    -6 -9 -2
    6 -9 2
    -6 -9 -2
    -6 -9 -2
    -6 -9 -2
    -6 -9 -2
    -6 -9 -2
    6 -9 2
    6 -9 2
    -6 -9 -2
    6 -9 2
    6 -9 2
    -6 -9 -2
    -6 -9 -2
    6 -9 2
    -6 -9 -2
    -6 -9 -2
    -6 -9 -2
    6 -9 2
    6 9 2
    6 9 2
    6 9 2
    6 9 2
    -7 -9 -2
    -7 -9 -2
    -7 -9 -2
    -7 -9 -2
    -7 -9 -2
    -7 -9 -2
    -7 -9 -2
    7 -9 2
    7 -9 2
    -7 -9 -2
    7 -9 2
    7 -9 2
    -7 -9 -2
    7 -9 2
    -7 -9 -2
    7 -9 2
    -7 -9 -2
    7 -9 2
    -7 -9 -2
    7 -9 2
    -7 -9 -2
    7 -9 2
    7 -9 2
    7 9 2
    7 9 2
    -8 -9 -2
    -8 -9 -2
    -8 -9 -2
    8 -9 2
    -8 -9 -2
    -8 -9 -2
    -8 -9 -2
    -8 -9 -2
    8 -9 2
    -8 -9 -2
    -8 -9 -2
    -8 -9 -2
    8 -9 2
    -8 -9 -2
    8 9 2
    8 9 2
    -9 -9 -2
    9 -9 2
    -9 -9 -2
    9 -9 2
    -9 -9 -2
    -9 -9 -2
    -9 -9 -2
    -9 -9 -2
    -9 -9 -2
    -9 -9 -2
    -9 -9 -2
    9 -9 2
    -9 -9 -2
    -9 -9 -2
    -9 -9 -2
    9 -9 2
    9 9 2
    9 9 2
    10 -9 2
    -10 -9 -2
    -10 -9 -2
    10 -9 2
    -10 -9 -2
    10 -9 2
    -10 -9 -2
    10 -9 2
    -10 -9 -2
    -10 -9 -2
    -10 -9 -2
    10 -9 2
    10 -9 2
    -10 -9 -2
    10 -9 2
    -10 -9 -2
    -10 -9 -2
    10 -9 2
    -10 -9 -2
    -10 -9 -2
    10 9 2
    10 9 2
    -11 -9 -2
    -11 -9 -2
    -11 -9 -2
    11 -9 2
    -11 -9 -2
    -11 -9 -2
    -11 -9 -2
    -11 -9 -2
    11 -9 2
    11 -9 2
    11 -9 2
    11 -9 2
    -11 -9 -2
    -11 -9 -2
    11 -9 2
    11 -9 2
    11 9 2
    11 9 2
    11 -10 -2
    -11 -10 2
    11 -10 -2
    11 -10 -2
    -11 -10 2
    -11 -10 2
    11 -10 -2
    -11 -10 2
    11 -10 -2
    11 -10 -2
    11 -10 -2
    11 -10 -2
    -11 -10 2
    11 -10 -2
    -11 -10 2
    -11 -10 2
    -11 -10 2
    11 -10 -2
    -11 -10 2
    11 -10 -2
    11 -10 -2
    11 -10 -2
    -11 -10 2
    11 10 -2
    11 10 -2
    11 10 -2
    11 10 -2
    10 -10 -2
    10 -10 -2
    10 -10 -2
    10 -10 -2
    10 -10 -2
    10 -10 -2
    -10 -10 2
    -10 -10 2
    10 -10 -2
    10 -10 -2
    -10 -10 2
    -10 10 2
    10 10 -2
    10 10 -2
    10 10 -2
    9 -10 -2
    -9 -10 2
    9 -10 -2
    -9 -10 2
    9 -10 -2
    9 -10 -2
    -9 -10 2
    -9 -10 2
    9 -10 -2
    -9 -10 2
    -9 -10 2
    -9 -10 2
    -9 -10 2
    -9 -10 2
    9 10 -2
    -9 10 2
    9 10 -2
    9 10 -2
    9 10 -2
    9 10 -2
    9 10 -2
    -9 10 2
    8 -10 -2
    8 -10 -2
    8 -10 -2
    -8 -10 2
    -8 -10 2
    -8 -10 2
    8 -10 -2
    -8 -10 2
    -8 -10 2
    8 -10 -2
    8 -10 -2
    8 -10 -2
    8 -10 -2
    8 -10 -2
    -8 -10 2
    -8 -10 2
    8 -10 -2
    -8 -10 2
    -8 -10 2
    8 -10 -2
    8 -10 -2
    -8 -10 2
    -8 -10 2
    8 -10 -2
    8 -10 -2
    -8 -10 2
    8 -10 -2
    -8 10 2
    8 10 -2
    -8 10 2
    8 10 -2
    8 10 -2
    8 10 -2
    -7 -10 2
    -7 -10 2
    7 -10 -2
    7 -10 -2
    7 -10 -2
    7 -10 -2
    7 -10 -2
    7 -10 -2
    -7 -10 2
    7 -10 -2
    -7 -10 2
    -7 -10 2
    7 -10 -2
    7 -10 -2
    -7 -10 2
    7 -10 -2
    7 -10 -2
    -7 -10 2
    -7 -10 2
    -7 -10 2
    -7 -10 2
    7 -10 -2
    7 -10 -2
    -7 -10 2
    7 -10 -2
    -7 -10 2
    -7 -10 2
    7 -10 -2
    7 -10 -2
    -7 -10 2
    7 10 -2
    7 10 -2
    -7 10 2
    -7 10 2
    7 10 -2
    7 10 -2
    6 -10 -2
    -6 -10 2
    -6 -10 2
    -6 -10 2
    -6 -10 2
    -6 -10 2
    6 -10 -2
    6 -10 -2
    6 -10 -2
    6 -10 -2
    6 -10 -2
    -6 -10 2
    6 -10 -2
    6 -10 -2
    6 -10 -2
    6 -10 -2
    -6 -10 2
    6 -10 -2
    6 -10 -2
    6 -10 -2
    -6 -10 2
    -6 -10 2
    6 -10 -2
    -6 -10 2
    6 -10 -2
    6 -10 -2
    6 -10 -2
    -6 -10 2
    6 10 -2
    6 10 -2
    6 10 -2
    -6 10 2
    6 10 -2
    -6 10 2
    5 -10 -2
    -5 -10 2
    -5 -10 2
    5 -10 -2
    -5 -10 2
    5 -10 -2
    -5 -10 2
    -5 -10 2
    -5 -10 2
    -5 -10 2
    -5 -10 2
    5 -10 -2
    5 -10 -2
    5 -10 -2
    -5 -10 2
    -5 -10 2
    5 -10 -2
    5 -10 -2
    -5 -10 2
    -5 -10 2
    5 -10 -2
    -5 10 2
    -5 10 2
    5 10 -2
    5 10 -2
    -4 -10 2
    4 -10 -2
    -4 -10 2
    -4 -10 2
    -4 -10 2
    4 -10 -2
    -4 -10 2
    -4 -10 2
    4 -10 -2
    4 -10 -2
    4 -10 -2
    -4 -10 2
    -4 -10 2
    -4 -10 2
    4 -10 -2
    -4 -10 2
    -4 -10 2
    4 -10 -2
    4 -10 -2
    -4 -10 2
    4 -10 -2
    -4 -10 2
    4 -10 -2
    4 -10 -2
    4 -10 -2
    -4 10 2
    4 10 -2
    -4 10 2
    4 10 -2
    4 10 -2
    -3 -10 2
    -3 -10 2
    3 -10 -2
    3 -10 -2
    -3 -10 2
    3 -10 -2
    -3 -10 2
    3 -10 -2
    -3 -10 2
    3 -10 -2
    3 -10 -2
    3 -10 -2
    3 -10 -2
    -3 -10 2
    3 -10 -2
    -3 -10 2
    -3 -10 2
    -3 -10 2
    -3 -10 2
    -3 -10 2
    -3 -10 2
    3 -10 -2
    3 -10 -2
    3 -10 -2
    3 -10 -2
    3 -10 -2
    3 -10 -2
    3 -10 -2
    3 -10 -2
    3 -10 -2
    -3 -10 2
    -3 -10 2
    -3 -10 2
    -3 -10 2
    -3 -10 2
    3 10 -2
    -3 10 2
    3 10 -2
    -3 10 2
    3 10 -2
    3 10 -2
    -2 -10 2
    2 -10 -2
    2 -10 -2
    2 -10 -2
    -2 -10 2
    -2 -10 2
    -2 -10 2
    -2 -10 2
    2 -10 -2
    -2 -10 2
    -2 -10 2
    -2 -10 2
    2 -10 -2
    2 -10 -2
    2 -10 -2
    -2 -10 2
    2 -10 -2
    -2 -10 2
    2 -10 -2
    -2 -10 2
    2 -10 -2
    -2 -10 2
    2 -10 -2
    -2 -10 2
    2 -10 -2
    2 -10 -2
    -2 -10 2
    2 -10 -2
    -2 -10 2
    -2 -10 2
    2 -10 -2
    2 -10 -2
    2 -10 -2
    -2 -10 2
    2 -10 -2
    2 10 -2
    -2 10 2
    2 10 -2
    2 10 -2
    2 10 -2
    -2 10 2
    -1 -10 2
    1 -10 -2
    1 -10 -2
    -1 -10 2
    1 -10 -2
    1 -10 -2
    1 -10 -2
    1 -10 -2
    1 -10 -2
    -1 -10 2
    -1 -10 2
    1 -10 -2
    1 -10 -2
    -1 -10 2
    -1 -10 2
    1 -10 -2
    1 -10 -2
    1 -10 -2
    1 -10 -2
    -1 -10 2
    1 -10 -2
    -1 -10 2
    1 -10 -2
    1 -10 -2
    1 -10 -2
    1 -10 -2
    -1 -10 2
    1 -10 -2
    -1 -10 2
    1 -10 -2
    1 -10 -2
    -1 -10 2
    -1 -10 2
    -1 -10 2
    1 10 -2
    1 10 -2
    1 10 -2
    1 10 -2
    1 10 -2
    -1 10 2
    -1 10 2
    0 -10 -2
    0 -10 2
    0 -10 2
    0 -10 -2
    0 -10 -2
    0 -10 2
    0 -10 -2
    0 -10 -2
    0 -10 2
    0 -10 2
    0 -10 -2
    0 -10 -2
    0 -10 2
    0 -10 -2
    0 -10 2
    0 -10 2
    0 -10 -2
    0 -10 -2
    0 -10 2
    0 -10 2
    0 -10 -2
    0 -10 -2
    0 -10 2
    0 -10 2
    0 -10 -2
    0 -10 -2
    0 -10 -2
    0 -10 2
    0 -10 2
    0 -10 2
    0 -10 -2
    0 -10 2
    0 -10 -2
    0 -10 -2
    0 10 -2
    0 10 2
    0 10 -2
    0 10 -2
    0 10 -2
    0 10 2
    0 10 -2
    0 10 2
    0 10 2
    0 10 -2
    -1 -10 -2
    -1 -10 -2
    1 -10 2
    1 -10 2
    1 -10 2
    -1 -10 -2
    1 -10 2
    -1 -10 -2
    -1 -10 -2
    -1 -10 -2
    -1 -10 -2
    -1 -10 -2
    1 -10 2
    -1 -10 -2
    1 -10 2
    -1 -10 -2
    1 -10 2
    -1 -10 -2
    1 -10 2
    -1 -10 -2
    1 -10 2
    -1 -10 -2
    1 -10 2
    -1 -10 -2
    -1 10 -2
    -1 10 -2
    2 -10 2
    -2 -10 -2
    -2 -10 -2
    -2 -10 -2
    2 -10 2
    -2 -10 -2
    -2 -10 -2
    -2 -10 -2
    -2 -10 -2
    2 -10 2
    2 -10 2
    2 -10 2
    2 -10 2
    2 -10 2
    -2 -10 -2
    -2 -10 -2
    2 -10 2
    2 -10 2
    -2 -10 -2
    2 -10 2
    -2 -10 -2
    -2 -10 -2
    2 -10 2
    -2 -10 -2
    -2 -10 -2
    -2 -10 -2
    -2 -10 -2
    2 -10 2
    2 -10 2
    2 -10 2
    2 -10 2
    2 10 2
    2 10 2
    -3 -10 -2
    -3 -10 -2
    -3 -10 -2
    3 -10 2
    -3 -10 -2
    3 -10 2
    3 -10 2
    -3 -10 -2
    -3 -10 -2
    3 -10 2
    3 -10 2
    3 -10 2
    3 -10 2
    -3 -10 -2
    -3 -10 -2
    -3 -10 -2
    -3 -10 -2
    -3 -10 -2
    3 -10 2
    -3 -10 -2
    -3 -10 -2
    3 -10 2
    3 -10 2
    -3 -10 -2
    3 -10 2
    3 -10 2
    3 10 2
    3 10 2
    3 10 2
    3 10 2
    -4 -10 -2
    4 -10 2
    4 -10 2
    -4 -10 -2
    -4 -10 -2
    4 -10 2
    4 -10 2
    4 -10 2
    -4 -10 -2
    -4 -10 -2
    4 -10 2
    -4 -10 -2
    4 -10 2
    4 -10 2
    4 -10 2
    -4 -10 -2
    4 -10 2
    -4 -10 -2
    4 -10 2
    4 -10 2
    4 -10 2
    4 -10 2
    -4 -10 -2
    -4 -10 -2
    4 -10 2
    4 -10 2
    4 -10 2
    5 -10 2
    -5 -10 -2
    5 -10 2
    -5 -10 -2
    -5 -10 -2
    -5 -10 -2
    -5 -10 -2
    -5 -10 -2
    5 -10 2
    5 -10 2
    -5 -10 -2
    5 -10 2
    -5 -10 -2
    5 -10 2
    -5 -10 -2
    5 -10 2
    -5 -10 -2
    5 -10 2
    5 -10 2
    5 -10 2
    -5 -10 -2
    5 -10 2
    -5 -10 -2
    5 -10 2
    5 -10 2
    5 -10 2
    5 -10 2
    -5 -10 -2
    5 -10 2
    5 -10 2
    -5 -10 -2
    5 -10 2
    -5 -10 -2
    -5 -10 -2
    5 -10 2
    5 10 2
    5 10 2
    5 10 2
    5 10 2
    6 -10 2
    -6 -10 -2
    6 -10 2
    -6 -10 -2
    6 -10 2
    -6 -10 -2
    -6 -10 -2
    6 -10 2
    6 -10 2
    -6 -10 -2
    6 -10 2
    6 -10 2
    6 -10 2
    -6 -10 -2
    6 -10 2
    -6 -10 -2
    -6 -10 -2
    6 -10 2
    -6 -10 -2
    -6 -10 -2
    -6 -10 -2
    6 -10 2
    -6 -10 -2
    6 -10 2
    6 -10 2
    6 -10 2
    -6 -10 -2
    -6 -10 -2
    6 10 2
    6 10 2
    6 10 2
    6 10 2
    -7 -10 -2
    7 -10 2
    -7 -10 -2
    7 -10 2
    -7 -10 -2
    -7 -10 -2
    7 -10 2
    7 -10 2
    -7 -10 -2
    7 -10 2
    7 -10 2
    -7 -10 -2
    7 -10 2
    7 -10 2
    -7 -10 -2
    -7 -10 -2
    7 -10 2
    7 -10 2
    -7 -10 -2
    -7 -10 -2
    -7 -10 -2
    7 10 2
    7 10 2
    7 10 2
    -8 -10 -2
    -8 -10 -2
    -8 -10 -2
    -8 -10 -2
    8 -10 2
    -8 -10 -2
    -8 -10 -2
    8 -10 2
    -8 -10 -2
    -8 -10 -2
    8 -10 2
    -8 -10 -2
    -8 -10 -2
    -8 -10 -2
    -8 -10 -2
    8 -10 2
    8 -10 2
    8 10 2
    8 10 2
    8 10 2
    8 10 2
    -9 -10 -2
    -9 -10 -2
    -9 -10 -2
    -9 -10 -2
    9 -10 2
    -9 -10 -2
    -9 -10 -2
    9 -10 2
    9 -10 2
    -9 -10 -2
    -9 -10 -2
    -9 -10 -2
    -9 -10 -2
    -9 -10 -2
    -9 -10 -2
    9 -10 2
    9 10 2
    9 10 2
    -9 -11 2
    9 -11 -2
    -9 -11 2
    -9 -11 2
    -9 -11 2
    9 -11 -2
    9 -11 -2
    -9 -11 2
    -9 -11 2
    -9 -11 2
    9 -11 -2
    9 -11 -2
    9 -11 -2
    9 -11 -2
    -9 -11 2
    -9 -11 2
    -9 -11 2
    9 -11 -2
    9 -11 -2
    9 -11 -2
    -9 -11 2
    9 -11 -2
    9 11 -2
    9 11 -2
    -9 11 2
    -9 11 2
    -8 -11 2
    -8 -11 2
    -8 -11 2
    8 -11 -2
    -8 -11 2
    8 -11 -2
    -8 -11 2
    8 -11 -2
    8 -11 -2
    8 -11 -2
    8 -11 -2
    -8 -11 2
    -8 -11 2
    8 -11 -2
    8 -11 -2
    -8 -11 2
    -8 -11 2
    8 -11 -2
    -8 -11 2
    8 -11 -2
    8 -11 -2
    8 11 -2
    -8 11 2
    8 11 -2
    7 -11 -2
    7 -11 -2
    7 -11 -2
    7 -11 -2
    7 -11 -2
    -7 -11 2
    -7 -11 2
    -7 -11 2
    -7 -11 2
    -7 -11 2
    -7 -11 2
    7 -11 -2
    7 -11 -2
    7 -11 -2
    7 -11 -2
    -7 -11 2
    -7 -11 2
    7 -11 -2
    -7 -11 2
    7 -11 -2
    7 -11 -2
    7 -11 -2
    -7 -11 2
    7 -11 -2
    7 11 -2
    7 11 -2
    7 11 -2
    -7 11 2
    7 11 -2
    -7 11 2
    6 -11 -2
    6 -11 -2
    -6 -11 2
    -6 -11 2
    6 -11 -2
    6 -11 -2
    -6 -11 2
    6 -11 -2
    -6 -11 2
    -6 -11 2
    -6 -11 2
    -6 -11 2
    6 -11 -2
    6 -11 -2
    6 -11 -2
    -6 -11 2
    6 -11 -2
    6 -11 -2
    6 -11 -2
    6 -11 -2
    -6 -11 2
    6 -11 -2
    -6 -11 2
    -6 -11 2
    6 -11 -2
    -6 -11 2
    6 -11 -2
    6 -11 -2
    -6 -11 2
    6 -11 -2
    -6 11 2
    6 11 -2
    6 11 -2
    6 11 -2
    -6 11 2
    6 11 -2
    -5 -11 2
    -5 -11 2
    5 -11 -2
    5 -11 -2
    -5 -11 2
    5 -11 -2
    5 -11 -2
    -5 -11 2
    -5 -11 2
    -5 -11 2
    -5 -11 2
    -5 -11 2
    5 -11 -2
    5 -11 -2
    -5 -11 2
    -5 -11 2
    5 -11 -2
    5 -11 -2
    5 -11 -2
    5 -11 -2
    5 -11 -2
    -5 -11 2
    -5 -11 2
    -5 11 2
    5 11 -2
    5 11 -2
    5 11 -2
    -5 11 2
    -4 -11 2
    4 -11 -2
    -4 -11 2
    4 -11 -2
    -4 -11 2
    4 -11 -2
    -4 -11 2
    4 -11 -2
    4 -11 -2
    -4 -11 2
    4 -11 -2
    4 -11 -2
    4 -11 -2
    -4 -11 2
    4 -11 -2
    4 -11 -2
    -4 -11 2
    -4 -11 2
    4 11 -2
    4 11 -2
    4 11 -2
    -3 -11 2
    3 -11 -2
    -3 -11 2
    -3 -11 2
    3 -11 -2
    3 -11 -2
    3 -11 -2
    3 -11 -2
    -3 -11 2
    3 -11 -2
    3 -11 -2
    -3 -11 2
    3 -11 -2
    3 -11 -2
    3 -11 -2
    -3 -11 2
    -3 -11 2
    3 -11 -2
    -3 -11 2
    -3 -11 2
    3 -11 -2
    3 -11 -2
    3 -11 -2
    3 -11 -2
    3 -11 -2
    3 -11 -2
    -3 -11 2
    -3 -11 2
    3 -11 -2
    3 -11 -2
    -3 -11 2
    -3 -11 2
    3 11 -2
    3 11 -2
    3 11 -2
    3 11 -2
    2 -11 -2
    2 -11 -2
    2 -11 -2
    2 -11 -2
    2 -11 -2
    -2 -11 2
    -2 -11 2
    2 -11 -2
    -2 -11 2
    2 -11 -2
    2 -11 -2
    2 -11 -2
    -2 -11 2
    2 -11 -2
    -2 -11 2
    2 -11 -2
    2 -11 -2
    2 -11 -2
    2 -11 -2
    2 -11 -2
    -2 -11 2
    -2 -11 2
    2 -11 -2
    -2 -11 2
    -2 -11 2
    -2 -11 2
    -2 -11 2
    -2 -11 2
    2 -11 -2
    2 11 -2
    2 11 -2
    2 11 -2
    2 11 -2
    -1 -11 2
    -1 -11 2
    -1 -11 2
    -1 -11 2
    -1 -11 2
    -1 -11 2
    1 -11 -2
    -1 -11 2
    1 -11 -2
    -1 -11 2
    -1 -11 2
    1 -11 -2
    -1 -11 2
    1 -11 -2
    1 -11 -2
    1 -11 -2
    -1 -11 2
    1 -11 -2
    1 -11 -2
    1 -11 -2
    -1 -11 2
    1 -11 -2
    1 -11 -2
    -1 -11 2
    1 -11 -2
    -1 -11 2
    -1 -11 2
    1 -11 -2
    1 -11 -2
    1 -11 -2
    1 -11 -2
    1 11 -2
    1 11 -2
    -1 11 2
    1 11 -2
    -1 11 2
    0 -11 -2
    0 -11 -2
    0 -11 -2
    0 -11 -2
    0 -11 -2
    0 -11 -2
    0 -11 -2
    0 -11 2
    0 -11 2
    0 -11 2
    0 -11 2
    0 -11 2
    0 -11 2
    0 -11 -2
    0 -11 2
    0 -11 -2
    0 -11 -2
    0 -11 2
    0 -11 -2
    0 -11 -2
    0 -11 2
    0 -11 2
    0 -11 2
    0 -11 -2
    0 -11 2
    0 -11 -2
    0 -11 -2
    0 -11 2
    0 11 2
    0 11 2
    1 -11 2
    -1 -11 -2
    1 -11 2
    1 -11 2
    1 -11 2
    -1 -11 -2
    -1 -11 -2
    1 -11 2
    1 -11 2
    -1 -11 -2
    1 -11 2
    -1 -11 -2
    -1 -11 -2
    -1 -11 -2
    1 -11 2
    -1 -11 -2
    -1 -11 -2
    -1 -11 -2
    -1 -11 -2
    1 -11 2
    1 -11 2
    -1 -11 -2
    -1 -11 -2
    1 -11 2
    1 -11 2
    1 -11 2
    1 11 2
    1 11 2
    1 11 2
    2 -11 2
    2 -11 2
    2 -11 2
    -2 -11 -2
    2 -11 2
    2 -11 2
    -2 -11 -2
    -2 -11 -2
    2 -11 2
    2 -11 2
    -2 -11 -2
    -2 -11 -2
    -2 -11 -2
    2 -11 2
    -2 -11 -2
    -2 -11 -2
    2 -11 2
    2 -11 2
    -2 -11 -2
    2 -11 2
    2 -11 2
    2 -11 2
    -2 -11 -2
    2 -11 2
    -2 -11 -2
    -2 -11 -2
    2 -11 2
    2 -11 2
    -2 -11 -2
    2 -11 2
    -2 -11 -2
    -2 -11 -2
    2 11 2
    2 11 2
    2 11 2
    2 11 2
    3 -11 2
    3 -11 2
    -3 -11 -2
    -3 -11 -2
    3 -11 2
    -3 -11 -2
    -3 -11 -2
    3 -11 2
    -3 -11 -2
    -3 -11 -2
    3 -11 2
    -3 -11 -2
    3 -11 2
    -3 -11 -2
    3 -11 2
    3 -11 2
    3 -11 2
    -3 -11 -2
    -3 -11 -2
    -3 -11 -2
    3 -11 2
    3 -11 2
    3 -11 2
    -3 -11 -2
    -3 -11 -2
    3 -11 2
    -3 -11 -2
    3 -11 2
    -3 -11 -2
    3 -11 2
    -3 -11 -2
    3 -11 2
    3 -11 2
    3 -11 2
    -4 -11 -2
    -4 -11 -2
    -4 -11 -2
    4 -11 2
    -4 -11 -2
    -4 -11 -2
    4 -11 2
    4 -11 2
    4 -11 2
    -4 -11 -2
    4 -11 2
    -4 -11 -2
    -4 -11 -2
    4 -11 2
    4 -11 2
    4 -11 2
    -4 -11 -2
    4 -11 2
    -4 -11 -2
    4 -11 2
    4 -11 2
    -4 -11 -2
    4 -11 2
    4 -11 2
    4 -11 2
    -4 -11 -2
    4 -11 2
    4 -11 2
    -4 -11 -2
    -4 -11 -2
    -4 -11 -2
    4 -11 2
    -4 -11 -2
    4 11 2
    4 11 2
    5 -11 2
    5 -11 2
    5 -11 2
    5 -11 2
    5 -11 2
    5 -11 2
    -5 -11 -2
    -5 -11 -2
    -5 -11 -2
    5 -11 2
    5 -11 2
    -5 -11 -2
    -5 -11 -2
    5 -11 2
    -5 -11 -2
    -5 -11 -2
    5 -11 2
    5 -11 2
    -5 -11 -2
    -5 -11 -2
    5 -11 2
    5 -11 2
    -5 -11 -2
    5 -11 2
    5 -11 2
    5 -11 2
    -5 -11 -2
    5 11 2
    5 11 2
    -6 -11 -2
    6 -11 2
    6 -11 2
    6 -11 2
    -6 -11 -2
    -6 -11 -2
    -6 -11 -2
    -6 -11 -2
    -6 -11 -2
    -6 -11 -2
    6 -11 2
    6 -11 2
    6 -11 2
    6 -11 2
    6 -11 2
    6 -11 2
    6 -11 2
    6 -11 2
    6 -11 2
    -6 -11 -2
    -6 -11 -2
    6 11 2
    6 11 2
    7 -11 2
    7 -11 2
    7 -11 2
    -7 -11 -2
    -7 -11 -2
    7 -11 2
    -7 -11 -2
    7 -11 2
    7 -11 2
    7 -11 2
    7 -11 2
    7 -11 2
    -7 -11 -2
    7 -11 2
    -7 -11 -2
    7 -11 2
    7 -11 2
    7 -11 2
    -7 -11 -2
    -7 -11 -2
    -7 -11 -2
    -7 -11 -2
    -7 -11 -2
    7 -11 2
    -7 -11 -2
    -7 -11 -2
    7 -11 2
    7 11 2
    7 11 2
    8 -11 2
    8 -11 2
    -8 -11 -2
    -8 -11 -2
    -8 -11 -2
    -8 -11 -2
    8 -11 2
    -8 -11 -2
    -8 -11 -2
    8 -11 2
    -8 -11 -2
    -8 -11 -2
    -8 -11 -2
    8 11 2
    8 11 2
    -7 -12 2
    -7 -12 2
    7 -12 -2
    7 -12 -2
    7 -12 -2
    7 -12 -2
    7 -12 -2
    7 -12 -2
    -7 -12 2
    7 -12 -2
    7 -12 -2
    7 -12 -2
    -7 -12 2
    7 -12 -2
    7 -12 -2
    -7 -12 2
    -7 -12 2
    7 -12 -2
    7 -12 -2
    -7 -12 2
    7 12 -2
    7 12 -2
    7 12 -2
    7 12 -2
    -6 -12 2
    6 -12 -2
    6 -12 -2
    6 -12 -2
    6 -12 -2
    6 -12 -2
    6 -12 -2
    6 -12 -2
    6 -12 -2
    -6 -12 2
    -6 -12 2
    6 -12 -2
    6 -12 -2
    6 -12 -2
    -6 -12 2
    -6 -12 2
    -6 -12 2
    -6 -12 2
    6 -12 -2
    -6 -12 2
    6 -12 -2
    6 -12 -2
    -6 -12 2
    -6 -12 2
    6 -12 -2
    6 -12 -2
    -6 -12 2
    6 12 -2
    6 12 -2
    6 12 -2
    6 12 -2
    5 -12 -2
    -5 -12 2
    5 -12 -2
    -5 -12 2
    5 -12 -2
    -5 -12 2
    -5 -12 2
    5 -12 -2
    -5 -12 2
    -5 -12 2
    5 -12 -2
    5 -12 -2
    -5 -12 2
    5 -12 -2
    -5 -12 2
    5 -12 -2
    5 -12 -2
    -5 12 2
    5 12 -2
    5 12 -2
    5 12 -2
    -5 12 2
    4 -12 -2
    4 -12 -2
    4 -12 -2
    -4 -12 2
    4 -12 -2
    4 -12 -2
    4 -12 -2
    4 -12 -2
    4 -12 -2
    4 -12 -2
    -4 -12 2
    -4 -12 2
    -4 -12 2
    -4 -12 2
    4 -12 -2
    -4 -12 2
    -4 -12 2
    -4 -12 2
    4 -12 -2
    -4 -12 2
    4 -12 -2
    4 -12 -2
    4 -12 -2
    4 -12 -2
    -4 -12 2
    -4 -12 2
    -4 -12 2
    4 -12 -2
    -4 -12 2
    4 12 -2
    4 12 -2
    -4 12 2
    4 12 -2
    4 12 -2
    -4 12 2
    -3 -12 2
    -3 -12 2
    3 -12 -2
    3 -12 -2
    3 -12 -2
    3 -12 -2
    -3 -12 2
    -3 -12 2
    3 -12 -2
    3 -12 -2
    -3 -12 2
    -3 -12 2
    -3 -12 2
    3 -12 -2
    3 -12 -2
    -3 -12 2
    3 -12 -2
    -3 -12 2
    3 -12 -2
    3 -12 -2
    -3 -12 2
    -3 -12 2
    -3 -12 2
    3 -12 -2
    3 -12 -2
    -3 -12 2
    3 -12 -2
    3 -12 -2
    3 -12 -2
    3 -12 -2
    3 12 -2
    3 12 -2
    3 12 -2
    3 12 -2
    -2 -12 2
    -2 -12 2
    2 -12 -2
    2 -12 -2
    -2 -12 2
    2 -12 -2
    2 -12 -2
    -2 -12 2
    -2 -12 2
    2 -12 -2
    -2 -12 2
    2 -12 -2
    2 -12 -2
    2 -12 -2
    -2 -12 2
    2 -12 -2
    -2 -12 2
    -2 -12 2
    2 -12 -2
    2 -12 -2
    -2 -12 2
    2 -12 -2
    -2 -12 2
    2 -12 -2
    2 -12 -2
    -2 -12 2
    2 12 -2
    2 12 -2
    2 12 -2
    -1 -12 2
    -1 -12 2
    -1 -12 2
    1 -12 -2
    1 -12 -2
    -1 -12 2
    1 -12 -2
    1 -12 -2
    -1 -12 2
    1 -12 -2
    1 -12 -2
    1 -12 -2
    -1 -12 2
    1 -12 -2
    -1 -12 2
    -1 -12 2
    -1 -12 2
    -1 -12 2
    1 -12 -2
    -1 -12 2
    -1 -12 2
    1 -12 -2
    1 -12 -2
    1 -12 -2
    1 -12 -2
    -1 -12 2
    1 -12 -2
    1 -12 -2
    1 -12 -2
    0 -12 2
    0 -12 -2
    0 -12 -2
    0 -12 -2
    0 -12 -2
    0 -12 -2
    0 -12 -2
    0 -12 2
    0 -12 -2
    0 -12 -2
    0 -12 -2
    0 -12 2
    0 -12 -2
    0 -12 -2
    0 -12 2
    0 -12 2
    0 -12 2
    0 -12 2
    0 -12 2
    0 -12 2
    0 -12 2
    0 -12 -2
    0 -12 2
    0 -12 -2
    0 -12 -2
    0 -12 2
    0 -12 2
    0 -12 -2
    0 -12 -2
    1 -12 2
    -1 -12 -2
    -1 -12 -2
    -1 -12 -2
    -1 -12 -2
    1 -12 2
    -1 -12 -2
    -1 -12 -2
    1 -12 2
    -1 -12 -2
    1 -12 2
    1 -12 2
    1 -12 2
    -1 -12 -2
    1 -12 2
    1 -12 2
    1 -12 2
    -1 -12 -2
    -1 -12 -2
    1 -12 2
    1 -12 2
    -2 -12 -2
    2 -12 2
    2 -12 2
    -2 -12 -2
    2 -12 2
    -2 -12 -2
    2 -12 2
    -2 -12 -2
    2 -12 2
    -2 -12 -2
    2 -12 2
    2 -12 2
    2 -12 2
    -2 -12 -2
    -2 -12 -2
    2 -12 2
    -2 -12 -2
    2 -12 2
    -2 -12 -2
    -2 -12 -2
    2 -12 2
    2 -12 2
    -2 -12 -2
    2 -12 2
    2 -12 2
    2 -12 2
    -2 -12 -2
    -2 -12 -2
    -2 -12 -2
    -2 -12 -2
    2 -12 2
    -2 -12 -2
    2 -12 2
    2 -12 2
    -2 -12 -2
    2 12 2
    2 12 2
    2 12 2
    2 12 2
    -3 -12 -2
    -3 -12 -2
    3 -12 2
    -3 -12 -2
    -3 -12 -2
    3 -12 2
    3 -12 2
    3 -12 2
    3 -12 2
    3 -12 2
    3 -12 2
    -3 -12 -2
    3 -12 2
    3 -12 2
    -3 -12 -2
    -3 -12 -2
    3 -12 2
    -3 -12 -2
    -3 -12 -2
    3 -12 2
    -3 -12 -2
    3 -12 2
    -3 -12 -2
    3 -12 2
    -3 -12 -2
    -3 -12 -2
    -3 -12 -2
    3 -12 2
    3 -12 2
    3 -12 2
    3 -12 2
    -3 -12 -2
    3 -12 2
    3 -12 2
    -3 -12 -2
    -3 -12 -2
    3 12 2
    3 12 2
    3 12 2
    -4 -12 -2
    4 -12 2
    -4 -12 -2
    -4 -12 -2
    4 -12 2
    -4 -12 -2
    -4 -12 -2
    4 -12 2
    -4 -12 -2
    4 -12 2
    -4 -12 -2
    -4 -12 -2
    4 -12 2
    4 -12 2
    -4 -12 -2
    4 -12 2
    4 -12 2
    4 -12 2
    4 -12 2
    -4 -12 -2
    4 -12 2
    -4 -12 -2
    4 -12 2
    -4 -12 -2
    -4 -12 -2
    4 -12 2
    4 12 2
    4 12 2
    -5 -12 -2
    5 -12 2
    5 -12 2
    5 -12 2
    -5 -12 -2
    5 -12 2
    -5 -12 -2
    5 -12 2
    5 -12 2
    5 -12 2
    5 -12 2
    -5 -12 -2
    -5 -12 -2
    -5 -12 -2
    -5 -12 -2
    5 -12 2
    5 -12 2
    5 -12 2
    5 -12 2
    5 -12 2
    5 -12 2
    -5 -12 -2
    5 -12 2
    -5 -12 -2
    5 -12 2
    -5 -12 -2
    -5 -12 -2
    -5 -12 -2
    -5 -12 -2
    5 -12 2
    -5 -12 -2
    -5 -12 -2
    5 12 2
    5 12 2
    6 -12 2
    6 -12 2
    6 -12 2
    -6 -12 -2
    -6 -12 -2
    -6 -12 -2
    -6 -12 -2
    -6 -12 -2
    -6 -12 -2
    -6 -12 -2
    -6 -12 -2
    6 -12 2
    6 -12 2
    6 -12 2
    -6 -12 -2
    6 -12 2
    6 -12 2
    6 -12 2
    -6 -12 -2
    -6 -12 -2
    6 -12 2
    -6 -12 -2
    6 -12 2
    6 -12 2
    6 -12 2
    6 -12 2
    -6 -12 -2
    -6 -12 -2
    -6 -12 -2
    4 -13 -2
    -4 -13 2
    -4 -13 2
    4 -13 -2
    4 -13 -2
    4 -13 -2
    -4 -13 2
    4 -13 -2
    4 -13 -2
    -4 -13 2
    4 -13 -2
    4 -13 -2
    -4 -13 2
    4 -13 -2
    4 -13 -2
    3 -13 -2
    -3 -13 2
    -3 -13 2
    -3 -13 2
    -3 -13 2
    -3 -13 2
    -3 -13 2
    -3 -13 2
    -3 -13 2
    3 -13 -2
    3 -13 -2
    -3 -13 2
    3 -13 -2
    3 -13 -2
    3 -13 -2
    3 -13 -2
    -3 -13 2
    3 -13 -2
    -3 -13 2
    3 -13 -2
    -3 -13 2
    3 -13 -2
    3 -13 -2
    3 -13 -2
    3 -13 -2
    -3 -13 2
    -2 -13 2
    2 -13 -2
    -2 -13 2
    -2 -13 2
    -2 -13 2
    -2 -13 2
    2 -13 -2
    2 -13 -2
    2 -13 -2
    -2 -13 2
    2 -13 -2
    -2 -13 2
    2 -13 -2
    2 -13 -2
    -2 -13 2
    2 -13 -2
    2 -13 -2
    -2 -13 2
    2 -13 -2
    -2 -13 2
    -2 -13 2
    2 -13 -2
    2 -13 -2
    -2 -13 2
    2 -13 -2
    2 -13 -2
    2 -13 -2
    -2 -13 2
    2 -13 -2
    -2 -13 2
    -2 -13 2
    -1 -13 2
    1 -13 -2
    -1 -13 2
    -1 -13 2
    -1 -13 2
    -1 -13 2
    -1 -13 2
    1 -13 -2
    -1 -13 2
    1 -13 -2
    -1 -13 2
    1 -13 -2
    1 -13 -2
    -1 -13 2
    1 -13 -2
    -1 -13 2
    1 -13 -2
    1 -13 -2
    -1 -13 2
    1 -13 -2
    -1 -13 2
    1 -13 -2
    1 -13 -2
    1 -13 -2
    1 -13 -2
    -1 -13 2
    1 -13 -2
    -1 -13 2
    -1 -13 2
    1 -13 -2
    1 -13 -2
    1 -13 -2
    0 -13 2
    0 -13 -2
    0 -13 2
    0 -13 2
    0 -13 -2
    0 -13 -2
    0 -13 2
    0 -13 -2
    0 -13 -2
    0 -13 2
    0 -13 2
    0 -13 -2
    0 -13 2
    0 -13 2
    0 -13 2
    0 -13 2
    0 -13 -2
    0 -13 -2
    0 -13 2
    -1 -13 -2
    -1 -13 -2
    1 -13 2
    -1 -13 -2
    1 -13 2
    -1 -13 -2
    -1 -13 -2
    -1 -13 -2
    1 -13 2
    -1 -13 -2
    -1 -13 -2
    -1 -13 -2
    -1 -13 -2
    1 -13 2
    1 -13 2
    1 -13 2
    -1 -13 -2
    1 -13 2
    1 -13 2
    -1 -13 -2
    1 -13 2
    1 -13 2
    -1 -13 -2
    1 -13 2
    1 -13 2
    1 -13 2
    -2 -13 -2
    2 -13 2
    2 -13 2
    2 -13 2
    2 -13 2
    -2 -13 -2
    -2 -13 -2
    -2 -13 -2
    2 -13 2
    -2 -13 -2
    -2 -13 -2
    2 -13 2
    2 -13 2
    -2 -13 -2
    2 -13 2
    2 -13 2
    -2 -13 -2
    2 -13 2
    2 -13 2
    2 -13 2
    -2 -13 -2
    2 -13 2
    -2 -13 -2
    -2 -13 -2
    2 -13 2
    -2 -13 -2
    2 -13 2
    2 -13 2
    -2 -13 -2
    16 0 -3
    -16 0 3
    16 0 -3
    16 0 -3
    16 0 -3
    -16 0 3
    16 0 -3
    -16 0 3
    -16 0 3
    16 0 -3
    -16 0 3
    -16 0 3
    16 0 -3
    -16 0 3
    -16 0 3
    16 0 -3
    16 0 -3
    15 0 -3
    15 0 -3
    15 0 -3
    15 0 -3
    15 0 -3
    -15 0 3
    15 0 -3
    -15 0 3
    -15 0 3
    -15 0 3
    15 0 -3
    15 0 -3
    -15 0 3
    -15 0 3
    -15 0 3
    15 0 -3
    15 0 -3
    -15 0 3
    14 0 -3
    14 0 -3
    14 0 -3
    14 0 -3
    14 0 -3
    -14 0 3
    14 0 -3
    14 0 -3
    -14 0 3
    -14 0 3
    -14 0 3
    -14 0 3
    14 0 -3
    -14 0 3
    -14 0 3
    -14 0 3
    14 0 -3
    14 0 -3
    14 0 -3
    -14 0 3
    14 0 -3
    -14 0 3
    -13 0 3
    13 0 -3
    13 0 -3
    13 0 -3
    -13 0 3
    13 0 -3
    -13 0 3
    13 0 -3
    -13 0 3
    13 0 -3
    -13 0 3
    13 0 -3
    -13 0 3
    13 0 -3
    -13 0 3
    -13 0 3
    -13 0 3
    13 0 -3
    13 0 -3
    13 0 -3
    -13 0 3
    13 0 -3
    12 0 -3
    -12 0 3
    -12 0 3
    12 0 -3
    -12 0 3
    -12 0 3
    12 0 -3
    12 0 -3
    12 0 -3
    -12 0 3
    -12 0 3
    12 0 -3
    -12 0 3
    -12 0 3
    12 0 -3
    12 0 -3
    12 0 -3
    12 0 -3
    12 0 -3
    -12 0 3
    -12 0 3
    12 0 -3
    -12 0 3
    -12 0 3
    -12 0 3
    11 0 -3
    11 0 -3
    11 0 -3
    11 0 -3
    -11 0 3
    -11 0 3
    -11 0 3
    -11 0 3
    -11 0 3
    -11 0 3
    -11 0 3
    -11 0 3
    -11 0 3
    11 0 -3
    11 0 -3
    11 0 -3
    -11 0 3
    -11 0 3
    -11 0 3
    11 0 -3
    11 0 -3
    11 0 -3
    -11 0 3
    11 0 -3
    -11 0 3
    11 0 -3
    -10 0 3
    -10 0 3
    -10 0 3
    10 0 -3
    10 0 -3
    -10 0 3
    -10 0 3
    -10 0 3
    10 0 -3
    10 0 -3
    -10 0 3
    10 0 -3
    -10 0 3
    10 0 -3
    -10 0 3
    10 0 -3
    -10 0 3
    10 0 -3
    -10 0 3
    10 0 -3
    10 0 -3
    -10 0 3
    -10 0 3
    -10 0 3
    -9 0 3
    9 0 -3
    9 0 -3
    -9 0 3
    -9 0 3
    9 0 -3
    -9 0 3
    9 0 -3
    -9 0 3
    -9 0 3
    -9 0 3
    9 0 -3
    -9 0 3
    9 0 -3
    -9 0 3
    -9 0 3
    -9 0 3
    9 0 -3
    9 0 -3
    9 0 -3
    8 0 -3
    -8 0 3
    8 0 -3
    8 0 -3
    8 0 -3
    -8 0 3
    -8 0 3
    -8 0 3
    8 0 -3
    8 0 -3
    8 0 -3
    8 0 -3
    8 0 -3
    8 0 -3
    -8 0 3
    8 0 -3
    8 0 -3
    7 0 -3
    -7 0 3
    7 0 -3
    -7 0 3
    7 0 -3
    -7 0 3
    -7 0 3
    -7 0 3
    7 0 -3
    7 0 -3
    -7 0 3
    7 0 -3
    6 0 -3
    6 0 -3
    -6 0 3
    6 0 -3
    6 0 -3
    -6 0 3
    -6 0 3
    -6 0 3
    6 0 -3
    6 0 -3
    -6 0 3
    6 0 -3
    6 0 -3
    -6 0 3
    6 0 -3
    -6 0 3
    6 0 -3
    6 0 -3
    -6 0 3
    6 0 -3
    -5 0 3
    5 0 -3
    -5 0 3
    5 0 -3
    -5 0 3
    5 0 -3
    -5 0 3
    5 0 -3
    5 0 -3
    5 0 -3
    -5 0 3
    -5 0 3
    -5 0 3
    5 0 -3
    5 0 -3
    5 0 -3
    -5 0 3
    5 0 -3
    5 0 -3
    -5 0 3
    5 0 -3
    -5 0 3
    -4 0 3
    -4 0 3
    4 0 -3
    4 0 -3
    -4 0 3
    4 0 -3
    -4 0 3
    -4 0 3
    -4 0 3
    4 0 -3
    4 0 -3
    4 0 -3
    -4 0 3
    4 0 -3
    4 0 -3
    -4 0 3
    -4 0 3
    -4 0 3
    4 0 -3
    -4 0 3
    4 0 -3
    -4 0 3
    -4 0 3
    -4 0 3
    4 0 -3
    4 0 -3
    -3 0 3
    -3 0 3
    3 0 -3
    3 0 -3
    -3 0 3
    3 0 -3
    3 0 -3
    -3 0 3
    3 0 -3
    -3 0 3
    -3 0 3
    -3 0 3
    -3 0 3
    -3 0 3
    3 0 -3
    -3 0 3
    -3 0 3
    -3 0 3
    3 0 -3
    -3 0 3
    3 0 -3
    3 0 -3
    3 0 -3
    3 0 -3
    -3 0 3
    2 0 -3
    -2 0 3
    -2 0 3
    -2 0 3
    2 0 -3
    -2 0 3
    -2 0 3
    2 0 -3
    2 0 -3
    2 0 -3
    -2 0 3
    2 0 -3
    -2 0 3
    2 0 -3
    2 0 -3
    2 0 -3
    -2 0 3
    -2 0 3
    2 0 -3
    -2 0 3
    2 0 -3
    -2 0 3
    -2 0 3
    -2 0 3
    2 0 -3
    2 0 -3
    -2 0 3
    2 0 -3
    -1 0 3
    1 0 -3
    1 0 -3
    -1 0 3
    0 0 -3
    0 0 3
    0 0 3
    0 0 3
    0 0 -3
    0 0 -3
    0 0 -3
    0 0 3
    0 0 3
    0 0 3
    0 0 -3
    0 0 3
    0 0 -3
    0 0 -3
    0 0 -3
    0 0 -3
    0 0 3
    0 0 3
    0 0 -3
    0 0 -3
    0 0 3
    0 0 -3
    0 0 3
    0 0 3
    1 0 3
    1 0 3
    1 0 3
    -1 0 -3
    -1 0 -3
    1 0 3
    1 0 3
    -1 0 -3
    1 0 3
    1 0 3
    1 0 3
    -1 0 -3
    1 0 3
    1 0 3
    -1 0 -3
    1 0 3
    -1 0 -3
    1 0 3
    1 0 3
    1 0 3
    -1 0 -3
    1 0 3
    1 0 3
    -2 0 -3
    2 0 3
    -2 0 -3
    -2 0 -3
    2 0 3
    2 0 3
    2 0 3
    -2 0 -3
    -2 0 -3
    2 0 3
    -2 0 -3
    2 0 3
    -2 0 -3
    2 0 3
    2 0 3
    -2 0 -3
    2 0 3
    -2 0 -3
    2 0 3
    -2 0 -3
    -2 0 -3
    -2 0 -3
    -2 0 -3
    -2 0 -3
    -2 0 -3
    2 0 3
    -2 0 -3
    2 0 3
    -2 0 -3
    2 0 3
    2 0 3
    2 0 3
    -2 0 -3
    2 0 3
    -3 0 -3
    3 0 3
    -3 0 -3
    3 0 3
    -3 0 -3
    3 0 3
    -3 0 -3
    3 0 3
    3 0 3
    -3 0 -3
    -3 0 -3
    3 0 3
    -3 0 -3
    -3 0 -3
    -3 0 -3
    -3 0 -3
    -3 0 -3
    -3 0 -3
    3 0 3
    -3 0 -3
    3 0 3
    -3 0 -3
    3 0 3
    3 0 3
    3 0 3
    -3 0 -3
    -3 0 -3
    -3 0 -3
    -3 0 -3
    3 0 3
    -3 0 -3
    3 0 3
    3 0 3
    -3 0 -3
    4 0 3
    -4 0 -3
    -4 0 -3
    4 0 3
    4 0 3
    -4 0 -3
    4 0 3
    -4 0 -3
    4 0 3
    -4 0 -3
    -4 0 -3
    -4 0 -3
    -4 0 -3
    -4 0 -3
    -4 0 -3
    -4 0 -3
    4 0 3
    -4 0 -3
    -4 0 -3
    -4 0 -3
    -4 0 -3
    -4 0 -3
    -4 0 -3
    -4 0 -3
    -4 0 -3
    4 0 3
    4 0 3
    -4 0 -3
    4 0 3
    4 0 3
    -4 0 -3
    -4 0 -3
    4 0 3
    -5 0 -3
    5 0 3
    -5 0 -3
    -5 0 -3
    5 0 3
    5 0 3
    -5 0 -3
    5 0 3
    5 0 3
    -5 0 -3
    -5 0 -3
    5 0 3
    -5 0 -3
    -5 0 -3
    -5 0 -3
    -5 0 -3
    5 0 3
    5 0 3
    -5 0 -3
    -5 0 -3
    -5 0 -3
    -5 0 -3
    -5 0 -3
    -5 0 -3
    -5 0 -3
    -5 0 -3
    6 0 3
    -6 0 -3
    6 0 3
    -6 0 -3
    6 0 3
    -6 0 -3
    6 0 3
    -6 0 -3
    -6 0 -3
    -6 0 -3
    -6 0 -3
    6 0 3
    -6 0 -3
    -6 0 -3
    6 0 3
    6 0 3
    -6 0 -3
    6 0 3
    6 0 3
    -6 0 -3
    -6 0 -3
    -6 0 -3
    -6 0 -3
    6 0 3
    -6 0 -3
    -6 0 -3
    -7 0 -3
    -7 0 -3
    -7 0 -3
    7 0 3
    -7 0 -3
    -7 0 -3
    -7 0 -3
    -7 0 -3
    7 0 3
    -7 0 -3
    -7 0 -3
    -7 0 -3
    7 0 3
    -7 0 -3
    -7 0 -3
    7 0 3
    -7 0 -3
    -7 0 -3
    -7 0 -3
    8 0 3
    8 0 3
    -8 0 -3
    8 0 3
    8 0 3
    -8 0 -3
    8 0 3
    8 0 3
    -8 0 -3
    8 0 3
    -8 0 -3
    -8 0 -3
    -8 0 -3
    -8 0 -3
    -8 0 -3
    -8 0 -3
    -8 0 -3
    -8 0 -3
    -8 0 -3
    -8 0 -3
    8 0 3
    -8 0 -3
    -9 0 -3
    -9 0 -3
    9 0 3
    9 0 3
    -9 0 -3
    -9 0 -3
    9 0 3
    9 0 3
    -9 0 -3
    -9 0 -3
    -9 0 -3
    -9 0 -3
    9 0 3
    -9 0 -3
    -9 0 -3
    -9 0 -3
    -9 0 -3
    -9 0 -3
    9 0 3
    9 0 3
    9 0 3
    -9 0 -3
    -10 0 -3
    -10 0 -3
    -10 0 -3
    -10 0 -3
    -10 0 -3
    10 0 3
    -10 0 -3
    10 0 3
    10 0 3
    -10 0 -3
    -10 0 -3
    -10 0 -3
    -10 0 -3
    -10 0 -3
    -10 0 -3
    -10 0 -3
    -10 0 -3
    10 0 3
    10 0 3
    10 0 3
    -10 0 -3
    -10 0 -3
    -11 0 -3
    -11 0 -3
    -11 0 -3
    -11 0 -3
    -11 0 -3
    11 0 3
    -11 0 -3
    -11 0 -3
    11 0 3
    11 0 3
    11 0 3
    11 0 3
    -11 0 -3
    -11 0 -3
    11 0 3
    -11 0 -3
    -11 0 -3
    -11 0 -3
    -11 0 -3
    -11 0 -3
    12 0 3
    -12 0 -3
    -12 0 -3
    -12 0 -3
    12 0 3
    12 0 3
    -12 0 -3
    12 0 3
    -12 0 -3
    -12 0 -3
    -12 0 -3
    12 0 3
    -12 0 -3
    -12 0 -3
    -12 0 -3
    -12 0 -3
    -12 0 -3
    -12 0 -3
    -12 0 -3
    -12 0 -3
    12 0 3
    -12 0 -3
    13 0 3
    -13 0 -3
    -13 0 -3
    -13 0 -3
    13 0 3
    -13 0 -3
    -13 0 -3
    -13 0 -3
    13 0 3
    -13 0 -3
    13 0 3
    -14 0 -3
    14 0 3
    -14 0 -3
    -14 0 -3
    -14 0 -3
    14 0 3
    -14 0 -3
    -14 0 -3
    -14 0 -3
    -14 0 -3
    14 0 3
    -14 0 -3
    -14 0 -3
    -14 0 -3
    -14 0 -3
    14 0 3
    -16 -1 3
    -16 -1 3
    16 -1 -3
    16 -1 -3
    16 -1 -3
    16 -1 -3
    16 -1 -3
    -16 -1 3
    16 -1 -3
    16 -1 -3
    -16 -1 3
    -16 -1 3
    16 -1 -3
    16 -1 -3
    -16 -1 3
    16 -1 -3
    -16 -1 3
    -16 -1 3
    16 1 -3
    16 1 -3
    16 1 -3
    16 1 -3
    -16 1 3
    16 1 -3
    16 1 -3
    -16 1 3
    -16 1 3
    -16 1 3
    16 1 -3
    16 1 -3
    -16 1 3
    16 1 -3
    -16 1 3
    16 1 -3
    15 -1 -3
    -15 -1 3
    15 -1 -3
    -15 -1 3
    -15 -1 3
    15 -1 -3
    -15 -1 3
    15 -1 -3
    15 -1 -3
    15 -1 -3
    15 -1 -3
    15 -1 -3
    -15 -1 3
    -15 -1 3
    -15 -1 3
    15 -1 -3
    -15 -1 3
    15 -1 -3
    -15 -1 3
    -15 -1 3
    -15 1 3
    -15 1 3
    -15 1 3
    15 1 -3
    15 1 -3
    15 1 -3
    -15 1 3
    15 1 -3
    15 1 -3
    -15 1 3
    15 1 -3
    -15 1 3
    15 1 -3
    -15 1 3
    15 1 -3
    -15 1 3
    -15 1 3
    15 1 -3
    15 1 -3
    -15 1 3
    -14 -1 3
    -14 -1 3
    -14 -1 3
    14 -1 -3
    14 -1 -3
    -14 -1 3
    -14 -1 3
    14 -1 -3
    -14 -1 3
    14 -1 -3
    -14 -1 3
    -14 -1 3
    14 -1 -3
    14 -1 -3
    -14 -1 3
    14 -1 -3
    14 -1 -3
    14 -1 -3
    14 -1 -3
    14 -1 -3
    -14 -1 3
    14 -1 -3
    -14 1 3
    -14 1 3
    14 1 -3
    14 1 -3
    14 1 -3
    14 1 -3
    -14 1 3
    14 1 -3
    -14 1 3
    -14 1 3
    14 1 -3
    -14 1 3
    14 1 -3
    14 1 -3
    14 1 -3
    -14 1 3
    14 1 -3
    -14 1 3
    13 -1 -3
    -13 -1 3
    -13 -1 3
    -13 -1 3
    13 -1 -3
    13 -1 -3
    13 -1 -3
    13 -1 -3
    13 -1 -3
    13 -1 -3
    -13 -1 3
    -13 -1 3
    13 -1 -3
    13 -1 -3
    13 -1 -3
    13 -1 -3
    13 -1 -3
    -13 -1 3
    -13 -1 3
    -13 -1 3
    13 1 -3
    13 1 -3
    -13 1 3
    -13 1 3
    13 1 -3
    -13 1 3
    13 1 -3
    -13 1 3
    13 1 -3
    13 1 -3
    -13 1 3
    13 1 -3
    13 1 -3
    13 1 -3
    -13 1 3
    -13 1 3
    13 1 -3
    13 1 -3
    -13 1 3
    13 1 -3
    -12 -1 3
    12 -1 -3
    12 -1 -3
    -12 -1 3
    -12 -1 3
    -12 -1 3
    12 -1 -3
    -12 -1 3
    -12 -1 3
    -12 -1 3
    -12 -1 3
    12 -1 -3
    -12 -1 3
    12 -1 -3
    12 -1 -3
    12 -1 -3
    12 -1 -3
    -12 -1 3
    12 -1 -3
    12 -1 -3
    -12 -1 3
    12 -1 -3
    12 -1 -3
    -12 1 3
    12 1 -3
    -12 1 3
    12 1 -3
    -12 1 3
    12 1 -3
    -12 1 3
    12 1 -3
    -12 1 3
    -12 1 3
    12 1 -3
    -12 1 3
    -12 1 3
    -12 1 3
    12 1 -3
    12 1 -3
    -12 1 3
    12 1 -3
    -12 1 3
    -12 1 3
    12 1 -3
    -12 1 3
    -12 1 3
    -12 1 3
    12 1 -3
    12 1 -3
    12 1 -3
    -11 -1 3
    -11 -1 3
    11 -1 -3
    -11 -1 3
    -11 -1 3
    11 -1 -3
    -11 -1 3
    11 -1 -3
    -11 -1 3
    -11 -1 3
    -11 -1 3
    -11 -1 3
    11 -1 -3
    11 -1 -3
    -11 -1 3
    -11 -1 3
    -11 -1 3
    11 -1 -3
    11 -1 -3
    11 -1 -3
    11 -1 -3
    11 -1 -3
    11 -1 -3
    -11 1 3
    11 1 -3
    11 1 -3
    11 1 -3
    11 1 -3
    -11 1 3
    -11 1 3
    -11 1 3
    11 1 -3
    -11 1 3
    -11 1 3
    -11 1 3
    11 1 -3
    -11 1 3
    -11 1 3
    11 1 -3
    11 1 -3
    -11 1 3
    11 1 -3
    -11 1 3
    -11 1 3
    -11 1 3
    -11 1 3
    11 1 -3
    -11 1 3
    -11 1 3
    11 1 -3
    11 1 -3
    -10 -1 3
    -10 -1 3
    10 -1 -3
    -10 -1 3
    -10 -1 3
    -10 -1 3
    -10 -1 3
    10 -1 -3
    -10 -1 3
    -10 -1 3
    10 -1 -3
    -10 -1 3
    10 -1 -3
    -10 -1 3
    10 -1 -3
    -10 -1 3
    10 -1 -3
    10 -1 -3
    10 -1 -3
    10 -1 -3
    -10 -1 3
    -10 -1 3
    10 1 -3
    10 1 -3
    -10 1 3
    -10 1 3
    -10 1 3
    -10 1 3
    10 1 -3
    10 1 -3
    -10 1 3
    -10 1 3
    10 1 -3
    -10 1 3
    10 1 -3
    -10 1 3
    10 1 -3
    -10 1 3
    -10 1 3
    10 1 -3
    -10 1 3
    10 1 -3
    -10 1 3
    10 1 -3
    -9 -1 3
    -9 -1 3
    -9 -1 3
    9 -1 -3
    9 -1 -3
    -9 -1 3
    -9 -1 3
    -9 -1 3
    -9 -1 3
    9 -1 -3
    9 -1 -3
    9 -1 -3
    9 -1 -3
    -9 -1 3
    -9 -1 3
    -9 -1 3
    9 -1 -3
    -9 -1 3
    9 -1 -3
    9 1 -3
    -9 1 3
    9 1 -3
    -9 1 3
    9 1 -3
    9 1 -3
    9 1 -3
    9 1 -3
    9 1 -3
    9 1 -3
    -9 1 3
    9 1 -3
    -9 1 3
    -9 1 3
    9 1 -3
    -9 1 3
    -9 1 3
    -9 1 3
    -9 1 3
    -9 1 3
    9 1 -3
    -9 1 3
    -9 1 3
    -9 1 3
    9 1 -3
    -8 -1 3
    8 -1 -3
    8 -1 -3
    -8 -1 3
    8 -1 -3
    8 -1 -3
    8 -1 -3
    8 -1 -3
    8 -1 -3
    -8 -1 3
    8 -1 -3
    -8 -1 3
    -8 -1 3
    -8 1 3
    8 1 -3
    8 1 -3
    8 1 -3
    8 1 -3
    -8 1 3
    -8 1 3
    8 1 -3
    -8 1 3
    -8 1 3
    8 1 -3
    -8 1 3
    -8 1 3
    8 1 -3
    -8 1 3
    -8 1 3
    7 -1 -3
    7 -1 -3
    7 -1 -3
    -7 -1 3
    7 -1 -3
    7 -1 -3
    7 -1 -3
    -7 -1 3
    -7 -1 3
    -7 -1 3
    -7 -1 3
    7 -1 -3
    -7 -1 3
    -7 -1 3
    7 -1 -3
    7 -1 -3
    -7 -1 3
    -7 -1 3
    7 1 -3
    -7 1 3
    -7 1 3
    -7 1 3
    -7 1 3
    7 1 -3
    -7 1 3
    7 1 -3
    -7 1 3
    -7 1 3
    7 1 -3
    7 1 -3
    -7 1 3
    7 1 -3
    -7 1 3
    -7 1 3
    7 1 -3
    7 1 -3
    7 1 -3
    -7 1 3
    -7 1 3
    -6 -1 3
    6 -1 -3
    6 -1 -3
    6 -1 -3
    -6 -1 3
    6 -1 -3
    -6 -1 3
    -6 -1 3
    6 -1 -3
    6 -1 -3
    -6 -1 3
    6 -1 -3
    6 -1 -3
    -6 -1 3
    -6 1 3
    6 1 -3
    -6 1 3
    6 1 -3
    -6 1 3
    6 1 -3
    6 1 -3
    -6 1 3
    -6 1 3
    6 1 -3
    6 1 -3
    6 1 -3
    6 1 -3
    -5 -1 3
    -5 -1 3
    5 -1 -3
    5 -1 -3
    5 -1 -3
    -5 -1 3
    -5 -1 3
    5 -1 -3
    -5 -1 3
    -5 -1 3
    5 -1 -3
    5 -1 -3
    5 -1 -3
    5 -1 -3
    -5 -1 3
    5 -1 -3
    -5 -1 3
    5 -1 -3
    5 -1 -3
    -5 1 3
    5 1 -3
    -5 1 3
    5 1 -3
    -5 1 3
    -5 1 3
    -5 1 3
    5 1 -3
    5 1 -3
    5 1 -3
    -5 1 3
    -5 1 3
    -5 1 3
    5 1 -3
    5 1 -3
    5 1 -3
    -5 1 3
    5 1 -3
    5 1 -3
    4 -1 -3
    -4 -1 3
    -4 -1 3
    4 -1 -3
    4 -1 -3
    4 -1 -3
    4 -1 -3
    4 -1 -3
    -4 -1 3
    4 -1 -3
    -4 -1 3
    4 -1 -3
    4 -1 -3
    -4 -1 3
    4 -1 -3
    -4 -1 3
    -4 -1 3
    4 -1 -3
    -4 -1 3
    4 -1 -3
    -4 -1 3
    4 -1 -3
    -4 -1 3
    4 1 -3
    -4 1 3
    4 1 -3
    4 1 -3
    -4 1 3
    4 1 -3
    4 1 -3
    4 1 -3
    -4 1 3
    -4 1 3
    4 1 -3
    -4 1 3
    -4 1 3
    -4 1 3
    4 1 -3
    4 1 -3
    -4 1 3
    4 1 -3
    -4 1 3
    4 1 -3
    -4 1 3
    -4 1 3
    -4 1 3
    3 -1 -3
    -3 -1 3
    -3 -1 3
    3 -1 -3
    3 -1 -3
    3 -1 -3
    3 -1 -3
    -3 -1 3
    3 -1 -3
    3 -1 -3
    3 -1 -3
    3 -1 -3
    -3 -1 3
    -3 -1 3
    -3 -1 3
    3 -1 -3
    -3 -1 3
    -3 -1 3
    3 -1 -3
    -3 -1 3
    -3 -1 3
    3 -1 -3
    3 -1 -3
    3 -1 -3
    -3 1 3
    3 1 -3
    3 1 -3
    -3 1 3
    -3 1 3
    -3 1 3
    -3 1 3
    3 1 -3
    -3 1 3
    -3 1 3
    -3 1 3
    3 1 -3
    3 1 -3
    3 1 -3
    -3 1 3
    -3 1 3
    3 1 -3
    3 1 -3
    -3 1 3
    3 1 -3
    -3 1 3
    3 1 -3
    3 1 -3
    2 -1 -3
    2 -1 -3
    -2 -1 3
    2 -1 -3
    -2 -1 3
    -2 -1 3
    2 -1 -3
    2 -1 -3
    2 -1 -3
    2 -1 -3
    -2 -1 3
    -2 -1 3
    -2 -1 3
    -2 -1 3
    2 -1 -3
    -2 -1 3
    2 -1 -3
    2 -1 -3
    -2 -1 3
    2 -1 -3
    -2 -1 3
    2 -1 -3
    2 1 -3
    2 1 -3
    -2 1 3
    -2 1 3
    2 1 -3
    -2 1 3
    2 1 -3
    2 1 -3
    2 1 -3
    2 1 -3
    -2 1 3
    -2 1 3
    2 1 -3
    -2 1 3
    2 1 -3
    -2 1 3
    2 1 -3
    -2 1 3
    -2 1 3
    2 1 -3
    2 1 -3
    -2 1 3
    1 -1 -3
    -1 -1 3
    -1 -1 3
    -1 -1 3
    1 -1 -3
    -1 -1 3
    1 -1 -3
    1 -1 -3
    1 -1 -3
    1 -1 -3
    1 -1 -3
    1 -1 -3
    1 -1 -3
    -1 -1 3
    -1 -1 3
    -1 -1 3
    -1 -1 3
    -1 -1 3
    -1 -1 3
    1 1 -3
    1 1 -3
    1 1 -3
    -1 1 3
    1 1 -3
    -1 1 3
    1 1 -3
    -1 1 3
    -1 1 3
    1 1 -3
    1 1 -3
    -1 1 3
    -1 1 3
    -1 1 3
    1 1 -3
    -1 1 3
    -1 1 3
    -1 1 3
    1 1 -3
    1 1 -3
    1 1 -3
    1 1 -3
    -1 1 3
    -1 1 3
    -1 1 3
    0 -1 3
    0 -1 3
    0 -1 3
    0 -1 -3
    0 -1 -3
    0 -1 -3
    0 -1 3
    0 -1 -3
    0 -1 3
    0 -1 -3
    0 -1 3
    0 -1 -3
    0 -1 3
    0 -1 -3
    0 1 -3
    0 1 3
    0 1 -3
    0 1 -3
    0 1 3
    0 1 3
    0 1 3
    0 1 3
    0 1 -3
    0 1 -3
    0 1 3
    0 1 3
    0 1 -3
    -1 -1 -3
    1 -1 3
    -1 -1 -3
    -1 -1 -3
    1 -1 3
    1 -1 3
    -1 -1 -3
    -1 -1 -3
    -1 -1 -3
    1 -1 3
    -1 -1 -3
    1 -1 3
    -1 -1 -3
    1 -1 3
    1 -1 3
    -1 -1 -3
    1 -1 3
    -1 -1 -3
    1 -1 3
    -1 -1 -3
    1 -1 3
    -1 -1 -3
    -1 -1 -3
    1 -1 3
    1 -1 3
    1 -1 3
    -1 -1 -3
    1 -1 3
    -1 -1 -3
    1 1 3
    1 1 3
    1 1 3
    -1 1 -3
    -1 1 -3
    1 1 3
    -1 1 -3
    1 1 3
    1 1 3
    1 1 3
    -1 1 -3
    1 1 3
    1 1 3
    -1 1 -3
    1 1 3
    1 1 3
    -1 1 -3
    -1 1 -3
    1 1 3
    2 -1 3
    2 -1 3
    2 -1 3
    2 -1 3
    -2 -1 -3
    2 -1 3
    2 -1 3
    -2 -1 -3
    -2 -1 -3
    -2 -1 -3
    -2 -1 -3
    -2 -1 -3
    2 1 3
    -2 1 -3
    2 1 3
    2 1 3
    2 1 3
    2 1 3
    2 1 3
    2 1 3
    -3 -1 -3
    3 -1 3
    -3 -1 -3
    3 -1 3
    -3 -1 -3
    3 -1 3
    -3 -1 -3
    3 -1 3
    -3 -1 -3
    -3 -1 -3
    -3 -1 -3
    3 -1 3
    3 -1 3
    -3 -1 -3
    3 -1 3
    -3 -1 -3
    -3 -1 -3
    -3 -1 -3
    3 -1 3
    -3 -1 -3
    3 -1 3
    3 -1 3
    3 -1 3
    -3 -1 -3
    3 -1 3
    3 -1 3
    -3 -1 -3
    -3 -1 -3
    -3 -1 -3
    3 -1 3
    3 -1 3
    3 -1 3
    -3 1 -3
    3 1 3
    3 1 3
    -3 1 -3
    -3 1 -3
    -3 1 -3
    3 1 3
    -3 1 -3
    -3 1 -3
    -3 1 -3
    3 1 3
    3 1 3
    -3 1 -3
    3 1 3
    3 1 3
    -3 1 -3
    3 1 3
    -3 1 -3
    3 1 3
    -3 1 -3
    3 1 3
    -3 1 -3
    -3 1 -3
    3 1 3
    3 1 3
    3 1 3
    -3 1 -3
    3 1 3
    -4 -1 -3
    -4 -1 -3
    -4 -1 -3
    -4 -1 -3
    -4 -1 -3
    -4 -1 -3
    4 -1 3
    4 -1 3
    4 -1 3
    -4 -1 -3
    -4 -1 -3
    -4 -1 -3
    4 -1 3
    4 -1 3
    -4 -1 -3
    -4 -1 -3
    -4 -1 -3
    4 -1 3
    -4 -1 -3
    4 -1 3
    4 -1 3
    -4 -1 -3
    4 -1 3
    -4 -1 -3
    4 -1 3
    -4 -1 -3
    -4 -1 -3
    -4 -1 -3
    4 1 3
    -4 1 -3
    -4 1 -3
    -4 1 -3
    4 1 3
    4 1 3
    4 1 3
    -4 1 -3
    -4 1 -3
    -4 1 -3
    4 1 3
    -4 1 -3
    4 1 3
    -4 1 -3
    4 1 3
    4 1 3
    4 1 3
    4 1 3
    -4 1 -3
    -4 1 -3
    4 1 3
    -4 1 -3
    -4 1 -3
    -4 1 -3
    -4 1 -3
    5 -1 3
    -5 -1 -3
    -5 -1 -3
    -5 -1 -3
    5 -1 3
    5 -1 3
    5 -1 3
    -5 -1 -3
    5 -1 3
    -5 -1 -3
    -5 -1 -3
    -5 -1 -3
    -5 -1 -3
    5 -1 3
    -5 -1 -3
    5 -1 3
    -5 -1 -3
    -5 -1 -3
    -5 -1 -3
    -5 -1 -3
    -5 -1 -3
    5 -1 3
    -5 -1 -3
    -5 -1 -3
    5 -1 3
    -5 -1 -3
    -5 -1 -3
    5 -1 3
    5 1 3
    5 1 3
    -5 1 -3
    -5 1 -3
    5 1 3
    -5 1 -3
    -5 1 -3
    -5 1 -3
    -5 1 -3
    -5 1 -3
    5 1 3
    5 1 3
    -5 1 -3
    -5 1 -3
    5 1 3
    5 1 3
    -5 1 -3
    -5 1 -3
    -5 1 -3
    5 1 3
    -5 1 -3
    5 1 3
    -5 1 -3
    5 1 3
    -6 -1 -3
    -6 -1 -3
    -6 -1 -3
    6 -1 3
    6 -1 3
    -6 -1 -3
    -6 -1 -3
    -6 -1 -3
    -6 -1 -3
    -6 -1 -3
    -6 -1 -3
    -6 -1 -3
    -6 -1 -3
    6 -1 3
    -6 -1 -3
    -6 -1 -3
    -6 -1 -3
    -6 -1 -3
    -6 -1 -3
    -6 -1 -3
    -6 -1 -3
    -6 1 -3
    6 1 3
    -6 1 -3
    6 1 3
    -6 1 -3
    -6 1 -3
    -6 1 -3
    -6 1 -3
    6 1 3
    -6 1 -3
    6 1 3
    6 1 3
    -6 1 -3
    -6 1 -3
    -6 1 -3
    6 1 3
    -6 1 -3
    6 1 3
    -7 -1 -3
    -7 -1 -3
    -7 -1 -3
    7 -1 3
    -7 -1 -3
    -7 -1 -3
    7 -1 3
    -7 -1 -3
    -7 -1 -3
    7 -1 3
    -7 -1 -3
    7 -1 3
    -7 -1 -3
    -7 -1 -3
    7 -1 3
    7 -1 3
    -7 -1 -3
    -7 -1 -3
    -7 -1 -3
    -7 -1 -3
    -7 -1 -3
    7 -1 3
    -7 -1 -3
    -7 -1 -3
    7 -1 3
    -7 -1 -3
    -7 -1 -3
    -7 1 -3
    7 1 3
    7 1 3
    -7 1 -3
    -7 1 -3
    7 1 3
    -7 1 -3
    -7 1 -3
    7 1 3
    -7 1 -3
    7 1 3
    -7 1 -3
    7 1 3
    7 1 3
    7 1 3
    -7 1 -3
    -7 1 -3
    7 1 3
    7 1 3
    -7 1 -3
    -7 1 -3
    -7 1 -3
    8 -1 3
    -8 -1 -3
    -8 -1 -3
    -8 -1 -3
    8 -1 3
    8 -1 3
    8 -1 3
    -8 -1 -3
    -8 -1 -3
    -8 -1 -3
    -8 -1 -3
    8 -1 3
    -8 -1 -3
    -8 -1 -3
    -8 -1 -3
    -8 -1 -3
    -8 -1 -3
    -8 -1 -3
    -8 -1 -3
    8 -1 3
    -8 -1 -3
    8 -1 3
    -8 -1 -3
    8 -1 3
    -8 -1 -3
    -8 -1 -3
    -8 1 -3
    8 1 3
    -8 1 -3
    -8 1 -3
    -8 1 -3
    -8 1 -3
    8 1 3
    -8 1 -3
    -8 1 -3
    -8 1 -3
    8 1 3
    8 1 3
    8 1 3
    8 1 3
    8 1 3
    8 1 3
    8 1 3
    -8 1 -3
    8 1 3
    -8 1 -3
    -8 1 -3
    -8 1 -3
    -9 -1 -3
    -9 -1 -3
    -9 -1 -3
    9 -1 3
    -9 -1 -3
    -9 -1 -3
    -9 -1 -3
    -9 -1 -3
    -9 -1 -3
    9 -1 3
    -9 -1 -3
    9 -1 3
    -9 -1 -3
    -9 -1 -3
    9 -1 3
    -9 -1 -3
    -9 -1 -3
    -9 -1 -3
    9 -1 3
    -9 -1 -3
    9 -1 3
    -9 -1 -3
    -9 -1 -3
    -9 -1 -3
    9 -1 3
    -9 -1 -3
    9 -1 3
    9 1 3
    9 1 3
    -9 1 -3
    9 1 3
    -9 1 -3
    9 1 3
    9 1 3
    9 1 3
    -9 1 -3
    -9 1 -3
    -9 1 -3
    -9 1 -3
    -9 1 -3
    -9 1 -3
    -9 1 -3
    -9 1 -3
    -9 1 -3
    -9 1 -3
    9 1 3
    9 1 3
    10 -1 3
    -10 -1 -3
    -10 -1 -3
    -10 -1 -3
    10 -1 3
    -10 -1 -3
    10 -1 3
    -10 -1 -3
    -10 -1 -3
    -10 -1 -3
    -10 -1 -3
    -10 -1 -3
    -10 -1 -3
    -10 -1 -3
    -10 -1 -3
    10 -1 3
    -10 -1 -3
    -10 -1 -3
    10 -1 3
    10 -1 3
    -10 -1 -3
    10 1 3
    -10 1 -3
    -10 1 -3
    -10 1 -3
    10 1 3
    -10 1 -3
    -10 1 -3
    -10 1 -3
    -10 1 -3
    -10 1 -3
    -10 1 -3
    10 1 3
    -10 1 -3
    -10 1 -3
    -10 1 -3
    10 1 3
    10 1 3
    -11 -1 -3
    -11 -1 -3
    11 -1 3
    11 -1 3
    -11 -1 -3
    -11 -1 -3
    -11 -1 -3
    -11 -1 -3
    -11 -1 -3
    -11 -1 -3
    -11 -1 -3
    11 -1 3
    -11 -1 -3
    -11 -1 -3
    11 -1 3
    -11 -1 -3
    -11 -1 -3
    -11 -1 -3
    -11 1 -3
    -11 1 -3
    11 1 3
    11 1 3
    -11 1 -3
    -11 1 -3
    11 1 3
    -11 1 -3
    -11 1 -3
    -11 1 -3
    11 1 3
    11 1 3
    -11 1 -3
    -11 1 -3
    11 1 3
    -11 1 -3
    -11 1 -3
    -11 1 -3
    -12 -1 -3
    12 -1 3
    -12 -1 -3
    -12 -1 -3
    12 -1 3
    -12 -1 -3
    -12 -1 -3
    -12 -1 -3
    -12 -1 -3
    -12 -1 -3
    -12 -1 -3
    12 -1 3
    12 -1 3
    -12 1 -3
    -12 1 -3
    12 1 3
    -12 1 -3
    -12 1 -3
    12 1 3
    -12 1 -3
    -12 1 -3
    -12 1 -3
    12 1 3
    -12 1 -3
    12 1 3
    12 1 3
    -12 1 -3
    -12 1 -3
    -12 1 -3
    -12 1 -3
    -13 -1 -3
    -13 -1 -3
    -13 -1 -3
    -13 -1 -3
    -13 -1 -3
    -13 -1 -3
    -13 -1 -3
    -13 -1 -3
    13 -1 3
    13 -1 3
    -13 -1 -3
    -13 -1 -3
    13 -1 3
    -13 -1 -3
    -13 -1 -3
    13 -1 3
    -13 -1 -3
    -13 -1 -3
    -13 1 -3
    -13 1 -3
    13 1 3
    13 1 3
    13 1 3
    -13 1 -3
    13 1 3
    -13 1 -3
    -13 1 -3
    -13 1 -3
    -13 1 -3
    13 1 3
    13 1 3
    -14 -1 -3
    -14 -1 -3
    -14 -1 -3
    -14 -1 -3
    -14 -1 -3
    14 -1 3
    14 -1 3
    -14 -1 -3
    14 -1 3
    14 -1 3
    -14 -1 -3
    -14 -1 -3
    -14 1 -3
    14 1 3
    -14 1 -3
    -14 1 -3
    -14 1 -3
    -14 1 -3
    -14 1 -3
    -14 1 -3
    -14 1 -3
    -14 1 -3
    14 1 3
    14 1 3
    14 1 3
    -14 1 -3
    16 -2 -3
    -16 -2 3
    16 -2 -3
    -16 -2 3
    16 -2 -3
    -16 -2 3
    16 -2 -3
    16 -2 -3
    -16 -2 3
    -16 -2 3
    -16 -2 3
    16 -2 -3
    16 -2 -3
    16 -2 -3
    16 -2 -3
    16 2 -3
    -16 2 3
    16 2 -3
    -16 2 3
    16 2 -3
    16 2 -3
    16 2 -3
    -16 2 3
    16 2 -3
    16 2 -3
    -16 2 3
    16 2 -3
    16 2 -3
    15 -2 -3
    15 -2 -3
    -15 -2 3
    15 -2 -3
    15 -2 -3
    15 -2 -3
    -15 -2 3
    -15 -2 3
    -15 -2 3
    -15 -2 3
    15 -2 -3
    15 -2 -3
    -15 -2 3
    15 -2 -3
    15 -2 -3
    15 -2 -3
    -15 -2 3
    -15 -2 3
    15 2 -3
    15 2 -3
    15 2 -3
    15 2 -3
    15 2 -3
    -15 2 3
    -15 2 3
    15 2 -3
    15 2 -3
    15 2 -3
    -15 2 3
    -15 2 3
    -15 2 3
    15 2 -3
    -15 2 3
    15 2 -3
    14 -2 -3
    14 -2 -3
    -14 -2 3
    14 -2 -3
    14 -2 -3
    14 -2 -3
    14 -2 -3
    -14 -2 3
    14 -2 -3
    14 -2 -3
    14 -2 -3
    -14 -2 3
    -14 -2 3
    -14 -2 3
    14 -2 -3
    14 -2 -3
    14 -2 -3
    -14 -2 3
    -14 -2 3
    14 2 -3
    -14 2 3
    -14 2 3
    14 2 -3
    14 2 -3
    14 2 -3
    14 2 -3
    -14 2 3
    14 2 -3
    14 2 -3
    -14 2 3
    14 2 -3
    -14 2 3
    14 2 -3
    -14 2 3
    14 2 -3
    13 -2 -3
    13 -2 -3
    13 -2 -3
    13 -2 -3
    13 -2 -3
    13 -2 -3
    -13 -2 3
    13 -2 -3
    -13 -2 3
    -13 -2 3
    13 -2 -3
    13 -2 -3
    13 -2 -3
    -13 -2 3
    13 -2 -3
    -13 -2 3
    13 -2 -3
    -13 -2 3
    13 2 -3
    13 2 -3
    13 2 -3
    13 2 -3
    13 2 -3
    13 2 -3
    -13 2 3
    13 2 -3
    13 2 -3
    13 2 -3
    -13 2 3
    13 2 -3
    13 2 -3
    -13 2 3
    -13 2 3
    -13 2 3
    13 2 -3
    -13 2 3
    -12 -2 3
    12 -2 -3
    12 -2 -3
    -12 -2 3
    -12 -2 3
    -12 -2 3
    12 -2 -3
    12 -2 -3
    -12 -2 3
    -12 -2 3
    -12 -2 3
    12 -2 -3
    12 -2 -3
    12 -2 -3
    12 -2 -3
    -12 -2 3
    -12 -2 3
    -12 -2 3
    12 -2 -3
    -12 -2 3
    12 -2 -3
    12 -2 -3
    -12 -2 3
    12 2 -3
    12 2 -3
    12 2 -3
    -12 2 3
    -12 2 3
    -12 2 3
    -12 2 3
    -12 2 3
    12 2 -3
    12 2 -3
    -12 2 3
    -12 2 3
    12 2 -3
    12 2 -3
    -12 2 3
    12 2 -3
    -12 2 3
    12 2 -3
    12 2 -3
    -12 2 3
    12 2 -3
    12 2 -3
    11 -2 -3
    -11 -2 3
    11 -2 -3
    11 -2 -3
    11 -2 -3
    -11 -2 3
    -11 -2 3
    -11 -2 3
    -11 -2 3
    11 -2 -3
    -11 -2 3
    11 -2 -3
    11 -2 -3
    -11 -2 3
    -11 -2 3
    -11 -2 3
    11 -2 -3
    11 -2 -3
    -11 -2 3
    11 -2 -3
    -11 -2 3
    -11 -2 3
    11 2 -3
    11 2 -3
    -11 2 3
    -11 2 3
    11 2 -3
    11 2 -3
    11 2 -3
    -11 2 3
    11 2 -3
    -11 2 3
    -11 2 3
    11 2 -3
    -11 2 3
    -11 2 3
    -11 2 3
    11 2 -3
    11 2 -3
    11 2 -3
    11 2 -3
    11 2 -3
    -10 -2 3
    10 -2 -3
    -10 -2 3
    10 -2 -3
    10 -2 -3
    10 -2 -3
    -10 -2 3
    10 -2 -3
    -10 -2 3
    10 -2 -3
    -10 -2 3
    -10 -2 3
    -10 -2 3
    10 -2 -3
    -10 -2 3
    -10 -2 3
    10 -2 -3
    10 -2 -3
    -10 -2 3
    10 -2 -3
    -10 -2 3
    10 2 -3
    10 2 -3
    -10 2 3
    -10 2 3
    10 2 -3
    -10 2 3
    -10 2 3
    10 2 -3
    -10 2 3
    10 2 -3
    10 2 -3
    -10 2 3
    -10 2 3
    10 2 -3
    10 2 -3
    -10 2 3
    10 2 -3
    -10 2 3
    10 2 -3
    -10 2 3
    10 2 -3
    10 2 -3
    9 -2 -3
    -9 -2 3
    -9 -2 3
    -9 -2 3
    -9 -2 3
    -9 -2 3
    9 -2 -3
    9 -2 -3
    -9 -2 3
    9 -2 -3
    9 -2 -3
    9 -2 -3
    -9 -2 3
    -9 -2 3
    9 -2 -3
    9 -2 -3
    9 -2 -3
    9 -2 -3
    -9 -2 3
    -9 -2 3
    -9 2 3
    -9 2 3
    9 2 -3
    -9 2 3
    -9 2 3
    -9 2 3
    -9 2 3
    9 2 -3
    9 2 -3
    9 2 -3
    9 2 -3
    9 2 -3
    -9 2 3
    -9 2 3
    -9 2 3
    9 2 -3
    9 2 -3
    -9 2 3
    9 2 -3
    9 2 -3
    9 2 -3
    -9 2 3
    9 2 -3
    -9 2 3
    8 -2 -3
    8 -2 -3
    -8 -2 3
    8 -2 -3
    -8 -2 3
    8 -2 -3
    -8 -2 3
    8 -2 -3
    8 -2 -3
    -8 -2 3
    -8 -2 3
    -8 -2 3
    8 -2 -3
    8 -2 -3
    8 -2 -3
    8 -2 -3
    -8 -2 3
    -8 -2 3
    8 2 -3
    8 2 -3
    -8 2 3
    8 2 -3
    8 2 -3
    -8 2 3
    -8 2 3
    8 2 -3
    -8 2 3
    -8 2 3
    8 2 -3
    8 2 -3
    -8 2 3
    -8 2 3
    8 2 -3
    8 2 -3
    8 2 -3
    -8 2 3
    -8 2 3
    -8 2 3
    -7 -2 3
    -7 -2 3
    -7 -2 3
    7 -2 -3
    -7 -2 3
    7 -2 -3
    -7 -2 3
    -7 -2 3
    7 -2 -3
    7 -2 -3
    -7 -2 3
    -7 -2 3
    7 -2 -3
    7 -2 -3
    -7 -2 3
    7 -2 -3
    7 -2 -3
    7 -2 -3
    7 -2 -3
    -7 -2 3
    -7 2 3
    7 2 -3
    -7 2 3
    -7 2 3
    -7 2 3
    7 2 -3
    7 2 -3
    7 2 -3
    -7 2 3
    7 2 -3
    -7 2 3
    -7 2 3
    -7 2 3
    -7 2 3
    7 2 -3
    7 2 -3
    7 2 -3
    -7 2 3
    7 2 -3
    -6 -2 3
    -6 -2 3
    -6 -2 3
    6 -2 -3
    -6 -2 3
    6 -2 -3
    -6 -2 3
    6 -2 -3
    6 -2 -3
    6 -2 -3
    6 -2 -3
    -6 -2 3
    6 -2 -3
    -6 -2 3
    6 -2 -3
    6 -2 -3
    -6 -2 3
    -6 -2 3
    -6 -2 3
    6 -2 -3
    -6 2 3
    6 2 -3
    -6 2 3
    -6 2 3
    -6 2 3
    -6 2 3
    6 2 -3
    -6 2 3
    -6 2 3
    -6 2 3
    6 2 -3
    6 2 -3
    6 2 -3
    -6 2 3
    -6 2 3
    6 2 -3
    6 2 -3
    6 2 -3
    6 2 -3
    6 2 -3
    -5 -2 3
    -5 -2 3
    5 -2 -3
    5 -2 -3
    5 -2 -3
    5 -2 -3
    5 -2 -3
    5 -2 -3
    5 -2 -3
    -5 -2 3
    5 -2 -3
    5 -2 -3
    5 -2 -3
    5 -2 -3
    -5 -2 3
    5 -2 -3
    5 -2 -3
    -5 -2 3
    5 2 -3
    -5 2 3
    -5 2 3
    5 2 -3
    -5 2 3
    -5 2 3
    5 2 -3
    5 2 -3
    5 2 -3
    5 2 -3
    5 2 -3
    -5 2 3
    5 2 -3
    -5 2 3
    -5 2 3
    -5 2 3
    5 2 -3
    5 2 -3
    -5 2 3
    -5 2 3
    4 -2 -3
    4 -2 -3
    -4 -2 3
    4 -2 -3
    -4 -2 3
    4 -2 -3
    4 -2 -3
    -4 -2 3
    4 -2 -3
    4 -2 -3
    -4 -2 3
    4 -2 -3
    -4 -2 3
    4 -2 -3
    -4 -2 3
    4 -2 -3
    4 -2 -3
    -4 -2 3
    4 -2 -3
    4 2 -3
    -4 2 3
    4 2 -3
    -4 2 3
    -4 2 3
    4 2 -3
    -4 2 3
    4 2 -3
    4 2 -3
    4 2 -3
    -4 2 3
    -4 2 3
    4 2 -3
    4 2 -3
    -4 2 3
    -4 2 3
    4 2 -3
    -4 2 3
    4 2 -3
    3 -2 -3
    -3 -2 3
    -3 -2 3
    -3 -2 3
    -3 -2 3
    -3 -2 3
    3 -2 -3
    3 -2 -3
    3 -2 -3
    3 -2 -3
    3 -2 -3
    3 -2 -3
    -3 -2 3
    3 -2 -3
    3 -2 -3
    3 -2 -3
    -3 -2 3
    3 -2 -3
    -3 -2 3
    -3 -2 3
    3 -2 -3
    3 2 -3
    3 2 -3
    3 2 -3
    -3 2 3
    3 2 -3
    3 2 -3
    3 2 -3
    -3 2 3
    3 2 -3
    -3 2 3
    -3 2 3
    3 2 -3
    -3 2 3
    -3 2 3
    -3 2 3
    -3 2 3
    -3 2 3
    3 2 -3
    -3 2 3
    3 2 -3
    -3 2 3
    -3 2 3
    -2 -2 3
    -2 -2 3
    -2 -2 3
    -2 -2 3
    2 -2 -3
    -2 -2 3
    2 -2 -3
    2 -2 -3
    -2 -2 3
    2 -2 -3
    2 2 -3
    -2 2 3
    -2 2 3
    2 2 -3
    2 2 -3
    -2 2 3
    -2 2 3
    1 -2 -3
    1 -2 -3
    1 -2 -3
    -1 -2 3
    1 -2 -3
    1 -2 -3
    1 -2 -3
    -1 -2 3
    -1 -2 3
    1 -2 -3
    1 -2 -3
    1 -2 -3
    1 -2 -3
    1 -2 -3
    -1 -2 3
    -1 -2 3
    -1 -2 3
    1 -2 -3
    -1 -2 3
    1 -2 -3
    -1 -2 3
    -1 2 3
    -1 2 3
    -1 2 3
    1 2 -3
    1 2 -3
    1 2 -3
    -1 2 3
    1 2 -3
    1 2 -3
    1 2 -3
    -1 2 3
    1 2 -3
    -1 2 3
    1 2 -3
    -1 2 3
    1 2 -3
    -1 2 3
    -1 2 3
    -1 2 3
    -1 2 3
    -1 2 3
    -1 2 3
    0 -2 -3
    0 -2 3
    0 -2 3
    0 -2 3
    0 -2 -3
    0 -2 3
    0 -2 -3
    0 -2 -3
    0 -2 -3
    0 -2 -3
    0 -2 -3
    0 -2 -3
    0 -2 3
    0 -2 3
    0 -2 3
    0 -2 3
    0 2 -3
    0 2 -3
    0 2 3
    0 2 3
    0 2 3
    0 2 3
    0 2 3
    0 2 3
    0 2 3
    0 2 3
    0 2 3
    0 2 -3
    0 2 3
    0 2 3
    0 2 3
    -1 -2 -3
    1 -2 3
    -1 -2 -3
    -1 -2 -3
    -1 -2 -3
    -1 -2 -3
    -1 -2 -3
    -1 -2 -3
    1 -2 3
    -1 -2 -3
    -1 -2 -3
    -1 -2 -3
    -1 -2 -3
    1 -2 3
    1 -2 3
    -1 -2 -3
    1 -2 3
    1 -2 3
    1 -2 3
    -1 -2 -3
    1 -2 3
    1 -2 3
    -1 -2 -3
    1 -2 3
    -1 -2 -3
    1 2 3
    1 2 3
    1 2 3
    -1 2 -3
    -1 2 -3
    1 2 3
    1 2 3
    -1 2 -3
    1 2 3
    -1 2 -3
    -1 2 -3
    1 2 3
    1 2 3
    1 2 3
    -1 2 -3
    2 -2 3
    -2 -2 -3
    2 -2 3
    2 -2 3
    2 -2 3
    2 -2 3
    2 -2 3
    2 -2 3
    -2 -2 -3
    2 -2 3
    -2 -2 -3
    -2 -2 -3
    -2 -2 -3
    -2 -2 -3
    -2 -2 -3
    2 -2 3
    -2 -2 -3
    -2 -2 -3
    -2 -2 -3
    -2 -2 -3
    -2 -2 -3
    -2 -2 -3
    -2 -2 -3
    2 -2 3
    2 2 3
    -2 2 -3
    -2 2 -3
    2 2 3
    2 2 3
    -2 2 -3
    2 2 3
    2 2 3
    2 2 3
    2 2 3
    2 2 3
    2 2 3
    2 2 3
    -3 -2 -3
    3 -2 3
    -3 -2 -3
    -3 -2 -3
    3 -2 3
    -3 -2 -3
    -3 -2 -3
    -3 -2 -3
    -3 -2 -3
    -3 -2 -3
    -3 -2 -3
    -3 -2 -3
    3 -2 3
    3 -2 3
    -3 -2 -3
    -3 -2 -3
    -3 -2 -3
    3 -2 3
    -3 -2 -3
    3 -2 3
    3 -2 3
    3 -2 3
    -3 -2 -3
    -3 -2 -3
    3 -2 3
    -3 -2 -3
    -3 2 -3
    3 2 3
    3 2 3
    3 2 3
    3 2 3
    3 2 3
    -3 2 -3
    3 2 3
    -3 2 -3
    3 2 3
    3 2 3
    3 2 3
    3 2 3
    -3 2 -3
    3 2 3
    3 2 3
    3 2 3
    3 2 3
    -3 2 -3
    4 -2 3
    4 -2 3
    -4 -2 -3
    -4 -2 -3
    4 -2 3
    -4 -2 -3
    -4 -2 -3
    -4 -2 -3
    -4 -2 -3
    -4 -2 -3
    -4 -2 -3
    -4 -2 -3
    -4 -2 -3
    -4 -2 -3
    -4 -2 -3
    -4 -2 -3
    -4 -2 -3
    -4 -2 -3
    4 -2 3
    -4 -2 -3
    4 -2 3
    4 -2 3
    -4 -2 -3
    -4 2 -3
    4 2 3
    4 2 3
    4 2 3
    4 2 3
    4 2 3
    4 2 3
    4 2 3
    4 2 3
    -4 2 -3
    4 2 3
    -4 2 -3
    -5 -2 -3
    -5 -2 -3
    5 -2 3
    -5 -2 -3
    -5 -2 -3
    5 -2 3
    -5 -2 -3
    5 -2 3
    5 -2 3
    5 -2 3
    -5 -2 -3
    -5 -2 -3
    -5 -2 -3
    -5 -2 -3
    5 -2 3
    -5 -2 -3
    5 -2 3
    -5 -2 -3
    5 -2 3
    -5 -2 -3
    -5 -2 -3
    -5 -2 -3
    -5 -2 -3
    -5 -2 -3
    -5 -2 -3
    -5 -2 -3
    5 2 3
    5 2 3
    5 2 3
    5 2 3
    5 2 3
    -5 2 -3
    -5 2 -3
    5 2 3
    -5 2 -3
    -5 2 -3
    -5 2 -3
    -5 2 -3
    -6 -2 -3
    -6 -2 -3
    -6 -2 -3
    -6 -2 -3
    -6 -2 -3
    6 -2 3
    -6 -2 -3
    -6 -2 -3
    6 -2 3
    6 -2 3
    -6 -2 -3
    -6 -2 -3
    -6 -2 -3
    -6 -2 -3
    -6 -2 -3
    6 -2 3
    -6 -2 -3
    -6 -2 -3
    -6 -2 -3
    -6 -2 -3
    -6 -2 -3
    -6 -2 -3
    6 2 3
    -6 2 -3
    6 2 3
    -6 2 -3
    6 2 3
    6 2 3
    -6 2 -3
    -6 2 -3
    6 2 3
    -6 2 -3
    6 2 3
    6 2 3
    -6 2 -3
    -7 -2 -3
    -7 -2 -3
    7 -2 3
    -7 -2 -3
    -7 -2 -3
    -7 -2 -3
    -7 -2 -3
    -7 -2 -3
    7 -2 3
    -7 -2 -3
    -7 -2 -3
    -7 -2 -3
    7 -2 3
    -7 -2 -3
    -7 -2 -3
    -7 -2 -3
    -7 -2 -3
    -7 -2 -3
    -7 -2 -3
    7 -2 3
    -7 2 -3
    -7 2 -3
    -7 2 -3
    7 2 3
    -7 2 -3
    -7 2 -3
    7 2 3
    -7 2 -3
    7 2 3
    7 2 3
    7 2 3
    -7 2 -3
    7 2 3
    -7 2 -3
    -7 2 -3
    7 2 3
    8 -2 3
    -8 -2 -3
    -8 -2 -3
    8 -2 3
    -8 -2 -3
    -8 -2 -3
    -8 -2 -3
    -8 -2 -3
    -8 -2 -3
    -8 -2 -3
    -8 -2 -3
    8 -2 3
    -8 -2 -3
    -8 -2 -3
    8 -2 3
    -8 -2 -3
    -8 -2 -3
    -8 -2 -3
    8 -2 3
    -8 -2 -3
    -8 -2 -3
    8 -2 3
    -8 -2 -3
    -8 -2 -3
    8 2 3
    -8 2 -3
    -8 2 -3
    -8 2 -3
    -8 2 -3
    -8 2 -3
    -8 2 -3
    8 2 3
    8 2 3
    8 2 3
    -8 2 -3
    -8 2 -3
    8 2 3
    -8 2 -3
    8 2 3
    8 2 3
    8 2 3
    8 2 3
    8 2 3
    -8 2 -3
    -8 2 -3
    -8 2 -3
    -9 -2 -3
    -9 -2 -3
    9 -2 3
    -9 -2 -3
    -9 -2 -3
    -9 -2 -3
    -9 -2 -3
    -9 -2 -3
    9 -2 3
    -9 -2 -3
    -9 -2 -3
    9 -2 3
    -9 -2 -3
    9 -2 3
    -9 -2 -3
    -9 -2 -3
    -9 -2 -3
    -9 -2 -3
    -9 -2 -3
    -9 -2 -3
    9 -2 3
    -9 -2 -3
    9 -2 3
    -9 2 -3
    -9 2 -3
    9 2 3
    -9 2 -3
    -9 2 -3
    -9 2 -3
    -9 2 -3
    -9 2 -3
    -9 2 -3
    9 2 3
    -9 2 -3
    9 2 3
    9 2 3
    -9 2 -3
    -9 2 -3
    9 2 3
    -10 -2 -3
    10 -2 3
    -10 -2 -3
    10 -2 3
    -10 -2 -3
    -10 -2 -3
    -10 -2 -3
    -10 -2 -3
    -10 -2 -3
    -10 -2 -3
    -10 -2 -3
    -10 -2 -3
    -10 -2 -3
    -10 -2 -3
    -10 -2 -3
    -10 -2 -3
    10 -2 3
    -10 -2 -3
    -10 -2 -3
    -10 -2 -3
    -10 -2 -3
    10 -2 3
    -10 2 -3
    -10 2 -3
    -10 2 -3
    10 2 3
    10 2 3
    -10 2 -3
    10 2 3
    10 2 3
    -10 2 -3
    -10 2 -3
    -10 2 -3
    -10 2 -3
    -10 2 -3
    10 2 3
    -10 2 -3
    -10 2 -3
    -10 2 -3
    10 2 3
    -11 -2 -3
    -11 -2 -3
    11 -2 3
    -11 -2 -3
    -11 -2 -3
    11 -2 3
    -11 -2 -3
    -11 -2 -3
    -11 -2 -3
    -11 -2 -3
    -11 -2 -3
    -11 -2 -3
    -11 -2 -3
    -11 -2 -3
    11 -2 3
    -11 -2 -3
    -11 -2 -3
    -11 -2 -3
    -11 -2 -3
    -11 -2 -3
    -11 -2 -3
    -11 -2 -3
    -11 -2 -3
    11 -2 3
    11 2 3
    -11 2 -3
    -11 2 -3
    11 2 3
    11 2 3
    -11 2 -3
    11 2 3
    11 2 3
    -11 2 -3
    11 2 3
    -11 2 -3
    -11 2 -3
    -11 2 -3
    -11 2 -3
    12 -2 3
    -12 -2 -3
    12 -2 3
    -12 -2 -3
    -12 -2 -3
    -12 -2 -3
    -12 -2 -3
    12 -2 3
    -12 -2 -3
    -12 -2 -3
    -12 -2 -3
    -12 -2 -3
    -12 -2 -3
    -12 -2 -3
    -12 -2 -3
    -12 -2 -3
    -12 -2 -3
    -12 -2 -3
    -12 -2 -3
    12 -2 3
    -12 2 -3
    -12 2 -3
    -12 2 -3
    12 2 3
    -12 2 -3
    12 2 3
    -12 2 -3
    12 2 3
    12 2 3
    -12 2 -3
    -12 2 -3
    12 2 3
    -12 2 -3
    -13 -2 -3
    -13 -2 -3
    -13 -2 -3
    -13 -2 -3
    13 -2 3
    -13 -2 -3
    13 -2 3
    13 -2 3
    -13 -2 -3
    13 -2 3
    -13 -2 -3
    -13 -2 -3
    -13 -2 -3
    -13 -2 -3
    13 2 3
    13 2 3
    13 2 3
    -13 2 -3
    -13 2 -3
    13 2 3
    13 2 3
    -13 2 -3
    13 2 3
    -13 2 -3
    14 -2 3
    -14 -2 -3
    -14 -2 -3
    -14 -2 -3
    14 -2 3
    -14 -2 -3
    -14 -2 -3
    -14 -2 -3
    14 -2 3
    -14 -2 -3
    14 -2 3
    -14 2 -3
    -14 2 -3
    -14 2 -3
    14 2 3
    14 2 3
    14 2 3
    14 2 3
    14 2 3
    14 2 3
    -14 2 -3
    16 -3 -3
    -16 -3 3
    16 -3 -3
    -16 -3 3
    16 -3 -3
    16 -3 -3
    -16 -3 3
    -16 -3 3
    -16 -3 3
    16 -3 -3
    16 -3 -3
    -16 -3 3
    -16 -3 3
    -16 -3 3
    -16 -3 3
    16 -3 -3
    16 -3 -3
    16 3 -3
    -16 3 3
    16 3 -3
    -16 3 3
    16 3 -3
    -16 3 3
    16 3 -3
    -16 3 3
    16 3 -3
    -16 3 3
    16 3 -3
    -16 3 3
    16 3 -3
    16 3 -3
    16 3 -3
    16 3 -3
    -15 -3 3
    -15 -3 3
    15 -3 -3
    15 -3 -3
    -15 -3 3
    -15 -3 3
    15 -3 -3
    -15 -3 3
    15 -3 -3
    15 -3 -3
    15 -3 -3
    15 -3 -3
    15 -3 -3
    -15 -3 3
    -15 -3 3
    15 -3 -3
    15 3 -3
    15 3 -3
    -15 3 3
    15 3 -3
    15 3 -3
    15 3 -3
    15 3 -3
    15 3 -3
    -15 3 3
    15 3 -3
    15 3 -3
    15 3 -3
    -14 -3 3
    -14 -3 3
    -14 -3 3
    14 -3 -3
    -14 -3 3
    -14 -3 3
    14 -3 -3
    14 -3 -3
    -14 -3 3
    14 -3 -3
    14 -3 -3
    14 -3 -3
    14 -3 -3
    14 -3 -3
    14 -3 -3
    14 -3 -3
    14 -3 -3
    14 -3 -3
    -14 3 3
    14 3 -3
    14 3 -3
    14 3 -3
    -14 3 3
    -14 3 3
    14 3 -3
    14 3 -3
    -14 3 3
    14 3 -3
    14 3 -3
    -14 3 3
    14 3 -3
    -14 3 3
    14 3 -3
    -14 3 3
    -14 3 3
    14 3 -3
    -13 -3 3
    13 -3 -3
    13 -3 -3
    13 -3 -3
    -13 -3 3
    -13 -3 3
    13 -3 -3
    -13 -3 3
    13 -3 -3
    -13 -3 3
    13 -3 -3
    -13 -3 3
    13 -3 -3
    13 -3 -3
    13 -3 -3
    13 -3 -3
    -13 -3 3
    -13 -3 3
    -13 -3 3
    -13 -3 3
    -13 -3 3
    -13 -3 3
    -13 -3 3
    13 -3 -3
    13 -3 -3
    13 3 -3
    13 3 -3
    -13 3 3
    -13 3 3
    -13 3 3
    13 3 -3
    -13 3 3
    13 3 -3
    -13 3 3
    -13 3 3
    13 3 -3
    -13 3 3
    -13 3 3
    13 3 -3
    -12 -3 3
    12 -3 -3
    -12 -3 3
    12 -3 -3
    12 -3 -3
    12 -3 -3
    -12 -3 3
    12 -3 -3
    -12 -3 3
    -12 -3 3
    -12 -3 3
    12 -3 -3
    -12 -3 3
    12 -3 -3
    12 -3 -3
    12 -3 -3
    -12 -3 3
    -12 -3 3
    -12 -3 3
    -12 -3 3
    12 -3 -3
    -12 -3 3
    12 -3 -3
    12 -3 -3
    -12 3 3
    12 3 -3
    12 3 -3
    -12 3 3
    -12 3 3
    12 3 -3
    12 3 -3
    12 3 -3
    12 3 -3
    12 3 -3
    -12 3 3
    12 3 -3
    -12 3 3
    -12 3 3
    -12 3 3
    -12 3 3
    12 3 -3
    12 3 -3
    -11 -3 3
    -11 -3 3
    11 -3 -3
    -11 -3 3
    11 -3 -3
    -11 -3 3
    -11 -3 3
    11 -3 -3
    11 -3 -3
    11 -3 -3
    11 -3 -3
    -11 -3 3
    11 -3 -3
    -11 -3 3
    -11 -3 3
    11 -3 -3
    11 -3 -3
    -11 -3 3
    -11 -3 3
    11 -3 -3
    -11 -3 3
    -11 -3 3
    11 3 -3
    11 3 -3
    11 3 -3
    -11 3 3
    11 3 -3
    -11 3 3
    11 3 -3
    11 3 -3
    -11 3 3
    -11 3 3
    11 3 -3
    -11 3 3
    -11 3 3
    11 3 -3
    11 3 -3
    -11 3 3
    11 3 -3
    -11 3 3
    10 -3 -3
    -10 -3 3
    -10 -3 3
    -10 -3 3
    -10 -3 3
    10 -3 -3
    10 -3 -3
    -10 -3 3
    10 -3 -3
    -10 -3 3
    -10 -3 3
    -10 -3 3
    -10 -3 3
    10 -3 -3
    -10 -3 3
    -10 -3 3
    -10 -3 3
    10 -3 -3
    10 -3 -3
    10 -3 -3
    -10 3 3
    10 3 -3
    10 3 -3
    10 3 -3
    10 3 -3
    -10 3 3
    -10 3 3
    10 3 -3
    -10 3 3
    -10 3 3
    10 3 -3
    -10 3 3
    10 3 -3
    10 3 -3
    10 3 -3
    10 3 -3
    10 3 -3
    10 3 -3
    -10 3 3
    -10 3 3
    9 -3 -3
    -9 -3 3
    9 -3 -3
    9 -3 -3
    -9 -3 3
    -9 -3 3
    9 -3 -3
    -9 -3 3
    -9 -3 3
    9 -3 -3
    -9 -3 3
    -9 -3 3
    -9 -3 3
    9 -3 -3
    -9 -3 3
    -9 -3 3
    9 -3 -3
    -9 -3 3
    -9 -3 3
    9 -3 -3
    -9 3 3
    -9 3 3
    -9 3 3
    9 3 -3
    9 3 -3
    -9 3 3
    -9 3 3
    9 3 -3
    9 3 -3
    9 3 -3
    9 3 -3
    9 3 -3
    9 3 -3
    9 3 -3
    9 3 -3
    -9 3 3
    9 3 -3
    -9 3 3
    -9 3 3
    9 3 -3
    8 -3 -3
    -8 -3 3
    -8 -3 3
    -8 -3 3
    -8 -3 3
    8 -3 -3
    8 -3 -3
    8 -3 -3
    -8 -3 3
    8 -3 -3
    8 -3 -3
    8 -3 -3
    8 -3 -3
    8 -3 -3
    8 -3 -3
    -8 -3 3
    -8 -3 3
    -8 -3 3
    -8 -3 3
    -8 3 3
    8 3 -3
    8 3 -3
    8 3 -3
    -8 3 3
    -8 3 3
    8 3 -3
    -8 3 3
    -8 3 3
    -8 3 3
    8 3 -3
    8 3 -3
    8 3 -3
    -8 3 3
    -8 3 3
    8 3 -3
    8 3 -3
    8 3 -3
    -8 3 3
    -8 3 3
    -8 3 3
    8 3 -3
    7 -3 -3
    -7 -3 3
    7 -3 -3
    -7 -3 3
    7 -3 -3
    -7 -3 3
    7 -3 -3
    7 -3 -3
    7 -3 -3
    7 -3 -3
    -7 -3 3
    7 -3 -3
    -7 -3 3
    -7 3 3
    -7 3 3
    7 3 -3
    -7 3 3
    -7 3 3
    7 3 -3
    -7 3 3
    7 3 -3
    7 3 -3
    7 3 -3
    -7 3 3
    -7 3 3
    7 3 -3
    7 3 -3
    -7 3 3
    7 3 -3
    7 3 -3
    7 3 -3
    7 3 -3
    -7 3 3
    -7 3 3
    -7 3 3
    -7 3 3
    -6 -3 3
    6 -3 -3
    6 -3 -3
    6 -3 -3
    6 -3 -3
    6 -3 -3
    -6 -3 3
    6 -3 -3
    -6 -3 3
    6 -3 -3
    -6 -3 3
    -6 -3 3
    -6 -3 3
    -6 -3 3
    6 -3 -3
    6 -3 -3
    6 -3 -3
    6 -3 -3
    6 -3 -3
    6 -3 -3
    -6 3 3
    -6 3 3
    -6 3 3
    -6 3 3
    -6 3 3
    6 3 -3
    -6 3 3
    -6 3 3
    6 3 -3
    6 3 -3
    6 3 -3
    6 3 -3
    6 3 -3
    -6 3 3
    6 3 -3
    -6 3 3
    -6 3 3
    6 3 -3
    -6 3 3
    -6 3 3
    6 3 -3
    5 -3 -3
    5 -3 -3
    5 -3 -3
    5 -3 -3
    -5 -3 3
    5 -3 -3
    5 -3 -3
    5 -3 -3
    -5 -3 3
    5 -3 -3
    -5 -3 3
    -5 -3 3
    5 -3 -3
    5 -3 -3
    -5 -3 3
    -5 -3 3
    5 -3 -3
    -5 -3 3
    -5 -3 3
    -5 -3 3
    5 -3 -3
    -5 3 3
    -5 3 3
    -5 3 3
    5 3 -3
    5 3 -3
    5 3 -3
    5 3 -3
    -5 3 3
    -5 3 3
    5 3 -3
    -5 3 3
    5 3 -3
    -5 3 3
    5 3 -3
    -5 3 3
    -5 3 3
    -5 3 3
    5 3 -3
    -5 3 3
    5 3 -3
    -5 3 3
    5 3 -3
    5 3 -3
    4 -3 -3
    -4 -3 3
    4 -3 -3
    4 -3 -3
    -4 -3 3
    4 -3 -3
    4 -3 -3
    4 -3 -3
    4 -3 -3
    -4 -3 3
    -4 -3 3
    4 -3 -3
    4 -3 -3
    4 -3 -3
    -4 -3 3
    4 -3 -3
    -4 -3 3
    4 -3 -3
    -4 -3 3
    4 3 -3
    -4 3 3
    4 3 -3
    4 3 -3
    4 3 -3
    -4 3 3
    -4 3 3
    -4 3 3
    4 3 -3
    -4 3 3
    -4 3 3
    -4 3 3
    -4 3 3
    4 3 -3
    4 3 -3
    -4 3 3
    -4 3 3
    4 3 -3
    -4 3 3
    -4 3 3
    4 3 -3
    4 3 -3
    4 3 -3
    3 -3 -3
    -3 -3 3
    3 -3 -3
    3 -3 -3
    -3 -3 3
    -3 -3 3
    -3 -3 3
    3 -3 -3
    3 -3 -3
    3 -3 -3
    3 -3 -3
    3 -3 -3
    3 -3 -3
    3 -3 -3
    -3 -3 3
    -3 -3 3
    -3 -3 3
    3 -3 -3
    -3 -3 3
    -3 -3 3
    -3 -3 3
    3 -3 -3
    -3 3 3
    3 3 -3
    3 3 -3
    -3 3 3
    3 3 -3
    3 3 -3
    3 3 -3
    -3 3 3
    -3 3 3
    -3 3 3
    -3 3 3
    3 3 -3
    3 3 -3
    3 3 -3
    -3 3 3
    3 3 -3
    -3 3 3
    -3 3 3
    -3 3 3
    3 3 -3
    -3 3 3
    -3 3 3
    -2 -3 3
    2 -3 -3
    2 -3 -3
    2 -3 -3
    -2 -3 3
    -2 -3 3
    -2 -3 3
    2 -3 -3
    -2 -3 3
    -2 -3 3
    2 -3 -3
    2 -3 -3
    2 -3 -3
    -2 -3 3
    2 -3 -3
    -2 -3 3
    -2 -3 3
    -2 -3 3
    2 -3 -3
    2 -3 -3
    -2 -3 3
    2 -3 -3
    2 -3 -3
    -2 -3 3
    2 -3 -3
    2 -3 -3
    2 3 -3
    -2 3 3
    2 3 -3
    -2 3 3
    -2 3 3
    -2 3 3
    2 3 -3
    -2 3 3
    -2 3 3
    2 3 -3
    2 3 -3
    -2 3 3
    -2 3 3
    -2 3 3
    -2 3 3
    2 3 -3
    -2 3 3
    2 3 -3
    -2 3 3
    -2 3 3
    -2 3 3
    1 -3 -3
    1 -3 -3
    -1 -3 3
    1 -3 -3
    1 -3 -3
    1 -3 -3
    -1 -3 3
    1 -3 -3
    1 -3 -3
    -1 -3 3
    1 -3 -3
    -1 -3 3
    -1 -3 3
    1 -3 -3
    -1 -3 3
    -1 -3 3
    1 -3 -3
    1 -3 -3
    1 -3 -3
    -1 3 3
    -1 3 3
    1 3 -3
    1 3 -3
    -1 3 3
    -1 3 3
    -1 3 3
    1 3 -3
    -1 3 3
    -1 3 3
    1 3 -3
    -1 3 3
    -1 3 3
    -1 3 3
    -1 3 3
    -1 3 3
    0 -3 -3
    0 -3 -3
    0 -3 3
    0 -3 -3
    0 -3 -3
    0 -3 -3
    0 -3 -3
    0 -3 -3
    0 -3 -3
    0 -3 3
    0 -3 3
    0 -3 -3
    0 -3 3
    0 -3 3
    0 -3 -3
    0 -3 3
    0 -3 -3
    0 -3 -3
    0 -3 -3
    0 3 -3
    0 3 3
    0 3 -3
    0 3 3
    0 3 -3
    0 3 -3
    0 3 -3
    0 3 3
    0 3 -3
    0 3 3
    0 3 3
    0 3 3
    0 3 3
    0 3 3
    0 3 3
    0 3 3
    -1 -3 -3
    1 -3 3
    -1 -3 -3
    -1 -3 -3
    1 -3 3
    -1 -3 -3
    1 -3 3
    -1 -3 -3
    -1 -3 -3
    1 -3 3
    -1 -3 -3
    1 -3 3
    -1 -3 -3
    -1 -3 -3
    -1 -3 -3
    -1 -3 -3
    1 -3 3
    -1 -3 -3
    1 -3 3
    1 -3 3
    -1 -3 -3
    -1 -3 -3
    -1 -3 -3
    -1 3 -3
    1 3 3
    1 3 3
    1 3 3
    -1 3 -3
    1 3 3
    1 3 3
    -1 3 -3
    1 3 3
    -1 3 -3
    1 3 3
    -1 3 -3
    1 3 3
    -2 -3 -3
    2 -3 3
    2 -3 3
    -2 -3 -3
    2 -3 3
    -2 -3 -3
    -2 -3 -3
    -2 -3 -3
    -2 -3 -3
    2 -3 3
    -2 -3 -3
    -2 -3 -3
    -2 -3 -3
    2 -3 3
    2 -3 3
    -2 -3 -3
    -2 -3 -3
    -2 -3 -3
    2 -3 3
    -2 -3 -3
    -2 -3 -3
    2 -3 3
    -2 -3 -3
    -2 3 -3
    2 3 3
    2 3 3
    2 3 3
    2 3 3
    -2 3 -3
    2 3 3
    2 3 3
    2 3 3
    2 3 3
    -3 -3 -3
    -3 -3 -3
    -3 -3 -3
    3 -3 3
    -3 -3 -3
    3 -3 3
    -3 -3 -3
    -3 -3 -3
    -3 -3 -3
    -3 -3 -3
    -3 -3 -3
    -3 -3 -3
    -3 -3 -3
    -3 -3 -3
    -3 -3 -3
    -3 -3 -3
    3 -3 3
    -3 -3 -3
    3 -3 3
    -3 -3 -3
    -3 -3 -3
    -3 -3 -3
    -3 -3 -3
    -3 -3 -3
    3 3 3
    3 3 3
    3 3 3
    3 3 3
    3 3 3
    3 3 3
    3 3 3
    3 3 3
    3 3 3
    3 3 3
    -4 -3 -3
    -4 -3 -3
    -4 -3 -3
    -4 -3 -3
    -4 -3 -3
    4 -3 3
    4 -3 3
    -4 -3 -3
    -4 -3 -3
    -4 -3 -3
    -4 -3 -3
    4 -3 3
    -4 -3 -3
    -4 -3 -3
    -4 -3 -3
    4 -3 3
    -4 -3 -3
    4 -3 3
    -4 -3 -3
    -4 -3 -3
    -4 -3 -3
    4 -3 3
    -4 -3 -3
    -4 -3 -3
    -4 -3 -3
    -4 -3 -3
    4 3 3
    4 3 3
    4 3 3
    4 3 3
    4 3 3
    4 3 3
    4 3 3
    4 3 3
    -5 -3 -3
    -5 -3 -3
    -5 -3 -3
    -5 -3 -3
    -5 -3 -3
    -5 -3 -3
    5 -3 3
    5 -3 3
    -5 -3 -3
    -5 -3 -3
    -5 -3 -3
    -5 -3 -3
    -5 -3 -3
    -5 -3 -3
    5 -3 3
    5 -3 3
    5 -3 3
    -5 -3 -3
    5 -3 3
    -5 -3 -3
    -5 -3 -3
    -5 -3 -3
    -5 -3 -3
    -5 -3 -3
    5 3 3
    5 3 3
    5 3 3
    5 3 3
    5 3 3
    5 3 3
    5 3 3
    5 3 3
    5 3 3
    5 3 3
    -6 -3 -3
    -6 -3 -3
    6 -3 3
    -6 -3 -3
    6 -3 3
    -6 -3 -3
    -6 -3 -3
    -6 -3 -3
    6 -3 3
    -6 -3 -3
    -6 -3 -3
    -6 -3 -3
    -6 -3 -3
    -6 -3 -3
    6 -3 3
    -6 -3 -3
    -6 -3 -3
    -6 -3 -3
    6 -3 3
    -6 -3 -3
    -6 -3 -3
    -6 -3 -3
    -6 -3 -3
    -6 -3 -3
    -6 -3 -3
    6 3 3
    6 3 3
    6 3 3
    6 3 3
    6 3 3
    6 3 3
    6 3 3
    6 3 3
    6 3 3
    6 3 3
    -7 -3 -3
    -7 -3 -3
    -7 -3 -3
    -7 -3 -3
    7 -3 3
    7 -3 3
    -7 -3 -3
    -7 -3 -3
    -7 -3 -3
    -7 -3 -3
    7 -3 3
    -7 -3 -3
    -7 -3 -3
    -7 -3 -3
    7 -3 3
    -7 -3 -3
    -7 -3 -3
    -7 -3 -3
    -7 -3 -3
    7 -3 3
    -7 -3 -3
    -7 -3 -3
    7 -3 3
    7 3 3
    7 3 3
    7 3 3
    7 3 3
    7 3 3
    7 3 3
    7 3 3
    -8 -3 -3
    -8 -3 -3
    -8 -3 -3
    8 -3 3
    -8 -3 -3
    -8 -3 -3
    -8 -3 -3
    -8 -3 -3
    8 -3 3
    -8 -3 -3
    8 -3 3
    -8 -3 -3
    -8 -3 -3
    -8 -3 -3
    -8 -3 -3
    8 -3 3
    -8 -3 -3
    -8 -3 -3
    -8 -3 -3
    -8 -3 -3
    -8 -3 -3
    -8 -3 -3
    8 -3 3
    8 3 3
    8 3 3
    8 3 3
    8 3 3
    8 3 3
    8 3 3
    8 3 3
    8 3 3
    -9 -3 -3
    -9 -3 -3
    -9 -3 -3
    9 -3 3
    -9 -3 -3
    -9 -3 -3
    -9 -3 -3
    -9 -3 -3
    9 -3 3
    -9 -3 -3
    -9 -3 -3
    -9 -3 -3
    -9 -3 -3
    -9 -3 -3
    9 -3 3
    -9 -3 -3
    9 -3 3
    -9 -3 -3
    -9 -3 -3
    -9 -3 -3
    9 3 3
    9 3 3
    9 3 3
    9 3 3
    9 3 3
    9 3 3
    9 3 3
    9 3 3
    -10 -3 -3
    -10 -3 -3
    10 -3 3
    -10 -3 -3
    -10 -3 -3
    -10 -3 -3
    -10 -3 -3
    -10 -3 -3
    -10 -3 -3
    -10 -3 -3
    -10 -3 -3
    -10 -3 -3
    10 -3 3
    -10 -3 -3
    -10 -3 -3
    10 -3 3
    -10 -3 -3
    10 -3 3
    -10 -3 -3
    10 3 3
    10 3 3
    10 3 3
    10 3 3
    10 3 3
    10 3 3
    11 -3 3
    -11 -3 -3
    -11 -3 -3
    -11 -3 -3
    -11 -3 -3
    -11 -3 -3
    11 -3 3
    -11 -3 -3
    -11 -3 -3
    -11 -3 -3
    -11 -3 -3
    -11 -3 -3
    -11 -3 -3
    -11 -3 -3
    -11 -3 -3
    11 -3 3
    -11 -3 -3
    11 -3 3
    11 3 3
    11 3 3
    11 3 3
    11 3 3
    11 3 3
    11 3 3
    -12 -3 -3
    -12 -3 -3
    12 -3 3
    -12 -3 -3
    -12 -3 -3
    12 -3 3
    -12 -3 -3
    -12 -3 -3
    -12 -3 -3
    12 -3 3
    -12 -3 -3
    12 -3 3
    -12 -3 -3
    -12 -3 -3
    -12 -3 -3
    12 3 3
    12 3 3
    12 3 3
    12 3 3
    12 3 3
    12 3 3
    -13 -3 -3
    -13 -3 -3
    13 -3 3
    13 -3 3
    -13 -3 -3
    -13 -3 -3
    -13 -3 -3
    -13 -3 -3
    -13 -3 -3
    13 -3 3
    -13 -3 -3
    -13 -3 -3
    -13 -3 -3
    -13 -3 -3
    13 -3 3
    13 3 3
    13 3 3
    13 3 3
    13 3 3
    13 3 3
    13 3 3
    -14 -3 -3
    -14 -3 -3
    14 -3 3
    -14 -3 -3
    -14 -3 -3
    14 -3 3
    -14 -3 -3
    -14 -3 -3
    14 -3 3
    -14 -3 -3
    14 -3 3
    -14 -3 -3
    -14 -3 -3
    -14 -3 -3
    14 3 3
    14 3 3
    14 3 3
    14 3 3
    14 3 3
    14 3 3
    16 -4 -3
    16 -4 -3
    16 -4 -3
    16 -4 -3
    -16 -4 3
    -16 -4 3
    16 -4 -3
    16 -4 -3
    -16 -4 3
    -16 -4 3
    16 -4 -3
    -16 -4 3
    -16 -4 3
    16 4 -3
    16 4 -3
    -16 4 3
    16 4 -3
    16 4 -3
    -16 4 3
    16 4 -3
    16 4 -3
    16 4 -3
    16 4 -3
    15 -4 -3
    -15 -4 3
    -15 -4 3
    -15 -4 3
    -15 -4 3
    15 -4 -3
    -15 -4 3
    15 -4 -3
    15 -4 -3
    -15 -4 3
    -15 -4 3
    15 -4 -3
    -15 -4 3
    15 -4 -3
    -15 -4 3
    15 -4 -3
    15 -4 -3
    15 -4 -3
    15 -4 -3
    15 -4 -3
    15 4 -3
    15 4 -3
    15 4 -3
    15 4 -3
    -15 4 3
    15 4 -3
    15 4 -3
    15 4 -3
    -15 4 3
    -15 4 3
    15 4 -3
    15 4 -3
    15 4 -3
    -15 4 3
    -14 -4 3
    -14 -4 3
    14 -4 -3
    14 -4 -3
    -14 -4 3
    -14 -4 3
    14 -4 -3
    -14 -4 3
    14 -4 -3
    14 -4 -3
    14 -4 -3
    14 -4 -3
    14 -4 -3
    -14 -4 3
    14 -4 -3
    14 4 -3
    14 4 -3
    -14 4 3
    14 4 -3
    -14 4 3
    -14 4 3
    14 4 -3
    14 4 -3
    -14 4 3
    14 4 -3
    14 4 -3
    14 4 -3
    14 4 -3
    -13 -4 3
    13 -4 -3
    13 -4 -3
    13 -4 -3
    -13 -4 3
    13 -4 -3
    -13 -4 3
    13 -4 -3
    13 -4 -3
    -13 -4 3
    13 -4 -3
    -13 -4 3
    -13 -4 3
    13 -4 -3
    13 -4 -3
    13 -4 -3
    13 -4 -3
    13 4 -3
    13 4 -3
    13 4 -3
    13 4 -3
    -13 4 3
    13 4 -3
    -13 4 3
    -13 4 3
    13 4 -3
    13 4 -3
    -13 4 3
    -13 4 3
    13 4 -3
    -13 4 3
    -13 4 3
    -13 4 3
    12 -4 -3
    -12 -4 3
    12 -4 -3
    12 -4 -3
    12 -4 -3
    12 -4 -3
    -12 -4 3
    -12 -4 3
    -12 -4 3
    12 -4 -3
    12 -4 -3
    -12 -4 3
    12 -4 -3
    12 -4 -3
    -12 -4 3
    12 -4 -3
    12 -4 -3
    -12 -4 3
    -12 -4 3
    12 4 -3
    12 4 -3
    -12 4 3
    -12 4 3
    12 4 -3
    -12 4 3
    -12 4 3
    12 4 -3
    12 4 -3
    12 4 -3
    -12 4 3
    -12 4 3
    12 4 -3
    -12 4 3
    -12 4 3
    12 4 -3
    12 4 -3
    12 4 -3
    11 -4 -3
    11 -4 -3
    11 -4 -3
    11 -4 -3
    -11 -4 3
    -11 -4 3
    -11 -4 3
    -11 -4 3
    11 -4 -3
    11 -4 -3
    -11 -4 3
    -11 -4 3
    11 -4 -3
    -11 -4 3
    -11 -4 3
    11 -4 -3
    -11 -4 3
    -11 -4 3
    -11 -4 3
    11 -4 -3
    11 -4 -3
    11 -4 -3
    -11 -4 3
    -11 -4 3
    11 -4 -3
    -11 4 3
    -11 4 3
    11 4 -3
    11 4 -3
    11 4 -3
    -11 4 3
    11 4 -3
    11 4 -3
    -11 4 3
    11 4 -3
    -11 4 3
    11 4 -3
    -11 4 3
    11 4 -3
    11 4 -3
    -11 4 3
    -11 4 3
    11 4 -3
    11 4 -3
    -10 -4 3
    10 -4 -3
    -10 -4 3
    -10 -4 3
    -10 -4 3
    10 -4 -3
    -10 -4 3
    10 -4 -3
    10 -4 -3
    10 -4 -3
    -10 -4 3
    10 -4 -3
    10 -4 -3
    10 -4 -3
    -10 -4 3
    -10 -4 3
    -10 -4 3
    -10 4 3
    -10 4 3
    -10 4 3
    10 4 -3
    10 4 -3
    -10 4 3
    10 4 -3
    10 4 -3
    10 4 -3
    -10 4 3
    -10 4 3
    10 4 -3
    10 4 -3
    10 4 -3
    10 4 -3
    10 4 -3
    -10 4 3
    10 4 -3
    10 4 -3
    -10 4 3
    -9 -4 3
    9 -4 -3
    -9 -4 3
    -9 -4 3
    -9 -4 3
    -9 -4 3
    9 -4 -3
    -9 -4 3
    -9 -4 3
    9 -4 -3
    9 -4 -3
    -9 -4 3
    9 -4 -3
    -9 -4 3
    -9 -4 3
    -9 -4 3
    9 -4 -3
    9 -4 -3
    -9 -4 3
    9 -4 -3
    9 4 -3
    -9 4 3
    9 4 -3
    -9 4 3
    9 4 -3
    -9 4 3
    9 4 -3
    -9 4 3
    9 4 -3
    9 4 -3
    -9 4 3
    -9 4 3
    9 4 -3
    -9 4 3
    -9 4 3
    9 4 -3
    9 4 -3
    9 4 -3
    9 4 -3
    9 4 -3
    -8 -4 3
    -8 -4 3
    8 -4 -3
    8 -4 -3
    8 -4 -3
    -8 -4 3
    -8 -4 3
    -8 -4 3
    8 -4 -3
    8 -4 -3
    8 -4 -3
    8 -4 -3
    -8 -4 3
    8 -4 -3
    -8 -4 3
    -8 -4 3
    -8 -4 3
    -8 -4 3
    8 -4 -3
    8 -4 -3
    -8 -4 3
    8 -4 -3
    8 4 -3
    8 4 -3
    8 4 -3
    8 4 -3
    -8 4 3
    -8 4 3
    -8 4 3
    8 4 -3
    8 4 -3
    8 4 -3
    -8 4 3
    8 4 -3
    8 4 -3
    8 4 -3
    8 4 -3
    -8 4 3
    8 4 -3
    -8 4 3
    -7 -4 3
    7 -4 -3
    -7 -4 3
    7 -4 -3
    -7 -4 3
    7 -4 -3
    -7 -4 3
    7 -4 -3
    7 -4 -3
    -7 -4 3
    -7 -4 3
    7 -4 -3
    7 -4 -3
    -7 -4 3
    7 -4 -3
    -7 -4 3
    -7 -4 3
    -7 -4 3
    7 -4 -3
    7 -4 -3
    7 -4 -3
    7 4 -3
    7 4 -3
    -7 4 3
    -7 4 3
    7 4 -3
    -7 4 3
    7 4 -3
    -7 4 3
    7 4 -3
    -7 4 3
    -7 4 3
    7 4 -3
    7 4 -3
    -7 4 3
    7 4 -3
    7 4 -3
    7 4 -3
    -7 4 3
    7 4 -3
    6 -4 -3
    -6 -4 3
    6 -4 -3
    6 -4 -3
    6 -4 -3
    6 -4 -3
    6 -4 -3
    -6 -4 3
    -6 -4 3
    -6 -4 3
    6 -4 -3
    -6 -4 3
    -6 -4 3
    -6 -4 3
    6 -4 -3
    -6 4 3
    -6 4 3
    -6 4 3
    -6 4 3
    -6 4 3
    -6 4 3
    -6 4 3
    6 4 -3
    -6 4 3
    6 4 -3
    6 4 -3
    6 4 -3
    -6 4 3
    -6 4 3
    6 4 -3
    -6 4 3
    6 4 -3
    6 4 -3
    -6 4 3
    6 4 -3
    6 4 -3
    -5 -4 3
    -5 -4 3
    -5 -4 3
    -5 -4 3
    5 -4 -3
    5 -4 -3
    5 -4 -3
    5 -4 -3
    5 -4 -3
    5 -4 -3
    5 -4 -3
    -5 -4 3
    -5 -4 3
    -5 -4 3
    5 -4 -3
    5 -4 -3
    -5 -4 3
    -5 -4 3
    5 -4 -3
    5 -4 -3
    -5 -4 3
    5 -4 -3
    -5 4 3
    5 4 -3
    -5 4 3
    -5 4 3
    -5 4 3
    -5 4 3
    5 4 -3
    -5 4 3
    5 4 -3
    -5 4 3
    5 4 -3
    -5 4 3
    5 4 -3
    -5 4 3
    -5 4 3
    5 4 -3
    5 4 -3
    5 4 -3
    -5 4 3
    5 4 -3
    5 4 -3
    -5 4 3
    4 -4 -3
    -4 -4 3
    4 -4 -3
    -4 -4 3
    4 -4 -3
    4 -4 -3
    4 -4 -3
    4 -4 -3
    4 -4 -3
    4 -4 -3
    -4 -4 3
    4 -4 -3
    4 -4 -3
    4 -4 -3
    -4 -4 3
    4 -4 -3
    4 -4 -3
    -4 -4 3
    -4 -4 3
    -4 -4 3
    -4 4 3
    4 4 -3
    -4 4 3
    4 4 -3
    -4 4 3
    -4 4 3
    4 4 -3
    4 4 -3
    -4 4 3
    -4 4 3
    4 4 -3
    4 4 -3
    -4 4 3
    -4 4 3
    -4 4 3
    -4 4 3
    4 4 -3
    4 4 -3
    -4 4 3
    -4 4 3
    -3 -4 3
    3 -4 -3
    -3 -4 3
    3 -4 -3
    3 -4 -3
    3 -4 -3
    -3 -4 3
    3 -4 -3
    -3 -4 3
    3 -4 -3
    -3 -4 3
    3 -4 -3
    3 -4 -3
    3 -4 -3
    3 -4 -3
    -3 -4 3
    3 -4 -3
    3 -4 -3
    3 -4 -3
    -3 -4 3
    3 -4 -3
    -3 -4 3
    3 4 -3
    3 4 -3
    -3 4 3
    -3 4 3
    -3 4 3
    -3 4 3
    -3 4 3
    3 4 -3
    -3 4 3
    -3 4 3
    3 4 -3
    -3 4 3
    -3 4 3
    3 4 -3
    3 4 -3
    -3 4 3
    -3 4 3
    3 4 -3
    3 4 -3
    -3 4 3
    -2 -4 3
    2 -4 -3
    2 -4 -3
    2 -4 -3
    -2 -4 3
    -2 -4 3
    -2 -4 3
    2 -4 -3
    2 -4 -3
    -2 -4 3
    -2 -4 3
    2 -4 -3
    2 -4 -3
    2 -4 -3
    -2 -4 3
    2 -4 -3
    2 -4 -3
    2 -4 -3
    2 -4 -3
    -2 -4 3
    2 4 -3
    2 4 -3
    -2 4 3
    -2 4 3
    -2 4 3
    -2 4 3
    -2 4 3
    2 4 -3
    2 4 -3
    2 4 -3
    -2 4 3
    -2 4 3
    -2 4 3
    -2 4 3
    -2 4 3
    2 4 -3
    1 -4 -3
    1 -4 -3
    -1 -4 3
    1 -4 -3
    -1 -4 3
    -1 -4 3
    1 -4 -3
    1 -4 -3
    1 -4 -3
    -1 -4 3
    -1 -4 3
    1 -4 -3
    1 -4 -3
    1 -4 -3
    -1 -4 3
    1 -4 -3
    1 -4 -3
    1 -4 -3
    -1 -4 3
    -1 -4 3
    1 -4 -3
    1 -4 -3
    -1 4 3
    -1 4 3
    1 4 -3
    -1 4 3
    -1 4 3
    -1 4 3
    -1 4 3
    1 4 -3
    1 4 -3
    -1 4 3
    -1 4 3
    0 -4 -3
    0 -4 -3
    0 -4 -3
    0 -4 3
    0 -4 -3
    0 -4 -3
    0 -4 -3
    0 -4 -3
    0 -4 -3
    0 -4 3
    0 -4 -3
    0 -4 3
    0 -4 -3
    0 -4 -3
    0 -4 -3
    0 -4 3
    0 -4 3
    0 -4 -3
    0 -4 -3
    0 -4 3
    0 4 3
    0 4 3
    0 4 3
    0 4 -3
    0 4 3
    0 4 3
    0 4 -3
    0 4 3
    0 4 -3
    0 4 -3
    0 4 3
    0 4 -3
    0 4 3
    -1 -4 -3
    -1 -4 -3
    -1 -4 -3
    -1 -4 -3
    -1 -4 -3
    1 -4 3
    -1 -4 -3
    -1 -4 -3
    -1 -4 -3
    -1 -4 -3
    -1 -4 -3
    -1 -4 -3
    1 -4 3
    1 -4 3
    -1 -4 -3
    1 -4 3
    -1 -4 -3
    -1 -4 -3
    1 -4 3
    -1 -4 -3
    1 -4 3
    1 4 3
    1 4 3
    1 4 3
    1 4 3
    -1 4 -3
    -1 4 -3
    1 4 3
    1 4 3
    1 4 3
    -1 4 -3
    -1 4 -3
    1 4 3
    2 -4 3
    -2 -4 -3
    -2 -4 -3
    -2 -4 -3
    -2 -4 -3
    2 -4 3
    2 -4 3
    -2 -4 -3
    -2 -4 -3
    2 -4 3
    2 -4 3
    -2 -4 -3
    -2 -4 -3
    -2 -4 -3
    -2 -4 -3
    2 -4 3
    -2 -4 -3
    -2 -4 -3
    -2 -4 -3
    2 -4 3
    -2 -4 -3
    -2 -4 -3
    -2 -4 -3
    2 -4 3
    -2 -4 -3
    -2 4 -3
    2 4 3
    2 4 3
    2 4 3
    2 4 3
    2 4 3
    2 4 3
    2 4 3
    2 4 3
    -2 4 -3
    2 4 3
    2 4 3
    -3 -4 -3
    3 -4 3
    -3 -4 -3
    3 -4 3
    -3 -4 -3
    -3 -4 -3
    3 -4 3
    3 -4 3
    -3 -4 -3
    -3 -4 -3
    -3 -4 -3
    -3 -4 -3
    3 -4 3
    3 -4 3
    -3 -4 -3
    -3 -4 -3
    -3 -4 -3
    3 -4 3
    -3 -4 -3
    3 -4 3
    3 -4 3
    3 -4 3
    -3 -4 -3
    -3 -4 -3
    -3 -4 -3
    -3 -4 -3
    -3 -4 -3
    3 -4 3
    3 4 3
    3 4 3
    3 4 3
    3 4 3
    3 4 3
    3 4 3
    3 4 3
    3 4 3
    -4 -4 -3
    -4 -4 -3
    -4 -4 -3
    -4 -4 -3
    -4 -4 -3
    4 -4 3
    -4 -4 -3
    -4 -4 -3
    -4 -4 -3
    -4 -4 -3
    -4 -4 -3
    -4 -4 -3
    -4 -4 -3
    -4 -4 -3
    4 -4 3
    4 -4 3
    -4 -4 -3
    4 -4 3
    -4 -4 -3
    4 4 3
    4 4 3
    4 4 3
    4 4 3
    4 4 3
    4 4 3
    4 4 3
    4 4 3
    4 4 3
    4 4 3
    5 -4 3
    -5 -4 -3
    -5 -4 -3
    5 -4 3
    5 -4 3
    5 -4 3
    -5 -4 -3
    -5 -4 -3
    -5 -4 -3
    -5 -4 -3
    -5 -4 -3
    -5 -4 -3
    -5 -4 -3
    -5 -4 -3
    -5 -4 -3
    -5 -4 -3
    -5 -4 -3
    -5 -4 -3
    5 -4 3
    -5 -4 -3
    5 -4 3
    -5 -4 -3
    -5 -4 -3
    -5 -4 -3
    5 4 3
    5 4 3
    5 4 3
    5 4 3
    5 4 3
    5 4 3
    -6 -4 -3
    -6 -4 -3
    -6 -4 -3
    -6 -4 -3
    -6 -4 -3
    6 -4 3
    6 -4 3
    -6 -4 -3
    -6 -4 -3
    -6 -4 -3
    -6 -4 -3
    -6 -4 -3
    -6 -4 -3
    -6 -4 -3
    6 -4 3
    -6 -4 -3
    -6 -4 -3
    6 -4 3
    -6 -4 -3
    -6 -4 -3
    -6 -4 -3
    -6 -4 -3
    6 4 3
    6 4 3
    6 4 3
    6 4 3
    6 4 3
    6 4 3
    6 4 3
    6 4 3
    -7 -4 -3
    -7 -4 -3
    -7 -4 -3
    -7 -4 -3
    -7 -4 -3
    -7 -4 -3
    -7 -4 -3
    7 -4 3
    -7 -4 -3
    -7 -4 -3
    7 -4 3
    -7 -4 -3
    -7 -4 -3
    -7 -4 -3
    -7 -4 -3
    -7 -4 -3
    -7 -4 -3
    -7 -4 -3
    -7 -4 -3
    7 -4 3
    -7 -4 -3
    -7 -4 -3
    -7 -4 -3
    7 -4 3
    7 4 3
    7 4 3
    7 4 3
    7 4 3
    7 4 3
    7 4 3
    7 4 3
    7 4 3
    7 4 3
    -8 -4 -3
    -8 -4 -3
    -8 -4 -3
    -8 -4 -3
    -8 -4 -3
    8 -4 3
    -8 -4 -3
    -8 -4 -3
    -8 -4 -3
    8 -4 3
    8 -4 3
    8 -4 3
    -8 -4 -3
    8 -4 3
    -8 -4 -3
    -8 -4 -3
    8 -4 3
    -8 -4 -3
    -8 -4 -3
    -8 -4 -3
    8 -4 3
    8 -4 3
    -8 -4 -3
    -8 -4 -3
    -8 -4 -3
    -8 -4 -3
    8 -4 3
    8 -4 3
    -8 -4 -3
    -8 -4 -3
    8 4 3
    8 4 3
    8 4 3
    8 4 3
    8 4 3
    8 4 3
    -9 -4 -3
    -9 -4 -3
    9 -4 3
    -9 -4 -3
    -9 -4 -3
    9 -4 3
    -9 -4 -3
    -9 -4 -3
    -9 -4 -3
    -9 -4 -3
    9 -4 3
    -9 -4 -3
    -9 -4 -3
    -9 -4 -3
    -9 -4 -3
    -9 -4 -3
    -9 -4 -3
    9 -4 3
    -9 -4 -3
    -9 -4 -3
    9 -4 3
    -9 -4 -3
    9 4 3
    9 4 3
    9 4 3
    9 4 3
    9 4 3
    9 4 3
    9 4 3
    -10 -4 -3
    -10 -4 -3
    10 -4 3
    -10 -4 -3
    10 -4 3
    -10 -4 -3
    -10 -4 -3
    10 -4 3
    10 -4 3
    10 -4 3
    -10 -4 -3
    -10 -4 -3
    -10 -4 -3
    -10 -4 -3
    -10 -4 -3
    -10 -4 -3
    -10 -4 -3
    10 -4 3
    -10 -4 -3
    -10 -4 -3
    -10 -4 -3
    -10 -4 -3
    10 4 3
    10 4 3
    10 4 3
    10 4 3
    10 4 3
    10 4 3
    10 4 3
    10 4 3
    -11 -4 -3
    11 -4 3
    -11 -4 -3
    -11 -4 -3
    11 -4 3
    11 -4 3
    -11 -4 -3
    -11 -4 -3
    -11 -4 -3
    11 -4 3
    11 -4 3
    -11 -4 -3
    -11 -4 -3
    -11 -4 -3
    -11 -4 -3
    -11 -4 -3
    11 -4 3
    -11 -4 -3
    -11 -4 -3
    -11 -4 -3
    -11 -4 -3
    11 4 3
    11 4 3
    11 4 3
    11 4 3
    11 4 3
    11 4 3
    -12 -4 -3
    12 -4 3
    -12 -4 -3
    -12 -4 -3
    -12 -4 -3
    -12 -4 -3
    -12 -4 -3
    12 -4 3
    -12 -4 -3
    -12 -4 -3
    -12 -4 -3
    12 -4 3
    -12 -4 -3
    -12 -4 -3
    -12 -4 -3
    -12 -4 -3
    12 -4 3
    12 -4 3
    12 -4 3
    12 4 3
    12 4 3
    12 4 3
    12 4 3
    12 4 3
    12 4 3
    -13 -4 -3
    -13 -4 -3
    13 -4 3
    -13 -4 -3
    13 -4 3
    -13 -4 -3
    -13 -4 -3
    -13 -4 -3
    13 -4 3
    -13 -4 -3
    13 -4 3
    -13 -4 -3
    -13 -4 -3
    13 -4 3
    13 -4 3
    13 4 3
    13 4 3
    13 4 3
    13 4 3
    13 4 3
    13 4 3
    -14 -4 -3
    14 -4 3
    -14 -4 -3
    -14 -4 -3
    -14 -4 -3
    14 -4 3
    -14 -4 -3
    -14 -4 -3
    14 -4 3
    -14 -4 -3
    -14 -4 -3
    14 -4 3
    14 4 3
    14 4 3
    14 4 3
    14 4 3
    14 4 3
    14 4 3
    -15 -5 3
    -15 -5 3
    -15 -5 3
    15 -5 -3
    15 -5 -3
    15 -5 -3
    15 -5 -3
    -15 -5 3
    15 -5 -3
    15 -5 -3
    -15 -5 3
    -15 -5 3
    15 -5 -3
    15 -5 -3
    15 -5 -3
    -15 -5 3
    -15 -5 3
    -15 -5 3
    15 -5 -3
    15 -5 -3
    15 5 -3
    15 5 -3
    -15 5 3
    15 5 -3
    15 5 -3
    15 5 -3
    -15 5 3
    15 5 -3
    15 5 -3
    15 5 -3
    15 5 -3
    -15 5 3
    -15 5 3
    15 5 -3
    14 -5 -3
    -14 -5 3
    14 -5 -3
    -14 -5 3
    -14 -5 3
    14 -5 -3
    14 -5 -3
    -14 -5 3
    14 -5 -3
    14 -5 -3
    -14 -5 3
    14 -5 -3
    14 -5 -3
    -14 -5 3
    14 -5 -3
    -14 -5 3
    14 -5 -3
    -14 -5 3
    14 -5 -3
    14 5 -3
    14 5 -3
    -14 5 3
    -14 5 3
    14 5 -3
    14 5 -3
    14 5 -3
    -14 5 3
    14 5 -3
    14 5 -3
    14 5 -3
    14 5 -3
    -14 5 3
    -14 5 3
    -14 5 3
    14 5 -3
    13 -5 -3
    -13 -5 3
    13 -5 -3
    13 -5 -3
    -13 -5 3
    -13 -5 3
    13 -5 -3
    -13 -5 3
    13 -5 -3
    -13 -5 3
    13 -5 -3
    -13 -5 3
    -13 -5 3
    13 -5 -3
    13 -5 -3
    13 -5 -3
    13 -5 -3
    13 -5 -3
    13 5 -3
    -13 5 3
    13 5 -3
    13 5 -3
    -13 5 3
    13 5 -3
    13 5 -3
    13 5 -3
    13 5 -3
    -13 5 3
    -13 5 3
    13 5 -3
    13 5 -3
    12 -5 -3
    -12 -5 3
    12 -5 -3
    12 -5 -3
    12 -5 -3
    12 -5 -3
    12 -5 -3
    12 -5 -3
    -12 -5 3
    -12 -5 3
    -12 -5 3
    12 -5 -3
    12 -5 -3
    -12 -5 3
    12 -5 -3
    -12 -5 3
    -12 -5 3
    -12 -5 3
    -12 5 3
    12 5 -3
    -12 5 3
    -12 5 3
    12 5 -3
    12 5 -3
    12 5 -3
    12 5 -3
    12 5 -3
    -12 5 3
    -12 5 3
    12 5 -3
    12 5 -3
    12 5 -3
    12 5 -3
    12 5 -3
    12 5 -3
    11 -5 -3
    11 -5 -3
    -11 -5 3
    -11 -5 3
    11 -5 -3
    -11 -5 3
    11 -5 -3
    11 -5 -3
    -11 -5 3
    -11 -5 3
    -11 -5 3
    -11 -5 3
    11 -5 -3
    11 5 -3
    11 5 -3
    11 5 -3
    11 5 -3
    -11 5 3
    -11 5 3
    -11 5 3
    -11 5 3
    11 5 -3
    11 5 -3
    11 5 -3
    -11 5 3
    -11 5 3
    11 5 -3
    11 5 -3
    -11 5 3
    -11 5 3
    10 -5 -3
    -10 -5 3
    10 -5 -3
    10 -5 -3
    10 -5 -3
    -10 -5 3
    -10 -5 3
    -10 -5 3
    10 -5 -3
    10 -5 -3
    10 -5 -3
    10 -5 -3
    -10 -5 3
    10 -5 -3
    10 -5 -3
    -10 -5 3
    -10 -5 3
    -10 -5 3
    -10 -5 3
    -10 -5 3
    -10 -5 3
    10 -5 -3
    -10 5 3
    -10 5 3
    10 5 -3
    -10 5 3
    10 5 -3
    10 5 -3
    10 5 -3
    10 5 -3
    10 5 -3
    -10 5 3
    -10 5 3
    -10 5 3
    10 5 -3
    10 5 -3
    10 5 -3
    -10 5 3
    10 5 -3
    -10 5 3
    10 5 -3
    10 5 -3
    -9 -5 3
    -9 -5 3
    -9 -5 3
    9 -5 -3
    -9 -5 3
    -9 -5 3
    9 -5 -3
    -9 -5 3
    -9 -5 3
    -9 -5 3
    9 -5 -3
    -9 -5 3
    -9 -5 3
    9 -5 -3
    9 -5 -3
    9 -5 -3
    -9 -5 3
    -9 -5 3
    9 -5 -3
    -9 5 3
    -9 5 3
    9 5 -3
    9 5 -3
    -9 5 3
    9 5 -3
    9 5 -3
    -9 5 3
    9 5 -3
    9 5 -3
    -9 5 3
    -9 5 3
    9 5 -3
    9 5 -3
    9 5 -3
    9 5 -3
    9 5 -3
    -9 5 3
    -9 5 3
    8 -5 -3
    -8 -5 3
    -8 -5 3
    -8 -5 3
    8 -5 -3
    8 -5 -3
    -8 -5 3
    8 -5 -3
    8 -5 -3
    8 -5 -3
    8 -5 -3
    -8 -5 3
    -8 -5 3
    -8 -5 3
    -8 -5 3
    -8 -5 3
    -8 -5 3
    8 -5 -3
    -8 -5 3
    -8 -5 3
    8 -5 -3
    8 -5 -3
    8 5 -3
    -8 5 3
    -8 5 3
    -8 5 3
    8 5 -3
    8 5 -3
    -8 5 3
    8 5 -3
    8 5 -3
    -8 5 3
    -8 5 3
    8 5 -3
    8 5 -3
    8 5 -3
    -8 5 3
    8 5 -3
    -8 5 3
    8 5 -3
    8 5 -3
    7 -5 -3
    7 -5 -3
    -7 -5 3
    7 -5 -3
    -7 -5 3
    7 -5 -3
    -7 -5 3
    7 -5 -3
    7 -5 -3
    -7 -5 3
    7 -5 -3
    7 -5 -3
    7 -5 -3
    7 -5 -3
    7 -5 -3
    7 -5 -3
    7 -5 -3
    -7 -5 3
    -7 -5 3
    -7 -5 3
    -7 -5 3
    -7 -5 3
    -7 -5 3
    7 5 -3
    7 5 -3
    -7 5 3
    -7 5 3
    7 5 -3
    -7 5 3
    7 5 -3
    7 5 -3
    -7 5 3
    7 5 -3
    7 5 -3
    7 5 -3
    -7 5 3
    7 5 -3
    7 5 -3
    7 5 -3
    -7 5 3
    6 -5 -3
    6 -5 -3
    6 -5 -3
    -6 -5 3
    -6 -5 3
    -6 -5 3
    -6 -5 3
    6 -5 -3
    6 -5 -3
    -6 -5 3
    6 -5 -3
    6 -5 -3
    -6 -5 3
    -6 -5 3
    -6 -5 3
    6 -5 -3
    -6 -5 3
    -6 -5 3
    6 -5 -3
    6 -5 -3
    6 -5 -3
    -6 5 3
    -6 5 3
    -6 5 3
    6 5 -3
    -6 5 3
    -6 5 3
    6 5 -3
    6 5 -3
    6 5 -3
    6 5 -3
    6 5 -3
    6 5 -3
    -6 5 3
    6 5 -3
    -6 5 3
    -5 -5 3
    5 -5 -3
    5 -5 -3
    -5 -5 3
    -5 -5 3
    5 -5 -3
    -5 -5 3
    5 -5 -3
    5 -5 -3
    5 -5 -3
    -5 -5 3
    5 -5 -3
    5 -5 -3
    5 -5 -3
    -5 -5 3
    5 -5 -3
    -5 -5 3
    -5 -5 3
    -5 -5 3
    -5 -5 3
    5 -5 -3
    5 -5 -3
    5 -5 -3
    -5 5 3
    5 5 -3
    5 5 -3
    5 5 -3
    -5 5 3
    -5 5 3
    -5 5 3
    5 5 -3
    5 5 -3
    -5 5 3
    5 5 -3
    5 5 -3
    -5 5 3
    5 5 -3
    -5 5 3
    5 5 -3
    5 5 -3
    -5 5 3
    5 5 -3
    -5 5 3
    5 5 -3
    -5 5 3
    -4 -5 3
    -4 -5 3
    4 -5 -3
    4 -5 -3
    -4 -5 3
    -4 -5 3
    4 -5 -3
    -4 -5 3
    -4 -5 3
    4 -5 -3
    4 -5 -3
    4 -5 -3
    -4 -5 3
    4 -5 -3
    4 -5 -3
    4 -5 -3
    4 -5 -3
    -4 -5 3
    4 -5 -3
    4 -5 -3
    4 -5 -3
    4 5 -3
    -4 5 3
    -4 5 3
    -4 5 3
    -4 5 3
    4 5 -3
    -4 5 3
    -4 5 3
    -4 5 3
    4 5 -3
    -4 5 3
    4 5 -3
    4 5 -3
    -4 5 3
    -4 5 3
    4 5 -3
    3 -5 -3
    3 -5 -3
    3 -5 -3
    3 -5 -3
    -3 -5 3
    3 -5 -3
    -3 -5 3
    -3 -5 3
    -3 -5 3
    -3 -5 3
    3 -5 -3
    -3 -5 3
    3 -5 -3
    3 -5 -3
    3 -5 -3
    3 -5 -3
    3 -5 -3
    3 5 -3
    -3 5 3
    -3 5 3
    -3 5 3
    3 5 -3
    -3 5 3
    -3 5 3
    3 5 -3
    3 5 -3
    -3 5 3
    -3 5 3
    -3 5 3
    3 5 -3
    3 5 -3
    -2 -5 3
    2 -5 -3
    2 -5 -3
    2 -5 -3
    2 -5 -3
    -2 -5 3
    2 -5 -3
    2 -5 -3
    -2 -5 3
    -2 -5 3
    -2 -5 3
    -2 -5 3
    -2 -5 3
    2 -5 -3
    -2 -5 3
    2 -5 -3
    -2 5 3
    -2 5 3
    -2 5 3
    2 5 -3
    2 5 -3
    -2 5 3
    2 5 -3
    -2 5 3
    -2 5 3
    -2 5 3
    -2 5 3
    -1 -5 3
    -1 -5 3
    -1 -5 3
    1 -5 -3
    1 -5 -3
    1 -5 -3
    -1 -5 3
    -1 -5 3
    -1 -5 3
    1 -5 -3
    1 -5 -3
    1 -5 -3
    -1 -5 3
    1 -5 -3
    1 -5 -3
    1 -5 -3
    1 -5 -3
    -1 -5 3
    -1 5 3
    -1 5 3
    1 5 -3
    -1 5 3
    -1 5 3
    -1 5 3
    1 5 -3
    1 5 -3
    -1 5 3
    -1 5 3
    1 5 -3
    -1 5 3
    0 -5 -3
    0 -5 3
    0 -5 3
    0 -5 -3
    0 -5 -3
    0 -5 3
    0 -5 3
    0 -5 3
    0 -5 3
    0 -5 3
    0 -5 3
    0 -5 -3
    0 -5 -3
    0 -5 -3
    0 -5 3
    0 -5 -3
    0 -5 3
    0 -5 -3
    0 -5 3
    0 -5 3
    0 -5 -3
    0 5 3
    0 5 3
    0 5 3
    0 5 3
    0 5 3
    0 5 3
    0 5 3
    0 5 -3
    0 5 -3
    0 5 3
    0 5 3
    0 5 -3
    0 5 -3
    0 5 -3
    0 5 3
    -1 -5 -3
    -1 -5 -3
    -1 -5 -3
    -1 -5 -3
    1 -5 3
    -1 -5 -3
    -1 -5 -3
    1 -5 3
    -1 -5 -3
    -1 -5 -3
    -1 -5 -3
    -1 -5 -3
    -1 -5 -3
    1 -5 3
    1 -5 3
    -1 -5 -3
    -1 -5 -3
    -1 -5 -3
    1 -5 3
    -1 -5 -3
    1 -5 3
    1 5 3
    -1 5 -3
    1 5 3
    1 5 3
    1 5 3
    1 5 3
    1 5 3
    1 5 3
    -1 5 -3
    1 5 3
    2 -5 3
    -2 -5 -3
    2 -5 3
    2 -5 3
    -2 -5 -3
    -2 -5 -3
    2 -5 3
    -2 -5 -3
    -2 -5 -3
    2 -5 3
    -2 -5 -3
    2 -5 3
    -2 -5 -3
    -2 -5 -3
    2 -5 3
    -2 -5 -3
    2 -5 3
    2 -5 3
    2 -5 3
    -2 -5 -3
    -2 -5 -3
    2 -5 3
    2 -5 3
    -2 -5 -3
    2 -5 3
    2 -5 3
    -2 -5 -3
    -2 -5 -3
    -2 -5 -3
    -2 -5 -3
    -2 -5 -3
    -2 -5 -3
    -2 -5 -3
    -2 5 -3
    2 5 3
    -2 5 -3
    2 5 3
    -3 -5 -3
    -3 -5 -3
    3 -5 3
    -3 -5 -3
    3 -5 3
    3 -5 3
    -3 -5 -3
    -3 -5 -3
    3 -5 3
    -3 -5 -3
    3 -5 3
    3 -5 3
    -3 -5 -3
    3 -5 3
    -3 -5 -3
    -3 -5 -3
    3 -5 3
    3 -5 3
    -3 -5 -3
    -3 -5 -3
    -3 -5 -3
    -3 -5 -3
    3 -5 3
    3 -5 3
    -3 -5 -3
    3 5 3
    3 5 3
    3 5 3
    3 5 3
    3 5 3
    -4 -5 -3
    4 -5 3
    -4 -5 -3
    -4 -5 -3
    4 -5 3
    -4 -5 -3
    -4 -5 -3
    -4 -5 -3
    -4 -5 -3
    4 -5 3
    4 -5 3
    4 -5 3
    4 -5 3
    -4 -5 -3
    4 -5 3
    4 -5 3
    4 -5 3
    -4 -5 -3
    -4 -5 -3
    4 -5 3
    -4 -5 -3
    -4 -5 -3
    -4 -5 -3
    -4 -5 -3
    -4 -5 -3
    -4 -5 -3
    4 -5 3
    -4 -5 -3
    4 -5 3
    -4 -5 -3
    -4 -5 -3
    4 -5 3
    4 -5 3
    4 5 3
    4 5 3
    4 5 3
    4 5 3
    4 5 3
    4 5 3
    -5 -5 -3
    -5 -5 -3
    5 -5 3
    -5 -5 -3
    5 -5 3
    -5 -5 -3
    -5 -5 -3
    -5 -5 -3
    -5 -5 -3
    -5 -5 -3
    -5 -5 -3
    -5 -5 -3
    -5 -5 -3
    -5 -5 -3
    -5 -5 -3
    -5 -5 -3
    -5 -5 -3
    -5 -5 -3
    5 -5 3
    -5 -5 -3
    -5 -5 -3
    5 -5 3
    -5 -5 -3
    5 -5 3
    5 -5 3
    -5 -5 -3
    5 5 3
    5 5 3
    5 5 3
    5 5 3
    5 5 3
    5 5 3
    5 5 3
    5 5 3
    5 5 3
    -6 -5 -3
    -6 -5 -3
    6 -5 3
    -6 -5 -3
    6 -5 3
    -6 -5 -3
    -6 -5 -3
    -6 -5 -3
    -6 -5 -3
    -6 -5 -3
    -6 -5 -3
    -6 -5 -3
    -6 -5 -3
    -6 -5 -3
    -6 -5 -3
    -6 -5 -3
    -6 -5 -3
    6 -5 3
    -6 -5 -3
    -6 -5 -3
    6 -5 3
    -6 -5 -3
    -6 -5 -3
    -6 -5 -3
    6 5 3
    6 5 3
    6 5 3
    6 5 3
    6 5 3
    6 5 3
    6 5 3
    6 5 3
    6 5 3
    6 5 3
    -7 -5 -3
    -7 -5 -3
    -7 -5 -3
    -7 -5 -3
    -7 -5 -3
    -7 -5 -3
    -7 -5 -3
    -7 -5 -3
    -7 -5 -3
    -7 -5 -3
    7 -5 3
    7 -5 3
    -7 -5 -3
    -7 -5 -3
    -7 -5 -3
    -7 -5 -3
    -7 -5 -3
    -7 -5 -3
    -7 -5 -3
    7 -5 3
    7 -5 3
    -7 -5 -3
    -7 -5 -3
    -7 -5 -3
    7 5 3
    7 5 3
    7 5 3
    7 5 3
    7 5 3
    7 5 3
    7 5 3
    -8 -5 -3
    -8 -5 -3
    -8 -5 -3
    8 -5 3
    -8 -5 -3
    -8 -5 -3
    -8 -5 -3
    -8 -5 -3
    8 -5 3
    -8 -5 -3
    -8 -5 -3
    -8 -5 -3
    8 -5 3
    -8 -5 -3
    -8 -5 -3
    -8 -5 -3
    -8 -5 -3
    -8 -5 -3
    -8 -5 -3
    8 -5 3
    8 5 3
    8 5 3
    8 5 3
    8 5 3
    8 5 3
    8 5 3
    8 5 3
    8 5 3
    -9 -5 -3
    9 -5 3
    -9 -5 -3
    -9 -5 -3
    -9 -5 -3
    -9 -5 -3
    9 -5 3
    -9 -5 -3
    -9 -5 -3
    -9 -5 -3
    -9 -5 -3
    -9 -5 -3
    9 -5 3
    -9 -5 -3
    -9 -5 -3
    9 -5 3
    -9 -5 -3
    -9 -5 -3
    -9 -5 -3
    -9 -5 -3
    9 5 3
    9 5 3
    9 5 3
    9 5 3
    9 5 3
    9 5 3
    9 5 3
    9 5 3
    -10 -5 -3
    -10 -5 -3
    10 -5 3
    -10 -5 -3
    10 -5 3
    10 -5 3
    -10 -5 -3
    -10 -5 -3
    -10 -5 -3
    10 -5 3
    -10 -5 -3
    -10 -5 -3
    -10 -5 -3
    -10 -5 -3
    -10 -5 -3
    -10 -5 -3
    -10 -5 -3
    -10 -5 -3
    -10 -5 -3
    -10 -5 -3
    10 -5 3
    10 -5 3
    10 5 3
    10 5 3
    10 5 3
    10 5 3
    10 5 3
    10 5 3
    10 5 3
    10 5 3
    -11 -5 -3
    -11 -5 -3
    -11 -5 -3
    -11 -5 -3
    -11 -5 -3
    -11 -5 -3
    11 -5 3
    -11 -5 -3
    11 -5 3
    11 -5 3
    -11 -5 -3
    -11 -5 -3
    -11 -5 -3
    -11 -5 -3
    11 -5 3
    11 -5 3
    -11 -5 -3
    -11 -5 -3
    -11 -5 -3
    11 -5 3
    -11 -5 -3
    -11 -5 -3
    11 5 3
    11 5 3
    11 5 3
    11 5 3
    11 5 3
    11 5 3
    12 -5 3
    -12 -5 -3
    12 -5 3
    -12 -5 -3
    -12 -5 -3
    -12 -5 -3
    12 -5 3
    -12 -5 -3
    12 -5 3
    -12 -5 -3
    -12 -5 -3
    -12 -5 -3
    -12 -5 -3
    -12 -5 -3
    -12 -5 -3
    12 -5 3
    -12 -5 -3
    12 -5 3
    -12 -5 -3
    -12 -5 -3
    12 5 3
    12 5 3
    12 5 3
    12 5 3
    12 5 3
    -13 -5 -3
    13 -5 3
    13 -5 3
    -13 -5 -3
    13 -5 3
    -13 -5 -3
    -13 -5 -3
    13 -5 3
    -13 -5 -3
    -13 -5 -3
    -13 -5 -3
    -13 -5 -3
    13 -5 3
    13 -5 3
    -13 -5 -3
    -13 -5 -3
    13 5 3
    13 5 3
    13 5 3
    13 5 3
    13 5 3
    13 5 3
    15 -6 -3
    15 -6 -3
    15 -6 -3
    15 -6 -3
    -15 -6 3
    -15 -6 3
    15 -6 -3
    15 -6 -3
    -15 -6 3
    -15 -6 3
    -15 -6 3
    15 -6 -3
    -15 -6 3
    15 -6 -3
    -15 -6 3
    15 -6 -3
    -15 -6 3
    15 -6 -3
    15 6 -3
    15 6 -3
    15 6 -3
    15 6 -3
    15 6 -3
    15 6 -3
    15 6 -3
    15 6 -3
    15 6 -3
    15 6 -3
    14 -6 -3
    -14 -6 3
    14 -6 -3
    14 -6 -3
    14 -6 -3
    -14 -6 3
    -14 -6 3
    -14 -6 3
    -14 -6 3
    -14 -6 3
    -14 -6 3
    14 -6 -3
    14 -6 -3
    14 -6 -3
    14 6 -3
    14 6 -3
    14 6 -3
    14 6 -3
    14 6 -3
    -14 6 3
    14 6 -3
    14 6 -3
    14 6 -3
    14 6 -3
    14 6 -3
    -14 6 3
    -13 -6 3
    13 -6 -3
    -13 -6 3
    13 -6 -3
    -13 -6 3
    13 -6 -3
    13 -6 -3
    -13 -6 3
[truncated: 1,503,442 more chars]
